# Supplementary material for: Crystal structure of [2,13-bis­(acetamido)-5,16-dimethyl-2,6,13,17-tetra­aza­tri­cyclo­[16.4.0.07,12]docosane-κ4 N]silver(II) dinitrate from synchrotron X-ray data
Source: Acta Crystallogr E Crystallogr Commun. 2018 Mar 6;74(Pt 4):461–4. doi: 10.1107/S2056989018003560 (PMC5946968; doi:10.1107/S2056989018003560)
Supplement: Supplementary file 1 [file e-74-00461-sup1.cif]

##############################################################################
#                                                                            #
# This CIF contains the data in a paper accepted for publication in          #
# Acta Crystallographica Section E. It conforms to the requirements of       #
# Notes for Authors for Acta Crystallographica Section E, and has been       #
# peer reviewed under the auspices of the IUCr Commission on Journals.       #
#                                                                            #
# Full details of the Crystallographic Information File format               #
# are given in the paper "The Crystallographic Information File (CIF):       #
# a New Standard Archive File for Crystallography" by S. R. Hall, F. H.      #
# Allen and I. D. Brown [Acta Cryst. (1991), A47, 655-685].                  #
#                                                                            #
# The current version of the core CIF dictionary is obtainable from          #
# ftp://ftp.iucr.org/pub/cif_core.dic.                                       #
#                                                                            #
# Software is freely available for graphical display of the structure(s)     #
# in this CIF. For information consult the CIF software page                 #
# http://www.iucr.org/resources/cif/software.                                #
#                                                                            #
# This file may be used for bona fide research purposes within the           #
# scientific community so long as proper attribution is given to the journal # 
# article from which it was obtained.                                        #
#                                                                            #
##############################################################################
data_I
_database_code_depnum_ccdc_archive 'CCDC 1826672'
_audit_creation_method     'SHELXL-2018/1'
_journal_date_recd_electronic     2018-02-26
_journal_date_accepted     2018-03-01
_journal_name_full     'Acta Crystallographica, Section E'
_journal_year     2018
_journal_volume     74
_journal_issue      4
_journal_page_first     461
_journal_page_last     464
_journal_paper_category     GM
_journal_paper_doi     10.1107/S2056989018003560
_journal_coeditor_code     SJ5548
_publ_contact_author_name     'Jong-Ha Choi'
_publ_contact_author_address
;
Department of Chemistry, Andong National University,
Andong 36729, Republic of Korea.
;
_publ_contact_author_email     jhchoi@anu.ac.kr
_publ_contact_author_fax     '82 54 820 5452'
_publ_contact_author_phone     '+82-54-820-5458'
_publ_section_title
;\
Crystal structure of
[2,13-bis(acetamido)-5,16-dimethyl-2,6,13,17-tetraazatricyclo[16.4.0.0^7,12^]\
docosane-\k^4^<i>N</i>]silver(II) dinitrate from synchrotron X-ray
data
;
loop_
    _publ_author_name
    _publ_author_footnote
    _publ_author_address
    'Moon, Dohyun' .
;
Pohang Accelerator Laboratory, POSTECH, Pohang 37673, Republic of Korea
;
    'Choi, Jong-Ha' .
;
Department of Chemistry, Andong National University, Andong 36729,
Republic of Korea
;
_publ_section_synopsis
;
The title compound, [Ag(C~24~H~46~N~6~O~2~)](NO~3~)~2~, has a square-planar
geometry with the nitrate anions on general sites. The macrocycle adopts the
<i>trans</i>-III conformation. The crystal packing is stabilized by
hydrogen-bonding interactions among the N--H groups of the macrocycle and its
actetamide substituents, with the O atoms of the nitrate anions and of an
acetamide group as the acceptor atoms.
;
_chemical_name_systematic
;\
[(5,16-Dimethyl-2,6,13,17-tetraazatricyclo[16.4.0.0^7,12^]docosane-2,13-\
diyl)diacetamide-\k^4^<i>N</i>^2^,<i>N</i>^6^,<i>N</i>^13^,<i>N</i>^17^]\
silver(II) dinitrate
;
_chemical_name_common     ?
_chemical_formula_moiety     'C24 H46 Ag N6 O2 2+, 2(N O3 -)'
_chemical_formula_sum     'C24 H46 Ag N8 O8'
_chemical_formula_iupac     '[Ag (C24 H46 N6 O2)] (N O3)2'
_chemical_formula_weight     682.56
_chemical_melting_point     ?
_shelx_space_group_comment
;
The symmetry employed for this shelxl refinement is uniquely defined
by the following loop, which should always be used as a source of
symmetry information in preference to the above space-group names.
They are only intended as comments.
;
_space_group_crystal_system     triclinic
_space_group_name_H-M_alt     'P -1'
_space_group_name_Hall     '-P 1'
loop_
    _space_group_symop_operation_xyz
    'x, y, z'
    '-x, -y, -z'
_cell_length_a     8.3460(17)
_cell_length_b     9.2874(19)
_cell_length_c     10.171(2)
_cell_angle_alpha     104.32(3)
_cell_angle_beta     90.28(3)
_cell_angle_gamma     109.60(3)
_cell_volume     716.3(3)
_cell_formula_units_Z     1
_cell_measurement_reflns_used     46429
_cell_measurement_theta_min     0.350
_cell_measurement_theta_max     33.679
_cell_measurement_temperature     173(2)
_exptl_crystal_description     'block'
_exptl_crystal_colour     'dark orange'
_exptl_crystal_size_max     0.021
_exptl_crystal_size_mid     0.018
_exptl_crystal_size_min     0.014
_exptl_crystal_density_diffrn     1.582
_exptl_crystal_density_meas     ?
_exptl_crystal_density_method     ?
_exptl_crystal_F_000     357
_exptl_absorpt_coefficient_mu     0.506
_exptl_absorpt_correction_type     empirical
_exptl_absorpt_process_details
;
(<i>HKL3000sm SCALEPACK</i>; Otwinowski & Minor, 1997)
;
_shelx_estimated_absorpt_T_min     0.989
_shelx_estimated_absorpt_T_max     0.993
_exptl_absorpt_correction_T_min     0.937
_exptl_absorpt_correction_T_max     1.000
_diffrn_ambient_temperature     173(2)
_diffrn_radiation_type     synchrotron
_diffrn_radiation_wavelength     0.610
_diffrn_measurement_device_type     'ADSC Q210 CCD area detector'
_diffrn_measurement_method     'omega scan'
_diffrn_detector_area_resol_mean     ?
_diffrn_reflns_number     7431
_diffrn_reflns_av_R_equivalents     0.0342
_diffrn_reflns_theta_min     1.782
_diffrn_reflns_theta_max     25.000
_diffrn_reflns_theta_full     21.469
_diffrn_measured_fraction_theta_max     0.939
_diffrn_measured_fraction_theta_full     0.952
_diffrn_reflns_limit_h_min     -11
_diffrn_reflns_limit_h_max     11
_diffrn_reflns_limit_k_min     -12
_diffrn_reflns_limit_k_max     12
_diffrn_reflns_limit_l_min     -14
_diffrn_reflns_limit_l_max     14
_refine_special_details     ?
_reflns_number_total     3750
_reflns_number_gt     3418
_reflns_threshold_expression     'I > 2\s(I)'
_refine_ls_structure_factor_coef     Fsqd
_refine_ls_matrix_type     full
_refine_ls_R_factor_all     0.0493
_refine_ls_R_factor_gt     0.0433
_refine_ls_wR_factor_gt     0.1117
_refine_ls_wR_factor_ref     0.1151
_refine_ls_goodness_of_fit_ref     1.049
_refine_ls_restrained_S_all     1.049
_refine_ls_number_reflns     3750
_refine_ls_number_parameters     189
_refine_ls_number_restraints     0
_refine_ls_hydrogen_treatment     constr
_refine_ls_weighting_scheme     calc
_refine_ls_weighting_details
                      'w=1/[\s^2^(Fo^2^)+(0.0747P)^2^] where P=(Fo^2^+2Fc^2^)/3'
_atom_sites_solution_hydrogens     geom
_atom_sites_solution_primary     ?
_atom_sites_solution_secondary     ?
_refine_ls_shift/su_max     0.000
_refine_ls_shift/su_mean     0.000
_refine_diff_density_max     0.713
_refine_diff_density_min     -2.172
_refine_ls_extinction_method
;
SHELXL2018 (Sheldrick, 2015b)
;
_refine_ls_extinction_coef     0.065(6)
_refine_ls_extinction_expression
                                  'Fc^*^=kFc[1+0.001xFc^2^\l^3^/sin(2\q)]^-1/4^'
loop_
    _atom_type_symbol
    _atom_type_description
    _atom_type_scat_dispersion_real
    _atom_type_scat_dispersion_imag
    _atom_type_scat_source
    'C' 'C' 0.0019 0.0011
                         'International Tables Vol C Tables 4.2.6.8 and 6.1.1.4'
    'H' 'H' 0.0000 0.0000
                         'International Tables Vol C Tables 4.2.6.8 and 6.1.1.4'
    'N' 'N' 0.0040 0.0024
                         'International Tables Vol C Tables 4.2.6.8 and 6.1.1.4'
    'O' 'O' 0.0074 0.0043
                         'International Tables Vol C Tables 4.2.6.8 and 6.1.1.4'
    'Ag' 'Ag' -1.2704 0.8398
                         'International Tables Vol C Tables 4.2.6.8 and 6.1.1.4'
_computing_data_collection
;
<i>PAL BL2D-SMDC Program</i> (Shin <i>et al.,</i> 2016)
;
_computing_cell_refinement
;
<i>HKL3000sm</i> (Otwinowski & Minor, 1997)
;
_computing_data_reduction
;
<i>HKL3000sm</i> (Otwinowski & Minor, 1997)
;
_computing_structure_solution
;
<i>SHELXT2014</i> (Sheldrick, 2015a)
;
_computing_structure_refinement
;
<i>SHELXL2018</i> (Sheldrick, 2015b)
;
_computing_molecular_graphics
;
<i>DIAMOND 4</i> (Putz & Brandenburg, 2014)
;
_computing_publication_material
;
<i>publCIF</i> (Westrip, 2010)
;
loop_
    _atom_site_type_symbol
    _atom_site_label
    _atom_site_fract_x
    _atom_site_fract_y
    _atom_site_fract_z
    _atom_site_U_iso_or_equiv
    _atom_site_adp_type
    _atom_site_calc_flag
    _atom_site_occupancy
    _atom_site_disorder_assembly
    _atom_site_disorder_group
    Ag Ag1 0.500000 0.500000 0.500000 0.01559(13) Uani d 1 . .
    O O1 0.2273(3) 0.5401(3) 0.0700(3) 0.0332(6) Uani d 1 . .
    N N1 0.3945(3) 0.4502(3) 0.2855(2) 0.0138(4) Uani d 1 . .
    N N2 0.3842(3) 0.2496(3) 0.4657(2) 0.0141(4) Uani d 1 . .
    H H2 0.480698 0.207953 0.460293 0.017 Uiso calc 1 . .
    N N3 -0.0231(4) 0.4445(4) 0.1558(3) 0.0287(6) Uani d 1 . .
    H H3A -0.082643 0.448023 0.085766 0.034 Uiso calc 1 . .
    H H3B -0.075649 0.410273 0.222782 0.034 Uiso calc 1 . .
    C C1 0.5320(4) 0.5522(4) 0.2206(3) 0.0190(6) Uani d 1 . .
    H H1A 0.491733 0.531956 0.123804 0.023 Uiso calc 1 . .
    H H1AB 0.633336 0.519689 0.222357 0.023 Uiso calc 1 . .
    C C2 0.2334(4) 0.4871(4) 0.2920(3) 0.0200(6) Uani d 1 . .
    H H2A 0.258145 0.591883 0.357970 0.024 Uiso calc 1 . .
    H H2AB 0.149558 0.408176 0.330418 0.024 Uiso calc 1 . .
    C C3 0.1459(4) 0.4909(4) 0.1604(3) 0.0223(6) Uani d 1 . .
    C C4 0.3680(4) 0.2774(3) 0.2288(3) 0.0167(5) Uani d 1 . .
    H H4 0.483624 0.268837 0.217142 0.020 Uiso calc 1 . .
    C C5 0.2651(4) 0.2038(4) 0.0888(3) 0.0218(6) Uani d 1 . .
    H H5A 0.148066 0.206799 0.096639 0.026 Uiso calc 1 . .
    H H5B 0.319617 0.266303 0.024804 0.026 Uiso calc 1 . .
    C C6 0.2561(5) 0.0326(4) 0.0329(3) 0.0296(7) Uani d 1 . .
    H H6A 0.186557 -0.013650 -0.056301 0.035 Uiso calc 1 . .
    H H6B 0.372603 0.030416 0.018612 0.035 Uiso calc 1 . .
    C C7 0.1776(5) -0.0665(4) 0.1307(3) 0.0318(8) Uani d 1 . .
    H H7A 0.179869 -0.175056 0.095173 0.038 Uiso calc 1 . .
    H H7B 0.056864 -0.074055 0.137454 0.038 Uiso calc 1 . .
    C C8 0.2763(5) 0.0082(4) 0.2717(3) 0.0249(6) Uani d 1 . .
    H H8A 0.393756 0.005616 0.265973 0.030 Uiso calc 1 . .
    H H8B 0.220186 -0.054797 0.334862 0.030 Uiso calc 1 . .
    C C9 0.2852(4) 0.1794(3) 0.3284(3) 0.0148(5) Uani d 1 . .
    H H9 0.166364 0.180502 0.337656 0.018 Uiso calc 1 . .
    C C10 0.2906(4) 0.2024(3) 0.5819(3) 0.0182(5) Uani d 1 . .
    H H10 0.252172 0.084275 0.560973 0.022 Uiso calc 1 . .
    C C11 0.4128(4) 0.2696(4) 0.7127(3) 0.0207(6) Uani d 1 . .
    H H11A 0.357944 0.213455 0.780635 0.025 Uiso calc 1 . .
    H H11B 0.517100 0.243381 0.692138 0.025 Uiso calc 1 . .
    C C12 0.1312(4) 0.2481(4) 0.5968(3) 0.0269(7) Uani d 1 . .
    H H12A 0.159371 0.357672 0.591454 0.040 Uiso calc 1 . .
    H H12B 0.088753 0.238874 0.685098 0.040 Uiso calc 1 . .
    H H12C 0.042823 0.177157 0.523376 0.040 Uiso calc 1 . .
    O O1N 0.7629(4) 0.3507(3) 0.3690(3) 0.0343(6) Uani d 1 . .
    O O2N 0.8673(3) 0.1611(3) 0.3122(3) 0.0338(6) Uani d 1 . .
    O O3N 0.6869(3) 0.1576(3) 0.4643(3) 0.0328(6) Uani d 1 . .
    N N1N 0.7737(3) 0.2225(3) 0.3815(3) 0.0237(5) Uani d 1 . .
loop_
    _atom_site_aniso_label
    _atom_site_aniso_U_11
    _atom_site_aniso_U_22
    _atom_site_aniso_U_33
    _atom_site_aniso_U_12
    _atom_site_aniso_U_13
    _atom_site_aniso_U_23
    Ag1 0.01841(18) 0.01836(19) 0.00929(16) 0.00500(12) -0.00143(10) 0.00443(10)
    O1 0.0323(13) 0.0502(16) 0.0254(12) 0.0174(12) 0.0029(10) 0.0203(11)
    N1 0.0189(11) 0.0161(11) 0.0080(9) 0.0073(9) -0.0004(8) 0.0043(8)
    N2 0.0177(11) 0.0149(11) 0.0100(10) 0.0054(9) 0.0004(8) 0.0042(8)
    N3 0.0271(14) 0.0434(18) 0.0213(13) 0.0161(13) 0.0001(11) 0.0132(12)
    C1 0.0216(14) 0.0232(14) 0.0102(11) 0.0044(11) 0.0030(10) 0.0058(10)
    C2 0.0248(15) 0.0243(15) 0.0128(12) 0.0118(12) -0.0022(10) 0.0038(10)
    C3 0.0306(16) 0.0216(15) 0.0172(13) 0.0127(13) -0.0030(11) 0.0045(11)
    C4 0.0200(13) 0.0201(14) 0.0084(11) 0.0068(11) -0.0012(9) 0.0013(9)
    C5 0.0291(16) 0.0251(15) 0.0103(12) 0.0110(13) -0.0036(10) 0.0007(10)
    C6 0.0408(19) 0.0286(17) 0.0162(14) 0.0164(15) -0.0059(13) -0.0056(12)
    C7 0.044(2) 0.0203(16) 0.0237(16) 0.0103(15) -0.0127(14) -0.0049(12)
    C8 0.0338(17) 0.0178(14) 0.0194(14) 0.0074(13) -0.0060(12) 0.0006(11)
    C9 0.0177(13) 0.0165(13) 0.0112(11) 0.0079(10) -0.0011(9) 0.0028(9)
    C10 0.0211(14) 0.0175(13) 0.0153(12) 0.0036(11) 0.0023(10) 0.0073(10)
    C11 0.0275(15) 0.0233(15) 0.0136(12) 0.0078(12) 0.0017(11) 0.0106(11)
    C12 0.0206(15) 0.0370(19) 0.0193(14) 0.0072(13) 0.0040(11) 0.0046(13)
    O1N 0.0386(15) 0.0353(14) 0.0385(14) 0.0187(12) 0.0114(11) 0.0183(11)
    O2N 0.0326(14) 0.0448(16) 0.0263(12) 0.0211(12) 0.0051(10) 0.0027(11)
    O3N 0.0376(14) 0.0359(14) 0.0388(14) 0.0232(12) 0.0152(11) 0.0195(11)
    N1N 0.0222(13) 0.0297(15) 0.0203(12) 0.0137(11) -0.0037(10) 0.0021(10)
_geom_special_details
;
 All esds (except the esd in the dihedral angle between two l.s. planes)
 are estimated using the full covariance matrix.  The cell esds are taken
 into account individually in the estimation of esds in distances, angles
 and torsion angles; correlations between esds in cell parameters are only
 used when they are defined by crystal symmetry.  An approximate (isotropic)
 treatment of cell esds is used for estimating esds involving l.s. planes.
;
loop_
    _geom_bond_atom_site_label_1
    _geom_bond_atom_site_label_2
    _geom_bond_site_symmetry_2
    _geom_bond_distance
    _geom_bond_publ_flag
    Ag1 N2 2_666 2.134(2) ?
    Ag1 N2 . 2.134(2) ?
    Ag1 N1 . 2.227(2) ?
    Ag1 N1 2_666 2.227(2) ?
    O1 C3 . 1.234(4) ?
    N1 C2 . 1.493(4) ?
    N1 C1 . 1.496(4) ?
    N1 C4 . 1.504(4) ?
    N2 C9 . 1.494(3) ?
    N2 C10 . 1.495(3) ?
    N2 H2 . 1.0000 ?
    N3 C3 . 1.326(4) ?
    N3 H3A . 0.8800 ?
    N3 H3B . 0.8800 ?
    C1 C11 2_666 1.530(4) ?
    C1 H1A . 0.9900 ?
    C1 H1AB . 0.9900 ?
    C2 C3 . 1.535(4) ?
    C2 H2A . 0.9900 ?
    C2 H2AB . 0.9900 ?
    C4 C5 . 1.531(4) ?
    C4 C9 . 1.540(4) ?
    C4 H4 . 1.0000 ?
    C5 C6 . 1.526(5) ?
    C5 H5A . 0.9900 ?
    C5 H5B . 0.9900 ?
    C6 C7 . 1.523(5) ?
    C6 H6A . 0.9900 ?
    C6 H6B . 0.9900 ?
    C7 C8 . 1.527(4) ?
    C7 H7A . 0.9900 ?
    C7 H7B . 0.9900 ?
    C8 C9 . 1.527(4) ?
    C8 H8A . 0.9900 ?
    C8 H8B . 0.9900 ?
    C9 H9 . 1.0000 ?
    C10 C12 . 1.524(4) ?
    C10 C11 . 1.532(4) ?
    C10 H10 . 1.0000 ?
    C11 H11A . 0.9900 ?
    C11 H11B . 0.9900 ?
    C12 H12A . 0.9800 ?
    C12 H12B . 0.9800 ?
    C12 H12C . 0.9800 ?
    O1N N1N . 1.261(4) ?
    O2N N1N . 1.240(4) ?
    O3N N1N . 1.249(4) ?
loop_
    _geom_angle_atom_site_label_1
    _geom_angle_atom_site_label_2
    _geom_angle_atom_site_label_3
    _geom_angle_site_symmetry_1
    _geom_angle_site_symmetry_3
    _geom_angle
    _geom_angle_publ_flag
    N2 Ag1 N2 2_666 . 180.0 ?
    N2 Ag1 N1 2_666 . 96.57(9) ?
    N2 Ag1 N1 . . 83.43(9) ?
    N2 Ag1 N1 2_666 2_666 83.43(9) ?
    N2 Ag1 N1 . 2_666 96.57(9) ?
    N1 Ag1 N1 . 2_666 180.0(2) ?
    C2 N1 C1 . . 114.7(2) ?
    C2 N1 C4 . . 114.1(2) ?
    C1 N1 C4 . . 111.6(2) ?
    C2 N1 Ag1 . . 106.66(16) ?
    C1 N1 Ag1 . . 105.59(17) ?
    C4 N1 Ag1 . . 102.92(15) ?
    C9 N2 C10 . . 115.8(2) ?
    C9 N2 Ag1 . . 109.76(16) ?
    C10 N2 Ag1 . . 113.18(17) ?
    C9 N2 H2 . . 105.7 ?
    C10 N2 H2 . . 105.7 ?
    Ag1 N2 H2 . . 105.7 ?
    C3 N3 H3A . . 120.0 ?
    C3 N3 H3B . . 120.0 ?
    H3A N3 H3B . . 120.0 ?
    N1 C1 C11 . 2_666 115.2(2) ?
    N1 C1 H1A . . 108.5 ?
    C11 C1 H1A 2_666 . 108.5 ?
    N1 C1 H1AB . . 108.5 ?
    C11 C1 H1AB 2_666 . 108.5 ?
    H1A C1 H1AB . . 107.5 ?
    N1 C2 C3 . . 119.0(2) ?
    N1 C2 H2A . . 107.6 ?
    C3 C2 H2A . . 107.6 ?
    N1 C2 H2AB . . 107.6 ?
    C3 C2 H2AB . . 107.6 ?
    H2A C2 H2AB . . 107.0 ?
    O1 C3 N3 . . 123.2(3) ?
    O1 C3 C2 . . 122.4(3) ?
    N3 C3 C2 . . 114.3(3) ?
    N1 C4 C5 . . 113.8(2) ?
    N1 C4 C9 . . 111.8(2) ?
    C5 C4 C9 . . 109.8(2) ?
    N1 C4 H4 . . 107.0 ?
    C5 C4 H4 . . 107.0 ?
    C9 C4 H4 . . 107.0 ?
    C6 C5 C4 . . 110.7(3) ?
    C6 C5 H5A . . 109.5 ?
    C4 C5 H5A . . 109.5 ?
    C6 C5 H5B . . 109.5 ?
    C4 C5 H5B . . 109.5 ?
    H5A C5 H5B . . 108.1 ?
    C7 C6 C5 . . 111.1(3) ?
    C7 C6 H6A . . 109.4 ?
    C5 C6 H6A . . 109.4 ?
    C7 C6 H6B . . 109.4 ?
    C5 C6 H6B . . 109.4 ?
    H6A C6 H6B . . 108.0 ?
    C6 C7 C8 . . 110.4(3) ?
    C6 C7 H7A . . 109.6 ?
    C8 C7 H7A . . 109.6 ?
    C6 C7 H7B . . 109.6 ?
    C8 C7 H7B . . 109.6 ?
    H7A C7 H7B . . 108.1 ?
    C7 C8 C9 . . 111.9(3) ?
    C7 C8 H8A . . 109.2 ?
    C9 C8 H8A . . 109.2 ?
    C7 C8 H8B . . 109.2 ?
    C9 C8 H8B . . 109.2 ?
    H8A C8 H8B . . 107.9 ?
    N2 C9 C8 . . 110.5(2) ?
    N2 C9 C4 . . 110.5(2) ?
    C8 C9 C4 . . 109.6(2) ?
    N2 C9 H9 . . 108.7 ?
    C8 C9 H9 . . 108.7 ?
    C4 C9 H9 . . 108.7 ?
    N2 C10 C12 . . 111.9(2) ?
    N2 C10 C11 . . 109.9(2) ?
    C12 C10 C11 . . 113.0(2) ?
    N2 C10 H10 . . 107.3 ?
    C12 C10 H10 . . 107.3 ?
    C11 C10 H10 . . 107.3 ?
    C1 C11 C10 2_666 . 117.6(2) ?
    C1 C11 H11A 2_666 . 107.9 ?
    C10 C11 H11A . . 107.9 ?
    C1 C11 H11B 2_666 . 107.9 ?
    C10 C11 H11B . . 107.9 ?
    H11A C11 H11B . . 107.2 ?
    C10 C12 H12A . . 109.5 ?
    C10 C12 H12B . . 109.5 ?
    H12A C12 H12B . . 109.5 ?
    C10 C12 H12C . . 109.5 ?
    H12A C12 H12C . . 109.5 ?
    H12B C12 H12C . . 109.5 ?
    O2N N1N O3N . . 120.6(3) ?
    O2N N1N O1N . . 120.7(3) ?
    O3N N1N O1N . . 118.6(3) ?
loop_
    _geom_torsion_atom_site_label_1
    _geom_torsion_atom_site_label_2
    _geom_torsion_atom_site_label_3
    _geom_torsion_atom_site_label_4
    _geom_torsion_site_symmetry_1
    _geom_torsion_site_symmetry_2
    _geom_torsion_site_symmetry_3
    _geom_torsion_site_symmetry_4
    _geom_torsion
    _geom_torsion_publ_flag
    C2 N1 C1 C11 . . . 2_666 57.5(3) ?
    C4 N1 C1 C11 . . . 2_666 -170.8(2) ?
    Ag1 N1 C1 C11 . . . 2_666 -59.7(3) ?
    C1 N1 C2 C3 . . . . 53.5(3) ?
    C4 N1 C2 C3 . . . . -77.0(3) ?
    Ag1 N1 C2 C3 . . . . 170.0(2) ?
    N1 C2 C3 O1 . . . . -35.8(4) ?
    N1 C2 C3 N3 . . . . 147.4(3) ?
    C2 N1 C4 C5 . . . . 54.2(3) ?
    C1 N1 C4 C5 . . . . -77.8(3) ?
    Ag1 N1 C4 C5 . . . . 169.4(2) ?
    C2 N1 C4 C9 . . . . -70.9(3) ?
    C1 N1 C4 C9 . . . . 157.1(2) ?
    Ag1 N1 C4 C9 . . . . 44.3(2) ?
    N1 C4 C5 C6 . . . . 175.4(3) ?
    C9 C4 C5 C6 . . . . -58.5(3) ?
    C4 C5 C6 C7 . . . . 57.5(4) ?
    C5 C6 C7 C8 . . . . -55.6(4) ?
    C6 C7 C8 C9 . . . . 56.2(4) ?
    C10 N2 C9 C8 . . . . -78.2(3) ?
    Ag1 N2 C9 C8 . . . . 152.1(2) ?
    C10 N2 C9 C4 . . . . 160.3(2) ?
    Ag1 N2 C9 C4 . . . . 30.6(3) ?
    C7 C8 C9 N2 . . . . -179.4(3) ?
    C7 C8 C9 C4 . . . . -57.4(4) ?
    N1 C4 C9 N2 . . . . -52.8(3) ?
    C5 C4 C9 N2 . . . . 179.9(2) ?
    N1 C4 C9 C8 . . . . -174.8(2) ?
    C5 C4 C9 C8 . . . . 57.9(3) ?
    C9 N2 C10 C12 . . . . -59.3(3) ?
    Ag1 N2 C10 C12 . . . . 68.7(3) ?
    C9 N2 C10 C11 . . . . 174.3(2) ?
    Ag1 N2 C10 C11 . . . . -57.7(3) ?
    N2 C10 C11 C1 . . . 2_666 73.2(3) ?
    C12 C10 C11 C1 . . . 2_666 -52.5(3) ?
loop_
    _geom_hbond_atom_site_label_D
    _geom_hbond_atom_site_label_H
    _geom_hbond_atom_site_label_A
    _geom_hbond_site_symmetry_A
    _geom_hbond_distance_DH
    _geom_hbond_distance_HA
    _geom_hbond_distance_DA
    _geom_hbond_angle_DHA
    _geom_hbond_publ_flag
    N2 H2 O1N . 1.00 2.59 3.214(4) 120.6 yes
    N2 H2 O3N . 1.00 1.93 2.925(4) 171.9 yes
    N3 H3A O1 2_565 0.88 2.03 2.913(4) 177.3 yes
    N3 H3B O1N 1_455 0.88 2.06 2.930(4) 167.5 yes
    N3 H3B O2N 1_455 0.88 2.59 3.281(4) 135.9 yes
_shelx_hkl_file
;
   0  -1   1 2124.03   54.35
   0   1  -1 2284.20   59.76
   0  -2   2   15.35    3.77
   0   2  -2   19.63    3.65
   0  -3   3  558.50   17.87
   0   3  -3  570.95   20.38
   0  -4   4  709.73   24.53
   0   4  -4  704.19   22.27
   0  -5   5  714.64   24.03
   0   5  -5  711.62   23.02
   0  -6   6 1375.68   43.41
   0   6  -6 1429.78   40.89
   0  -7   7  488.80   20.89
   0   7  -7  446.14   20.51
   0  -8   8   82.41   13.34
   0   8  -8   87.57   13.59
   0  -9   9  163.56   14.59
   0   9  -9  156.01   15.85
   0 -10  10   58.76   22.65
   0  10 -10   66.31   33.34
   0 -11  11   31.33   29.94
   0  11 -11   74.23   34.10
   0 -12  12   30.57   31.96
   0  12 -12   50.20   16.86
   0  12 -13   -2.01   14.47
   0 -12  13   -2.89    9.44
   0  11 -12   36.86   40.51
   0 -11  12   62.53   30.45
   0  10 -11   67.19   24.03
   0 -10  11   55.61   21.64
   0   9 -10  172.49   19.12
   0  -9  10  123.30   19.63
   0   8  -9  315.67   19.88
   0  -8   9  323.47   17.74
   0   7  -8   64.29    9.18
   0  -7   8   64.54    8.81
   0   6  -7  445.52   17.61
   0  -6   7  436.33   18.49
   0   5  -6  755.78   24.16
   0  -5   6  764.33   25.54
   0   4  -5   58.25    7.42
   0  -4   5   55.99    7.30
   0   3  -4  164.82    7.93
   0  -3   4  163.18    8.18
   0   2  -3 1193.37   37.24
   0  -2   3 1196.14   35.61
   0   1  -2  256.54   10.44
   0  -1   2  255.03    9.18
   0   0   1 2802.68  105.18
   0  -1   0 1980.98   50.45
   0   1   0 1571.57   43.91
   0  -2   1  743.57   21.89
   0   2  -1  752.26   23.65
   0  -3   2 1932.41   54.73
   0   3  -2 1958.21   55.23
   0  -4   3  674.25   23.40
   0   4  -3  659.03   23.78
   0  -5   4 1121.90   36.24
   0   5  -4 1098.50   35.98
   0  -6   5  541.26   19.12
   0   6  -5  545.54   19.50
   0  -7   6  589.83   21.64
   0   7  -6  557.11   20.76
   0  -8   7   46.17    8.93
   0   8  -7   44.41   11.58
   0  -9   8   46.05   14.59
   0   9  -8   48.82   15.85
   0 -10   9   86.94   20.00
   0  10  -9   87.57   21.64
   0 -11  10   40.26   22.14
   0  11 -10   41.52   22.52
   0 -12  11   67.56   25.04
   0  12 -11    7.30   17.11
   0 -13  12  117.13   24.16
   0  13 -12  131.23   39.38
   0  12 -14   -9.18   21.89
   0  11 -13   93.73   42.27
   0 -11  13   53.09   35.48
   0  10 -12  316.43   34.60
   0 -10  12  263.46   34.22
   0   9 -11  272.27   27.93
   0  -9  11  283.21   26.30
   0   8 -10  454.20   23.91
   0  -8  10  467.28   25.54
   0   7  -9  244.08   17.61
   0  -7   9  217.79   17.87
   0   6  -8    9.56    8.43
   0  -6   8   13.46   10.19
   0   5  -7  297.30   12.83
   0  -5   7  302.71   13.71
   0   4  -6 1398.32   44.16
   0  -4   6 1493.31   44.79
   0   3  -5 1302.07   42.53
   0  -3   5 1288.61   38.00
   0   2  -4 2504.12   72.22
   0  -2   4 2562.12   70.96
   0   1  -3 1881.83   55.23
   0  -1   3 1849.88   52.34
   0   0  -2   25.16    5.28
   0   0   2   64.92    6.92
   0  -1  -1   45.80    3.40
   0   1   1   44.29    3.40
   0  -2   0  590.71   20.26
   0   2   0  561.01   19.12
   0  -3   1 1510.93   45.29
   0   3  -1 1487.15   45.04
   0  -4   2  504.52   17.99
   0   4  -2  475.96   18.12
   0  -5   3  600.40   21.51
   0   5  -3  587.18   21.14
   0  -6   4 1035.22   33.59
   0   6  -4 1006.15   33.34
   0  -7   5   30.20    7.80
   0   7  -5   24.53    6.92
   0  -8   6  266.23   13.08
   0   8  -6  259.31   13.59
   0  -9   7  177.78   22.77
   0   9  -7  188.47   16.86
   0 -10   8  189.35   19.63
   0  10  -8  233.89   22.40
   0 -11   9   63.91   21.64
   0  11  -9   68.70   34.47
   0 -12  10   -0.75   10.82
   0  12 -10   25.79   23.53
   0  13 -11   -1.13   23.78
   0  11 -14  -10.07   27.43
   0 -11  14  -13.84   23.15
   0  10 -13  234.77   42.27
   0 -10  13  162.93   34.85
   0   9 -12   71.72   23.91
   0  -9  12   93.98   20.89
   0   8 -11  115.12   22.40
   0  -8  11  104.81   21.01
   0   7 -10  286.36   17.24
   0  -7  10  287.62   16.10
   0   6  -9  264.97   15.73
   0  -6   9  286.86   15.85
   0   5  -8   83.04   11.83
   0  -5   8   79.52   11.58
   0   4  -7  439.48   16.23
   0  -4   7  425.51   16.23
   0   3  -6 1118.00   35.48
   0  -3   6 1143.04   34.22
   0   2  -5  371.79   16.10
   0  -2   5  371.16   15.85
   0   1  -4  215.65   10.19
   0  -1   4  209.86    9.81
   0   0  -3  163.44   13.46
   0   0   3  135.76   12.96
   0  -1  -2  119.65    6.92
   0   1   2  115.37    7.30
   0  -2  -1  618.89   21.77
   0   2   1  653.11   23.65
   0  -3   0 4491.01  121.41
   0   3   0 4670.05  124.94
   0  -4   1 1173.36   36.36
   0   4  -1 1245.71   39.88
   0  -5   2   21.89    3.65
   0   5  -2   25.04    4.40
   0  -6   3   15.60    4.78
   0   6  -3   10.69    4.53
   0  -7   4  125.44    9.18
   0   7  -4  123.68   10.69
   0  -8   5   27.93    7.80
   0   8  -5   17.99    8.81
   0  -9   6  536.73   22.52
   0   9  -6  571.71   26.04
   0 -10   7  135.00   12.83
   0  10  -7  142.05   18.49
   0 -11   8   64.42   16.48
   0  11  -8   60.27   21.89
   0 -12   9   18.75   21.39
   0  12  -9   -6.42   26.30
   0  13 -10    0.50   17.49
   0  11 -15  -15.22   30.20
   0 -11  15    0.88   18.87
   0  10 -14   15.22   20.51
   0 -10  14   67.19   20.26
   0   9 -13   67.06   36.61
   0  -9  13    6.04   29.44
   0   8 -12  -20.51   20.38
   0  -8  12  -13.08   20.26
   0   7 -11  178.79   18.87
   0  -7  11  193.25   17.11
   0   6 -10   67.94   12.83
   0  -6  10   74.73   13.71
   0   5  -9  611.22   23.78
   0  -5   9  630.21   23.53
   0   4  -8  179.79   12.96
   0  -4   8  162.43   13.21
   0   3  -7  447.78   20.51
   0  -3   7  447.78   18.87
   0   2  -6  690.98   26.17
   0  -2   6  712.88   26.67
   0   1  -5  389.90   17.36
   0  -1   5  394.69   14.97
   0   0  -4  549.69   29.06
   0   0   4  609.33   33.09
   0  -1  -3  952.05   31.96
   0   1   3  966.40   31.96
   0  -2  -2  224.33   10.19
   0   2   2  237.04   11.45
   0  -3  -1 1319.94   43.53
   0   3   1 1301.32   46.05
   0  -4   0 4338.27  120.41
   0   4   0 4320.53  121.04
   0  -5   1   31.96    5.28
   0   5  -1   38.37    5.91
   0  -6   2  325.86   14.47
   0   6  -2  316.43   15.22
   0  -7   3  168.09    9.44
   0   7  -3  183.94   11.45
   0  -8   4  299.57   15.35
   0   8  -4  297.81   15.73
   0  -9   5  401.48   19.88
   0   9  -5  435.07   19.63
   0 -10   6   72.22   13.34
   0  10  -6   68.95   15.10
   0 -11   7   22.40   17.24
   0  11  -7    9.44   14.97
   0 -12   8   53.98   17.87
   0  12  -8   43.03   20.89
   0 -13   9    6.54   13.97
   0  13  -9    5.54   14.22
   0  10 -15  102.54   35.35
   0 -10  15   90.71   23.15
   0   9 -14   31.20   31.20
   0  -9  14    0.88   28.31
   0   8 -13   35.98   30.45
   0  -8  13   44.04   27.05
   0   7 -12  127.83   17.49
   0  -7  12   92.98   16.23
   0   6 -11   90.97   18.62
   0  -6  11   95.24   17.74
   0   5 -10  280.44   16.61
   0  -5  10  317.06   17.24
   0   4  -9  704.70   27.30
   0  -4   9  684.44   23.40
   0   3  -8  373.30   16.73
   0  -3   8  366.13   16.61
   0   2  -7   -0.38    6.92
   0  -2   7    8.30    7.17
   0   1  -6  512.20   20.26
   0  -1   6  546.80   20.13
   0   0  -5 1662.16   50.96
   0   0   5 1639.89   74.23
   0  -1  -4  883.36   30.45
   0   1   4  878.20   31.20
   0  -2  -3 1127.69   57.50
   0   2   3 1146.19   39.51
   0  -3  -2   84.55    7.67
   0   3   2   85.05    8.43
   0  -4  -1   11.32    5.79
   0   4   1   16.36    6.16
   0  -5   0  119.53    8.30
   0   5   0  116.38    8.81
   0  -6   1  482.51   19.63
   0   6  -1  494.33   21.64
   0  -7   2 1078.12   38.12
   0   7  -2 1020.62   36.61
   0  -8   3  215.77   11.45
   0   8  -3  219.42   13.21
   0  -9   4  401.35   20.38
   0   9  -4  410.29   19.88
   0 -10   5   83.79   14.97
   0  10  -5   72.47   15.10
   0 -11   6   86.18   14.34
   0  11  -6   99.27   18.12
   0 -12   7   54.73   20.38
   0  12  -7   52.09   24.16
   0 -13   8    5.41   19.12
   0  13  -8   93.98   22.90
   0  10 -16  133.11   30.82
   0 -10  16    7.55   19.63
   0   9 -15   99.90   28.31
   0  -9  15   14.22   32.46
   0   8 -14   58.76   37.87
   0  -8  14    8.30   31.71
   0   7 -13  155.01   24.53
   0  -7  13  171.36   21.51
   0   6 -12  283.21   22.77
   0  -6  12  278.31   21.51
   0   5 -11  249.49   17.87
   0  -5  11  231.88   17.11
   0   4 -10  597.88   24.16
   0  -4  10  569.70   23.40
   0   3  -9  113.49   11.32
   0  -3   9  131.73   11.07
   0   2  -8   52.21    9.94
   0  -2   8   71.97    9.69
   0   1  -7 1286.72   42.40
   0  -1   7 1320.19   41.65
   0   0  -6  294.28   12.83
   0  -1  -5  503.52   20.51
   0   1   5  511.44   20.89
   0  -2  -4  391.29   18.24
   0   2   4  394.31   18.37
   0  -3  -3 1506.65   48.06
   0   3   3 1531.56   67.19
   0  -4  -2  163.06   10.95
   0   4   2  156.26   10.69
   0  -5  -1  442.12   27.43
   0   5   1  442.24   20.63
   0  -6   0  588.69   35.48
   0   6   0  585.17   26.67
   0  -7   1  731.24   29.69
   0   7  -1  779.68   34.22
   0  -8   2  314.41   17.74
   0   8  -2  346.25   31.96
   0  -9   3  252.76   24.41
   0   9  -3  244.96   16.73
   0 -10   4  114.62   13.59
   0  10  -4  111.98   22.90
   0 -11   5   37.87   14.85
   0  11  -5   18.24   16.61
   0 -12   6  161.30   19.00
   0  12  -6  144.31   33.09
   0 -13   7   56.49   15.22
   0  13  -7    7.55   23.65
   0 -14   8   -5.16   13.21
   0   9 -16   71.46   21.26
   0  -9  16  105.06   22.77
   0   8 -15   70.71   30.57
   0  -8  15  107.95   36.24
   0   7 -14   63.91   26.67
   0  -7  14   38.63   23.78
   0   6 -13  174.00   23.15
   0  -6  13  169.10   22.52
   0   5 -12   22.14   15.73
   0  -5  12   18.49   16.86
   0   4 -11  269.00   17.87
   0  -4  11  286.86   17.11
   0   3 -10  460.74   19.75
   0  -3  10  450.30   19.75
   0   2  -9  977.09   32.33
   0  -2   9  977.47   32.96
   0   1  -8 1089.19   39.00
   0  -1   8 1048.68   33.09
   0   0  -7  183.82   12.08
   0  -1  -6  345.99   15.98
   0   1   6  370.65   17.11
   0  -2  -5 1513.95   48.19
   0   2   5 1525.65   51.08
   0  -3  -4  507.92   20.63
   0   3   4  492.95   19.75
   0  -4  -3  534.97   20.00
   0   4   3  542.39   23.15
   0  -5  -2  428.53   19.38
   0   5   2  424.00   19.50
   0  -6  -1  408.90   22.14
   0   6   1  386.63   20.63
   0  -7   0  346.88   18.37
   0   7   0  328.88   18.49
   0  -8   1  421.48   22.52
   0   8  -1  404.88   22.14
   0  -9   2  199.80   15.73
   0   9  -2  205.46   16.86
   0 -10   3   51.96   11.83
   0  10  -3   43.91   13.21
   0 -11   4  -10.32   13.71
   0 -12   5  143.05   17.49
   0  12  -5   98.26   17.99
   0 -13   6   72.22   17.36
   0  13  -6   84.80   21.26
   0 -14   7  -11.07   16.86
   0   8 -16   -0.50   31.58
   0  -8  16   41.14   36.74
   0   7 -15  124.18   35.48
   0  -7  15  126.32   27.55
   0   6 -14  103.67   25.16
   0  -6  14  103.80   25.04
   0   5 -13   94.24   21.39
   0  -5  13   89.20   20.13
   0   4 -12   99.39   17.74
   0  -4  12  104.18   14.85
   0   3 -11  304.60   21.51
   0  -3  11  275.79   19.25
   0   2 -10   92.85   11.95
   0  -2  10  114.12   12.33
   0   1  -9 1225.83   54.10
   0  -1   9 1173.87   39.25
   0   0  -8  198.54   13.97
   0   0   8  160.54   15.22
   0  -1  -7  164.06   13.21
   0   1   7  154.38   18.87
   0  -2  -6  679.66   24.28
   0   2   6  692.62   28.06
   0  -3  -5 1352.65   50.70
   0   3   5 1363.72   51.84
   0  -4  -4 1398.45   47.18
   0   4   4 1439.21   54.35
   0  -5  -3 1151.97   43.78
   0   5   3 1127.44   42.27
   0  -6  -2  226.22   14.47
   0   6   2  208.23   15.10
   0  -7  -1   87.44   11.45
   0   7   1   84.17   17.61
   0  -8   0  163.81   13.97
   0   8   0  176.77   15.73
   0  -9   1  201.31   18.49
   0   9  -1  212.63   17.99
   0 -10   2  131.10   16.36
   0  10  -2  108.58   15.60
   0 -11   3  103.92   15.98
   0  11  -3   66.68   16.23
   0 -12   4  100.40   17.61
   0  12  -4   72.85   17.99
   0 -13   5   24.16   18.37
   0  13  -5   40.14   31.20
   0 -14   6   -5.03   13.97
   0  14  -6    1.13   27.43
   0   7 -16  129.34   32.46
   0  -7  16  122.67   30.20
   0   6 -15  174.88   34.85
   0  -6  15  152.49   33.22
   0   5 -14  123.30   22.65
   0  -5  14  128.46   22.65
   0   4 -13  123.43   24.66
   0  -4  13  103.42   24.41
   0   3 -12  140.91   19.12
   0  -3  12  144.44   18.37
   0   2 -11  160.29   18.24
   0  -2  11  179.29   17.99
   0   1 -10  460.61   22.14
   0  -1  10  414.94   18.87
   0   0  -9  545.29   23.65
   0   0   9  540.38   21.64
   0  -1  -8   -4.15   12.33
   0   1   8    9.31   10.57
   0  -2  -7  350.78   16.48
   0   2   7  341.84   17.11
   0  -3  -6  270.88   14.22
   0   3   6  297.43   15.85
   0  -4  -5 1037.61   35.73
   0   4   5 1021.38   38.37
   0  -5  -4  356.56   18.12
   0   5   4  359.46   20.38
   0  -6  -3  227.85   14.22
   0   6   3  223.45   16.61
   0  -7  -2  308.88   17.36
   0   7   2  291.64   19.00
   0  -8  -1  388.14   24.16
   0   8   1  371.79   24.03
   0  -9   0  139.28   14.34
   0   9   0  110.59   19.63
   0 -10   1   59.26   11.95
   0  10  -1   61.27   15.22
   0 -11   2  110.59   16.10
   0  11  -2   83.16   16.10
   0 -12   3   43.53   19.12
   0  12  -3   75.74   20.00
   0 -13   4    7.30   15.85
   0  13  -4    1.51   14.97
   0   6 -16  190.23   37.74
   0  -6  16  198.66   37.37
   0   5 -15  197.41   29.57
   0  -5  15  186.21   27.05
   0   4 -14  132.11   30.70
   0  -4  14  144.06   32.33
   0   3 -13   24.79   19.00
   0  -3  13   23.65   20.76
   0   2 -12   65.55   20.51
   0  -2  12   61.65   20.13
   0   1 -11  214.77   16.23
   0  -1  11  216.53   16.23
   0   0 -10  247.73   18.24
   0   0  10  272.27   23.02
   0  -1  -9  221.44   14.34
   0   1   9  251.88   16.10
   0  -2  -8  578.88   25.41
   0   2   8  580.89   26.04
   0  -3  -7  130.60   11.95
   0   3   7  114.37   12.08
   0  -4  -6   84.17   11.20
   0   4   6   87.06   12.96
   0  -5  -5  161.67   12.20
   0   5   5  161.17   12.71
   0  -6  -4   86.81   13.21
   0   6   4   88.32   20.13
   0  -7  -3  329.51   19.25
   0   7   3  312.02   20.63
   0  -8  -2  169.98   24.03
   0   8   2  138.15   16.73
   0  -9  -1   89.96   14.72
   0   9   1   70.96   12.96
   0 -10   0   20.13   13.34
   0  10   0   43.03   15.48
   0 -11   1   83.92   15.73
   0  11  -1   51.21   26.04
   0 -12   2   46.68   27.93
   0  12  -2   33.72   15.48
   0 -13   3    5.79   11.45
   0  13  -3   -3.40   16.36
   0  14  -4   19.75   20.63
   0   5 -16   48.69   41.90
   0  -5  16   67.56   54.73
   0   4 -15  109.21   32.71
   0  -4  15  104.30   26.04
   0   3 -14  198.54   28.69
   0  -3  14  241.69   26.67
   0   2 -13  136.26   20.00
   0  -2  13  141.04   18.87
   0   1 -12  226.22   20.89
   0  -1  12  188.10   24.79
   0   0 -11  247.98   19.50
   0   0  11  228.48   15.10
   0  -1 -10  126.19   14.97
   0   1  10  109.84   13.21
   0  -2  -9  383.49   21.26
   0   2   9  399.22   24.16
   0  -3  -8  511.44   21.39
   0   3   8  508.68   24.28
   0  -4  -7   35.98   11.83
   0   4   7   22.40   12.96
   0  -5  -6  350.65   20.51
   0   5   6  295.42   25.92
   0  -6  -5  461.75   22.27
   0   6   5  474.33   25.41
   0  -7  -4   62.91   15.22
   0   7   4  105.81   16.73
   0  -8  -3  154.12   16.73
   0   8   3  138.52   16.86
   0  -9  -2   56.99   14.85
   0   9   2   66.05   16.99
   0 -10  -1   52.34   15.22
   0  10   1   38.00   16.61
   0 -11   0   17.87   19.75
   0  11   0    3.15   17.36
   0 -12   1   20.26   22.65
   0  12  -1   40.14   23.53
   0 -13   2    1.01   26.04
   0  13  -2    8.68   19.75
   0   4 -16   31.71   32.96
   0  -4  16  -15.22   26.67
   0   3 -15  124.68   25.79
   0  -3  15  159.28   21.39
   0   2 -14  295.92   28.56
   0  -2  14  310.39   22.90
   0   1 -13   89.71   21.26
   0  -1  13   72.85   17.87
   0   0 -12   32.08   17.87
   0   0  12   63.03   19.25
   0  -1 -11   86.18   16.73
   0   1  11  100.65   18.62
   0  -2 -10   67.56   13.84
   0   2  10   68.70   15.60
   0  -3  -9  315.04   19.00
   0   3   9  322.22   21.39
   0  -4  -8  277.05   18.87
   0   4   8  294.54   20.00
   0  -5  -7   87.19   14.22
   0   5   7  108.83   15.85
   0  -6  -6   94.49   16.86
   0   6   6   87.06   17.61
   0  -7  -5  164.32   15.60
   0   7   5  187.72   15.60
   0  -8  -4  347.25   24.66
   0   8   4  314.16   23.15
   0  -9  -3  111.22   17.87
   0   9   3  102.16   19.00
   0 -10  -2   44.41   17.99
   0  10   2   45.67   18.12
   0 -11  -1   22.02   16.48
   0  11   1   31.58   18.24
   0 -12   0   56.49   17.36
   0  12   0    6.79   16.36
   0 -13   1    7.67   15.22
   0  13  -1   22.02   16.48
   0   3 -16  111.10   30.07
   0  -3  16   89.96   30.45
   0   2 -15  140.91   25.54
   0  -2  15  157.14   28.31
   0   1 -14  119.53   21.77
   0  -1  14  124.18   23.28
   0   0 -13   14.85   21.89
   0   0  13    3.90   22.90
   0  -1 -12   75.36   19.50
   0   1  12   50.70   20.51
   0  -2 -11  140.54   19.00
   0   2  11  147.33   18.62
   0  -3 -10  213.13   18.49
   0   3  10  206.21   21.26
   0  -4  -9  442.75   24.03
   0   4   9  478.35   26.55
   0  -5  -8  334.55   35.61
   0   5   8  366.50   29.06
   0  -6  -7  126.07   17.74
   0   6   7  124.18   18.62
   0  -7  -6   71.34   20.00
   0   7   6   86.06   20.89
   0  -8  -5  217.28   21.89
   0   8   5  246.22   38.00
   0  -9  -4   48.06   16.99
   0   9   4   54.73   20.26
   0 -10  -3  104.81   20.26
   0  10   3   94.61   21.26
   0 -11  -2  147.33   20.00
   0  11   2  217.79   23.53
   0 -12  -1   53.98   31.20
   0  12   1   61.27   21.51
   0 -13   0    7.05   19.88
   0  13   0   10.07   20.89
   0   2 -16   94.74   24.66
   0  -2  16  127.20   32.71
   0   1 -15   38.50   36.49
   0  -1  15   65.68   39.51
   0   0 -14  155.51   28.18
   0   0  14  157.77   31.08
   0  -1 -13   -4.66   24.03
   0   1  13   23.02   22.77
   0  -2 -12  112.23   19.38
   0   2  12   91.34   18.37
   0  -3 -11  138.65   17.87
   0   3  11  138.15   19.88
   0  -4 -10   56.11   17.99
   0   4  10   42.53   19.12
   0  -5  -9   65.93   20.13
   0   5   9   69.58   21.51
   0  -6  -8  133.74   22.52
   0   6   8  148.59   24.53
   0  -7  -7   33.84   29.82
   0   7   7   17.61   22.65
   0  -8  -6   64.04   17.11
   0   8   6   45.29   19.00
   0  -9  -5   82.28   22.02
   0   9   5   99.27   19.12
   0 -10  -4   18.49   20.26
   0  10   4    9.94   20.26
   0 -11  -3   40.76   21.51
   0  11   3   33.34   19.38
   0 -12  -2   12.08   27.30
   0  12   2   11.70   26.92
   0 -13  -1   -2.52   18.37
   0  13   1   -0.63   26.04
   0   1 -16    6.92   35.35
   0  -1  16   14.85   30.20
   0   0 -15   81.03   29.57
   0   0  15  137.64   35.86
   0  -1 -14  365.62   31.71
   0   1  14  443.38   35.86
   0  -2 -13  266.23   33.22
   0   2  13  263.46   33.72
   0  -3 -12  288.87   30.20
   0   3  12  317.56   34.73
   0  -4 -11   64.80   26.42
   0   4  11   36.11   28.06
   0  -5 -10   12.20   19.12
   0   5  10   11.07   21.51
   0  -6  -9  108.83   24.91
   0   6   9  101.41   24.16
   0  -7  -8  334.04   26.04
   0   7   8  294.54   29.82
   0  -8  -7   96.38   24.91
   0   8   7   92.35   22.40
   0  -9  -6   79.89   24.53
   0   9   6   73.10   26.80
   0 -10  -5   36.99   18.75
   0  10   5   35.61   18.87
   0 -11  -4   -2.52   16.86
   0  11   4   25.41   20.26
   0 -12  -3   30.07   16.99
   0  12   3   -0.75   20.63
   0  13   2   -4.66   30.70
   0  -1 -15   96.88   37.74
   0   1  15  140.66   43.66
   0  -2 -14  148.21   28.56
   0   2  14  135.00   32.33
   0  -3 -13   -5.28   24.03
   0   3  13   19.75   29.32
   0  -4 -12   62.91   23.78
   0   4  12   23.91   23.02
   0  -5 -11  117.39   25.04
   0   5  11   58.13   25.92
   0  -6 -10  122.92   27.55
   0   6  10   86.31   27.30
   0  -7  -9  143.30   20.63
   0   7   9  121.54   23.15
   0  -8  -8  124.18   20.51
   0   8   8  141.67   21.01
   0  -9  -7    2.77   28.18
   0   9   7    8.68   25.79
   0 -10  -6    4.78   22.02
   0  10   6   13.84   17.49
   0 -11  -5    1.26   15.35
   0  11   5   28.94   18.87
   0 -12  -4    2.39   12.96
   0  -2 -15   33.59   27.68
   0   2  15   34.73   47.94
   0  -3 -14    6.42   25.54
   0   3  14   87.82   26.80
   0  -4 -13   24.16   29.94
   0   4  13   15.98   21.01
   0  -5 -12   44.92   28.69
   0   5  12   52.21   26.42
   0  -6 -11   52.59   29.32
   0   6  11   77.50   32.21
   0  -7 -10   45.92   22.52
   0   7  10   53.35   24.03
   0  -8  -9  127.07   19.88
   0   8   9  151.73   20.76
   0  -9  -8   57.37   24.16
   0   9   8   52.72   23.02
   0 -10  -7    3.90   20.38
   0  10   7  -10.19   14.47
   0 -11  -6    5.16   16.23
   0  11   6    9.06   18.62
   0 -12  -5   -4.28   21.14
   0  12   5    1.76   20.76
   0  -4 -14   17.74   13.84
   0   4  14   22.90   19.88
   0  -5 -13   14.09   24.41
   0   5  13   94.36   21.26
   0  -6 -12   65.42   26.67
   0   6  12   90.59   31.20
   0  -7 -11   22.90   21.51
   0   7  11   40.64   26.42
   0  -8 -10   -0.63   20.38
   0   8  10  -14.85   22.90
   0  -9  -9   -8.43   28.81
   0   9   9    4.03   29.06
   0 -10  -8    1.38   13.34
   0  10   8   -1.01   18.37
   0 -11  -7    5.41   16.61
   0  12   6   -3.90   24.53
   0  -6 -13   10.82   14.85
   0   6  13   61.27   21.01
   0  -7 -12   78.64   18.24
   0   7  12   27.55   25.92
   0  -8 -11   -5.03   20.76
   0   8  11   16.99   31.45
   0   9  10  -22.52   26.42
   0  10   9    9.31   16.86
   0   9  11  106.19   24.79
  -1  11   9   -3.65   19.88
  -1  10  10  -12.46   32.59
  -1   9  11   18.37   26.80
   1  -9 -11    7.17   11.07
  -1   8  12   80.65   38.12
   1  -8 -12  -12.08   18.75
   1  -7 -13    2.26   12.83
  -1  11   8  113.49   32.33
   1 -11  -8    5.54   20.00
  -1  10   9   13.08   31.58
   1 -10  -9    0.38   12.71
  -1   9  10    5.91   38.75
   1  -9 -10  -22.40   47.94
  -1   8  11   -1.64   10.19
   1  -8 -11    2.39   15.10
  -1   7  12   95.62   23.53
   1  -7 -12   96.38   16.73
  -1   6  13   -5.79   21.51
   1  -6 -13    0.88   12.46
  -1   5  14   81.28   25.16
   1  -5 -14  -15.73   22.27
  -1  12   6   17.61   24.28
  -1  11   7    0.13   23.78
  -1  10   8   -3.02   21.01
   1 -10  -8   43.66   28.81
  -1   9   9   67.69   26.30
   1  -9  -9   50.07   22.77
  -1   8  10   27.55   23.28
   1  -8 -10   21.89   24.03
  -1   7  11   60.01   32.96
   1  -7 -11   27.93   34.47
  -1   6  12    4.03   21.14
   1  -6 -12   11.70   22.65
  -1   5  13  -11.45   23.65
   1  -5 -13   30.32   21.89
  -1   4  14   25.04   27.81
   1  -4 -14   49.45   23.78
  -1  12   5   -4.91   21.26
  -1  11   6  -19.63   28.81
   1 -11  -6   -2.77   17.99
  -1  10   7   51.21   23.40
   1 -10  -7   52.72   23.91
  -1   9   8   97.13   30.95
   1  -9  -8   26.80   26.55
  -1   8   9   76.62   22.14
   1  -8  -9  100.40   22.27
  -1   7  10   48.82   24.79
   1  -7 -10   52.97   29.94
  -1   6  11   63.54   24.53
   1  -6 -11   92.22   47.68
  -1   5  12   58.50   25.92
   1  -5 -12   35.35   28.43
  -1   4  13   95.62   31.58
   1  -4 -13   63.03   26.80
  -1   3  14    9.18   40.64
   1  -3 -14   26.67   33.72
  -1   2  15  110.22   33.59
   1  -2 -15  103.42   31.33
   1 -13  -3   -3.77   18.49
  -1  12   4  -11.20   24.41
   1 -12  -4    0.75   19.00
  -1  11   5    4.15   17.87
   1 -11  -5   14.22   16.73
  -1  10   6   41.27   19.50
   1 -10  -6   91.09   19.12
  -1   9   7   41.02   23.65
   1  -9  -7   43.03   21.39
  -1   8   8   37.12   23.15
   1  -8  -8   32.33   22.77
  -1   7   9   70.33   20.26
   1  -7  -9   90.46   26.42
  -1   6  10   92.22   29.57
   1  -6 -10  118.14   27.93
  -1   5  11   69.95   20.89
   1  -5 -11   38.37   23.40
  -1   4  12  141.29   23.53
   1  -4 -12  145.19   22.27
  -1   3  13  211.87   25.92
   1  -3 -13  245.09   26.92
  -1   2  14  156.77   33.59
   1  -2 -14  164.82   30.45
  -1   1  15   83.79   27.68
   1  -1 -15   90.97   25.92
  -1  13   2  -14.34   17.24
   1 -13  -2    8.05   22.40
  -1  12   3   13.08   15.85
   1 -12  -3   35.86   22.65
  -1  11   4   40.76   20.26
   1 -11  -4    6.04    8.93
  -1  10   5    4.53   17.99
   1 -10  -5   46.80   17.99
  -1   9   6   29.94   23.15
   1  -9  -6   49.07   24.03
  -1   8   7   43.78   18.87
   1  -8  -7   48.44   33.97
  -1   7   8  101.16   24.28
   1  -7  -8  124.18   20.13
  -1   6   9   96.63   26.17
   1  -6  -9  114.37   24.41
  -1   5  10  137.01   21.64
   1  -5 -10  129.09   19.25
  -1   4  11   70.58   26.67
   1  -4 -11  107.32   25.04
  -1   3  12  129.84   27.81
   1  -3 -12  143.30   28.06
  -1   2  13   60.39   24.79
   1  -2 -13   38.75   24.91
  -1   1  14   90.71   29.19
   1  -1 -14  108.33   27.55
  -1   0  15  123.30   33.47
   1   0 -15  101.03   29.57
  -1  -1  16   71.46   34.73
   1   1 -16   97.38   45.17
   1 -13  -1    9.31   10.95
  -1  12   2   55.74   17.36
   1 -12  -2   11.20   34.98
  -1  11   3  106.82   22.40
   1 -11  -3  143.93   33.59
  -1  10   4   13.46   20.63
   1 -10  -4   -3.40   20.26
  -1   9   5    4.28   20.89
   1  -9  -5   13.34   20.13
  -1   8   6   97.76   22.14
   1  -8  -6   94.24   21.14
  -1   7   7  208.73   20.26
   1  -7  -7  202.31   21.51
  -1   6   8  167.84   23.28
   1  -6  -8  144.81   18.37
  -1   5   9  160.16   23.91
   1  -5  -9  150.85   21.39
  -1   4  10  174.76   19.38
   1  -4 -10  157.77   19.50
  -1   3  11   35.86   18.12
   1  -3 -11   12.96   17.74
  -1   2  12   21.01   20.13
   1  -2 -12   30.70   19.75
  -1   1  13   59.76   24.91
   1  -1 -13   78.89   25.16
  -1   0  14  127.33   21.26
   1   0 -14  130.22   24.53
  -1  -1  15  132.11   26.30
   1   1 -15   78.13   30.70
  -1  -2  16   91.22   22.40
   1   2 -16  108.83   30.57
  -1  13   0    1.76    8.68
   1 -13   0   52.59   11.83
  -1  12   1   67.31   16.23
   1 -12  -1    6.79   30.70
  -1  11   2   73.23   19.00
   1 -11  -2   89.46   17.24
  -1  10   3   -2.89   16.73
   1 -10  -3   -5.79   16.48
  -1   9   4  217.03   22.27
   1  -9  -4  230.50   20.00
  -1   8   5  515.47   46.05
   1  -8  -5  540.13   28.18
  -1   7   6  418.59   23.28
   1  -7  -6  426.27   22.77
  -1   6   7  111.35   15.98
   1  -6  -7  124.43   15.73
  -1   5   8   68.95   14.59
   1  -5  -8   97.26   15.60
  -1   4   9  156.77   16.10
   1  -4  -9  163.06   14.85
  -1   3  10  271.89   20.00
   1  -3 -10  268.24   21.89
  -1   2  11  242.95   22.52
   1  -2 -11  285.35   23.28
  -1   1  12  214.39   16.36
   1  -1 -12  167.21   18.49
  -1   0  13  111.72   42.40
   1   0 -13  135.25   27.93
  -1  -1  14  112.48   26.67
   1   1 -14  132.74   27.93
  -1  -2  15   89.08   25.16
   1   2 -15   89.58   24.28
  -1  -3  16   44.79   24.53
   1   3 -16   26.67   25.79
  -1  13  -1   26.67   14.97
   1 -13   1   32.59   15.73
  -1  12   0   -3.77   16.73
   1 -12   0    1.51   13.08
  -1  11   1    1.26   12.46
   1 -11  -1    6.92   16.99
  -1  10   2   52.84   15.48
   1 -10  -2   51.96   22.77
  -1   9   3  146.95   19.00
   1  -9  -3  173.25   15.60
  -1   8   4  514.21   31.45
   1  -8  -4  531.07   28.06
  -1   7   5   90.34   12.58
   1  -7  -5   96.38   12.08
  -1   6   6  179.29   14.72
   1  -6  -6  200.17   14.34
  -1   5   7  118.39   15.35
   1  -5  -7  129.59   13.84
  -1   4   8  269.62   18.62
   1  -4  -8  283.09   19.88
  -1   3   9  183.57   16.48
   1  -3  -9  186.59   15.73
  -1   2  10  586.30   29.57
   1  -2 -10  595.99   26.80
  -1   1  11  260.57   20.00
   1  -1 -11  258.80   20.38
  -1   0  12   25.04   17.36
   1   0 -12   18.87   17.36
  -1  -1  13  114.37   22.14
   1   1 -13  114.37   22.27
  -1  -2  14  181.43   25.67
   1   2 -14  147.83   27.05
  -1  -3  15   43.15   34.85
   1   3 -15   18.62   35.10
  -1  -4  16   84.93   34.60
   1   4 -16  100.15   32.46
  -1  13  -2   23.53   13.21
  -1  12  -1  -12.33   18.24
   1 -12   1   29.94   12.83
  -1  11   0   40.76   14.85
   1 -11   0   93.23   15.73
  -1  10   1  179.54   18.75
   1 -10  -1  219.42   20.76
  -1   9   2  104.93   15.10
   1  -9  -2   90.34   13.97
  -1   8   3  267.99   19.50
   1  -8  -3  326.12   28.81
  -1   7   4  214.01   15.73
   1  -7  -4  229.87   14.85
  -1   6   5   36.49   11.58
   1  -6  -5   22.77   10.95
  -1   5   6  107.70   12.58
   1  -5  -6  102.54   12.33
  -1   4   7  337.31   19.12
   1  -4  -7  341.21   16.36
  -1   3   8  775.53   36.86
   1  -3  -8  765.72   32.33
  -1   2   9  281.58   15.60
   1  -2  -9  262.08   17.36
  -1   1  10  699.04   26.92
   1  -1 -10  696.39   27.81
  -1   0  11   64.29   15.48
   1   0 -11   49.82   14.72
  -1  -1  12   37.49   16.73
   1   1 -12   50.33   17.61
  -1  -2  13  129.97   21.77
   1   2 -13  126.19   22.40
  -1  -3  14  160.16   30.57
   1   3 -14  128.08   29.82
  -1  -4  15  107.82   36.49
   1   4 -15   92.10   33.59
  -1  -5  16  219.05   31.83
   1   5 -16  236.53   31.71
  -1  12  -2    0.88   17.99
   1 -12   2   30.20   11.70
  -1  11  -1   33.72   14.09
   1 -11   1   61.65   13.08
  -1  10   0   50.70   12.83
   1 -10   0   72.60   12.96
  -1   9   1  187.59   16.73
   1  -9  -1  223.58   17.99
  -1   8   2  225.97   15.98
   1  -8  -2  225.97   15.35
  -1   7   3  116.76   14.22
   1  -7  -3  112.10   19.00
  -1   6   4   49.19   11.58
   1  -6  -4   62.15    9.69
  -1   5   5  157.77   11.95
   1  -5  -5  146.95   11.95
  -1   4   6  338.45   18.62
   1  -4  -6  334.29   15.48
  -1   3   7  328.63   15.73
   1  -3  -7  378.46   17.61
  -1   2   8   -2.26   12.58
   1  -2  -8    3.52   12.58
  -1   1   9   24.66   13.08
   1  -1  -9   11.70   13.84
  -1   0  10  295.79   16.73
   1   0 -10  303.72   17.36
  -1  -1  11  168.72   19.25
  -1  -2  12  200.93   20.00
   1   2 -12  214.39   18.75
  -1  -3  13   23.53   18.49
   1   3 -13   24.91   16.99
  -1  -4  14   97.13   23.78
   1   4 -14  100.78   29.82
  -1  -5  15   23.78   23.15
   1   5 -15   43.53   26.04
  -1  -6  16   94.61   28.31
   1   6 -16   91.22   31.58
  -1  12  -3  127.45   22.65
   1 -12   3   21.89   13.97
  -1  11  -2   72.72   13.08
   1 -11   2  149.85   13.97
  -1  10  -1   22.14   17.49
   1 -10   1   70.71   15.35
  -1   9   0   97.00   18.37
   1  -9   0  116.63   21.01
  -1   8   1  282.46   19.50
   1  -8  -1  287.24   19.00
  -1   7   2   24.79   10.19
   1  -7  -2   24.41   12.20
  -1   6   3  233.26   13.97
   1  -6  -3  247.86   14.72
  -1   5   4 2081.51   69.32
   1  -5  -4 2044.14   63.91
  -1   4   5 1037.10   36.24
   1  -4  -5  983.38   32.59
  -1   3   6  182.18   11.07
   1  -3  -6  199.04   12.20
  -1   2   7  156.52   10.69
   1  -2  -7  139.78    9.81
  -1   1   8   38.00   10.57
   1  -1  -8   31.33    9.18
  -1   0   9  146.95   13.59
   1   0  -9  146.32   12.96
  -1  -1  10  516.73   22.90
  -1  -2  11  368.52   23.40
   1   2 -11  374.43   23.53
  -1  -3  12   57.12   16.99
   1   3 -12   77.88   15.48
  -1  -4  13   25.04   19.63
   1   4 -13   18.87   23.78
  -1  -5  14  141.79   24.03
   1   5 -14  119.15   25.29
  -1  -6  15   10.57   28.06
   1   6 -15   17.74   28.06
  -1  -7  16  126.19   24.41
   1   7 -16   69.58   26.17
  -1  13  -5   72.97   20.38
   1 -13   5   67.56   16.23
  -1  12  -4   -0.50   23.02
   1 -12   4    1.51   15.10
  -1  11  -3   54.60   21.14
   1 -11   3   11.70   10.95
  -1  10  -2   12.96    8.30
   1 -10   2    7.30    9.56
  -1   9  -1   57.50   14.22
   1  -9   1   52.59   14.47
  -1   8   0  182.06   15.85
   1  -8   0  180.29   14.09
  -1   7   1  207.22   13.84
   1  -7  -1  195.52   13.59
  -1   6   2   17.36    7.67
   1  -6  -2   24.79    7.17
  -1   5   3  218.17   12.08
   1  -5  -3  252.76   17.74
  -1   4   4  465.77   19.75
   1  -4  -4  486.78   19.63
  -1   3   5   22.02   12.20
   1  -3  -5   36.61    9.69
  -1   2   6  443.75   19.50
   1  -2  -6  425.76   20.63
  -1   1   7  525.03   21.01
   1  -1  -7  501.50   17.99
  -1   0   8  422.87   20.26
   1   0  -8  440.99   19.38
  -1  -1   9  166.20   13.34
   1   1  -9  176.90   13.97
  -1  -2  10  643.55   27.18
   1   2 -10  659.53   25.92
  -1  -3  11  196.40   18.12
   1   3 -11  186.59   17.61
  -1  -4  12    0.25   15.60
   1   4 -12    5.79   15.48
  -1  -5  13  110.09   20.13
   1   5 -13   87.32   21.01
  -1  -6  14  103.55   27.05
   1   6 -14   75.74   24.66
  -1  -7  15   13.71   23.65
   1   7 -15    3.40   26.42
  -1  -8  16  139.40   18.75
   1   8 -16   45.92   15.60
   1 -13   6   18.62   19.25
  -1  12  -5   38.88   15.98
   1 -12   5   67.06   12.33
  -1  11  -4    8.56   10.82
   1 -11   4   -5.28   10.44
  -1  10  -3  116.88   11.70
   1 -10   3  116.51   12.08
  -1   9  -2  221.19   14.59
   1  -9   2  190.74   15.10
  -1   8  -1  338.45   27.93
   1  -8   1  344.11   28.31
  -1   7   0  101.53    9.31
   1  -7   0   98.14    9.56
  -1   6   1  934.06   35.23
   1  -6  -1  942.74   34.47
  -1   5   2  142.42   13.21
   1  -5  -2  154.25    9.56
  -1   4   3  297.68   16.36
   1  -4  -3  308.63   13.71
  -1   3   4 1053.71   49.32
   1  -3  -4 1034.97   35.23
  -1   2   5  644.05   22.77
   1  -2  -5  633.11   21.14
  -1   1   6  218.42   12.33
   1  -1  -6  226.97   11.83
  -1   0   7  958.47   32.33
   1   0  -7  962.24   31.71
  -1  -1   8  944.75   30.82
   1   1  -8 1006.78   34.73
  -1  -2   9   84.67   13.59
   1   2  -9   99.52   11.83
  -1  -3  10  648.21   26.30
   1   3 -10  672.61   25.29
  -1  -4  11  239.30   17.61
   1   4 -11  280.70   21.26
  -1  -5  12  456.96   27.05
   1   5 -12  447.78   25.41
  -1  -6  13  213.89   23.53
   1   6 -13  218.54   24.03
  -1  -7  14    9.56   22.90
   1   7 -14   89.83   28.18
  -1  -8  15    8.18   20.76
   1   8 -15    3.90   20.38
  -1  -9  16   82.66   25.67
   1 -14   8   51.33   13.34
  -1  13  -7    8.68   32.08
   1 -13   7    2.26   21.01
  -1  12  -6   92.73   16.99
   1 -12   6   62.66   13.46
  -1  11  -5  110.59   19.38
   1 -11   5   61.90   18.49
  -1  10  -4   92.98   11.20
   1 -10   4   88.32   10.44
  -1   9  -3  238.80   15.48
   1  -9   3  255.78   13.59
  -1   8  -2  426.01   21.26
   1  -8   2  469.55   23.40
  -1   7  -1  172.24   16.23
   1  -7   1  185.70   16.99
  -1   6   0  156.26   10.44
   1  -6   0  154.63   10.19
  -1   5   1 1654.61   55.74
   1  -5  -1 1613.85   51.08
  -1   4   2   48.44    4.91
   1  -4  -2   46.93    6.16
  -1   3   3  641.54   23.53
   1  -3  -3  642.17   22.40
  -1   2   4 1271.37   41.52
   1  -2  -4 1262.82   42.40
  -1   1   5  683.06   25.54
   1  -1  -5  651.60   22.77
  -1   0   6  501.00   18.49
   1   0  -6  492.07   18.62
  -1  -1   7 1157.01   36.11
   1   1  -7 1165.06   36.74
  -1  -2   8    7.80    8.30
   1   2  -8   14.34    8.56
  -1  -3   9   -4.28    8.18
   1   3  -9    5.03    8.30
  -1  -4  10  690.23   29.57
   1   4 -10  685.95   26.17
  -1  -5  11  375.56   19.75
   1   5 -11  367.38   19.50
  -1  -6  12  366.75   27.43
   1   6 -12  397.96   24.16
  -1  -7  13   25.54   20.38
   1   7 -13   19.63   21.77
  -1  -8  14  100.53   18.37
   1   8 -14   75.49   26.92
  -1  -9  15   11.70   22.52
   1   9 -15   15.98   28.94
  -1  13  -8   56.37   20.89
   1 -13   8   46.17   17.49
  -1  12  -7   94.99   19.88
   1 -12   7   84.55   16.86
  -1  11  -6   60.27   19.63
   1 -11   6   56.24   12.58
  -1  10  -5  130.72   13.21
   1 -10   5  150.73   15.60
  -1   9  -4  295.04   14.72
   1  -9   4  297.43   14.34
  -1   8  -3  825.73   31.83
   1  -8   3  868.64   41.14
  -1   7  -2  894.18   30.57
   1  -7   2  880.46   30.07
  -1   6  -1  375.06   24.79
   1  -6   1  336.43   21.01
  -1   5   0 2085.91   62.28
   1  -5   0 2059.24   60.77
  -1   4   1 3702.02   99.02
   1  -4  -1 3779.77  142.17
  -1   3   2  211.87    9.56
   1  -3  -2  201.81    8.93
  -1   2   3 1159.15   37.24
   1  -2  -3 1157.38   36.36
  -1   1   4 1061.01   35.35
   1  -1  -4 1018.73   33.09
  -1   0   5 1548.55   49.32
   1   0  -5 1474.69   43.78
  -1  -1   6 1209.09   35.48
   1   1  -6 1228.60   38.75
  -1  -2   7  815.79   27.05
   1   2  -7  848.00   29.19
  -1  -3   8  134.62   11.95
   1   3  -8  131.86   11.95
  -1  -4   9  402.99   18.37
   1   4  -9  389.40   16.48
  -1  -5  10  178.91   14.85
   1   5 -10  196.78   15.60
  -1  -6  11  184.20   17.11
   1   6 -11  204.58   18.37
  -1  -7  12  120.53   16.99
   1   7 -12  110.59   18.12
  -1  -8  13   34.22   24.03
   1   8 -13   11.32   32.33
  -1  -9  14   21.39   21.39
   1   9 -14    9.18   30.70
  -1 -10  15   -0.38    9.94
   1  10 -15    2.77   12.96
  -1  13  -9   13.97   22.65
   1 -13   9   55.36   12.08
  -1  12  -8  133.62   19.00
   1 -12   8   89.08   17.61
  -1  11  -7   40.51   15.60
   1 -11   7   51.08   13.46
  -1  10  -6   85.43   13.34
   1 -10   6  115.25   13.08
  -1   9  -5  648.33   26.55
   1  -9   5  615.62   24.28
  -1   8  -4   23.15    9.44
   1  -8   4   17.36    6.92
  -1   7  -3   62.15    6.16
   1  -7   3   70.83    6.54
  -1   6  -2  355.18   14.22
   1  -6   2  363.99   13.34
  -1   5  -1 1379.95   41.39
   1  -5   1 1405.37   40.64
  -1   4   0 1718.40   68.19
   1  -4   0 1672.85   49.95
  -1   3   1 1912.66   55.74
   1  -3  -1 1962.86   54.48
  -1   2   2  485.53   17.74
   1  -2  -2  484.77   16.10
  -1   1   3  152.99    8.05
   1  -1  -3  132.61    7.05
  -1   0   4  864.61   40.51
   1   0  -4  819.69   25.67
  -1  -1   5 2127.55   59.76
   1   1  -5 2121.14   63.16
  -1  -2   6  191.62   11.45
   1   2  -6  196.65   10.82
  -1  -3   7  508.05   18.75
   1   3  -7  517.36   19.38
  -1  -4   8  287.11   15.48
   1   4  -8  312.65   16.10
  -1  -5   9  151.86   11.83
   1   5  -9  148.71   12.58
  -1  -6  10  151.99   13.59
   1   6 -10  181.05   14.59
  -1  -7  11  158.28   20.89
   1   7 -11  164.06   22.40
  -1  -8  12   20.51   19.75
   1   8 -12   37.87   21.26
  -1  -9  13   51.33   25.41
   1   9 -13   85.56   27.43
  -1 -10  14   -2.64   19.63
   1  10 -14    3.77   47.68
  -1 -11  15    7.30   12.46
   1  11 -15   -6.67   18.24
  -1  13 -10   87.06   25.29
   1 -13  10   66.43   20.00
  -1  12  -9   78.76   22.90
   1 -12   9  122.29   32.08
  -1  11  -8  139.15   26.80
   1 -11   8  179.79   19.38
  -1  10  -7  122.92   17.24
   1 -10   7  120.66   14.09
  -1   9  -6  598.89   24.53
   1  -9   6  585.80   22.77
  -1   8  -5  386.89   16.48
   1  -8   5  373.30   16.36
  -1   7  -4   55.36    6.54
   1  -7   4   62.28    6.29
  -1   6  -3  791.64   26.04
   1  -6   3  817.05   26.17
  -1   5  -2  511.32   17.87
   1  -5   2  516.10   16.99
  -1   4  -1    4.91    1.89
   1  -4   1    4.91    2.01
  -1   3   0   67.94    3.52
   1  -3   0   63.79    3.52
  -1   2   1 6142.86  150.35
   1  -2  -1 6401.66  155.26
  -1   1   2  348.26   12.71
   1  -1  -2  338.57   12.33
  -1   0   3  224.08   14.85
   1   0  -3  211.12    9.69
  -1  -1   4 1281.06   38.37
   1   1  -4 1287.73   36.49
  -1  -2   5  286.86   12.08
   1   2  -5  280.32   12.71
  -1  -3   6  220.18   11.58
   1   3  -6  208.98   10.82
  -1  -4   7 1152.85   38.63
   1   4  -7 1146.94   36.24
  -1  -5   8  148.46   12.96
   1   5  -8  156.77   13.08
  -1  -6   9   36.36   11.70
   1   6  -9   31.58   11.07
  -1  -7  10  155.51   15.48
   1   7 -10  144.31   15.98
  -1  -8  11  104.18   21.77
   1   8 -11  103.67   24.16
  -1  -9  12  280.70   28.81
   1   9 -12  275.66   31.33
  -1 -10  13  143.93   31.58
   1  10 -13  180.17   36.36
  -1 -11  14  -16.99   28.43
   1  11 -14    3.02   11.83
  -1  13 -11   -6.54   23.28
   1 -13  11    4.15   30.45
  -1  12 -10   56.49   26.42
   1 -12  10   55.99   30.32
  -1  11  -9   76.75   30.70
   1 -11   9   50.70   19.88
  -1  10  -8  177.15   15.22
   1 -10   8  177.02   13.21
  -1   9  -7   99.27   12.83
   1  -9   7  104.93   11.95
  -1   8  -6  406.89   16.73
   1  -8   6  408.27   17.11
  -1   7  -5  349.39   13.97
   1  -7   5  376.82   14.22
  -1   6  -4  300.58   11.70
   1  -6   4  288.50   11.20
  -1   5  -3  175.89    7.80
   1  -5   3  168.59    7.55
  -1   4  -2  425.76   14.72
   1  -4   2  404.25   13.71
  -1   3  -1  535.47   14.97
   1  -3   1  547.18   15.35
  -1   2   0  136.89    4.78
   1  -2   0  149.60    7.67
  -1   1   1 1213.75   32.84
   1  -1  -1 1231.74   33.34
  -1   0   2  880.59   37.12
   1   0  -2  978.22   30.20
  -1  -1   3  788.11   25.04
   1   1  -3  786.60   25.67
  -1  -2   4   91.09    7.30
   1   2  -4   97.26    7.30
  -1  -3   5  141.54    9.44
   1   3  -5  128.58    8.56
  -1  -4   6 1010.81   31.71
   1   4  -6  987.15   29.32
  -1  -5   7  536.61   20.00
   1   5  -7  573.60   21.26
  -1  -6   8   -0.13    8.05
   1   6  -8   -0.63    8.93
  -1  -7   9  114.37   12.96
   1   7  -9  115.37   11.83
  -1  -8  10   88.83   15.48
   1   8 -10   94.61   17.61
  -1  -9  11   83.67   24.66
   1   9 -11   78.64   21.77
  -1 -10  12  157.77   26.92
   1  10 -12  193.38   30.07
  -1 -11  13   16.61   18.37
   1  11 -13   74.48   31.71
   1 -13  12   12.33   38.25
  -1  12 -11    8.81   24.03
   1 -12  11   10.07   25.41
  -1  11 -10   18.87   34.35
   1 -11  10   47.56   24.16
  -1  10  -9  148.09   17.61
   1 -10   9  147.58   15.10
  -1   9  -8  292.40   20.00
   1  -9   8  312.40   17.87
  -1   8  -7   27.30    8.81
   1  -8   7   26.55    8.18
  -1   7  -6  153.24   11.20
   1  -7   6  161.93    9.69
  -1   6  -5  374.18   13.71
   1  -6   5  363.86   14.97
  -1   5  -4  418.47   14.22
   1  -5   4  433.81   16.48
  -1   4  -3  508.05   16.73
   1  -4   3  523.77   18.37
  -1   3  -2 1652.60   44.92
   1  -3   2 1599.13   42.53
  -1   2  -1    0.50    2.14
   1  -2   1    4.40    2.01
  -1   1   0 2213.99   57.25
   1  -1   0 2143.16   53.09
  -1   0   1 4073.55  144.56
   1   0  -1 4133.07  103.92
  -1  -1   2  608.07   19.63
   1   1  -2  605.43   18.24
  -1  -2   3   10.07    5.03
   1   2  -3    0.75    5.28
  -1  -3   4  240.43   10.19
   1   3  -4  242.45   10.69
  -1  -4   5 1944.87   58.50
   1   4  -5 1981.48   56.49
  -1  -5   6  352.16   25.79
   1   5  -6  365.62   28.56
  -1  -6   7  172.49   11.07
   1   6  -7  171.49   11.20
  -1  -7   8  124.94   14.34
   1   7  -8  146.70   14.34
  -1  -8   9  160.67   17.11
   1   8  -9  162.93   19.12
  -1  -9  10   21.01   18.24
   1   9 -10   35.23   18.87
  -1 -10  11  115.37   25.54
   1  10 -11  146.83   33.59
  -1 -11  12   70.08   21.39
   1  11 -12   39.76   20.63
   1  12 -13   -4.66   12.58
  -1  12 -12   71.97   31.83
   1 -12  12   16.61   22.65
  -1  11 -11   19.88   20.26
   1 -11  11   28.43   26.17
  -1  10 -10   81.53   21.64
   1 -10  10   47.68   16.99
  -1   9  -9  212.13   19.00
   1  -9   9  203.44   14.47
  -1   8  -8   89.33   12.96
   1  -8   8   76.37   10.57
  -1   7  -7   -2.26    7.93
   1  -7   7    9.44    8.81
  -1   6  -6  619.52   22.27
   1  -6   6  620.78   22.90
  -1   5  -5  819.32   25.67
   1  -5   5  777.04   27.55
  -1   4  -4  432.30   16.99
   1  -4   4  403.87   15.98
  -1   3  -3   90.46    5.79
   1  -3   3   84.30    5.03
  -1   2  -2   71.97    4.66
   1  -2   2   77.63    4.40
  -1   1  -1  545.29   17.99
   1  -1   1  542.02   17.87
  -1   0   0 1697.51   67.31
   1   0   0 1550.31   42.27
  -1  -1   1 1342.46   39.38
   1   1  -1 1295.91   38.00
  -1  -2   2 3687.30  103.17
   1   2  -2 3889.11  102.29
  -1  -3   3 1392.79   44.66
   1   3  -3 1429.40   42.15
  -1  -4   4 1070.95   36.36
   1   4  -4 1054.97   34.35
  -1  -5   5  544.91   20.51
   1   5  -5  579.13   22.27
  -1  -6   6   91.09    9.06
   1   6  -6   80.40    9.06
  -1  -7   7  739.30   27.05
   1   7  -7  684.82   24.79
  -1  -8   8  143.30   11.70
   1   8  -8  144.94   13.34
  -1  -9   9  143.93   17.49
   1   9  -9  141.67   18.12
  -1 -10  10   67.82   17.74
   1  10 -10   65.93   19.00
  -1 -11  11   66.05   22.02
   1  11 -11   24.28   26.92
  -1 -12  12   83.67   29.69
   1  12 -12   -0.25   17.24
  -1  12 -13   -6.16   43.41
   1 -12  13    0.38   16.61
  -1  11 -12  157.52   31.20
   1 -11  12  174.00   24.41
  -1  10 -11  126.82   27.05
   1 -10  11  108.71   20.00
  -1   9 -10  277.55   24.03
   1  -9  10  260.94   19.50
  -1   8  -9   20.89   10.19
   1  -8   9   28.56    9.94
  -1   7  -8   75.36   10.19
   1  -7   8   77.50   11.07
  -1   6  -7  275.66   12.83
   1  -6   7  279.82   13.59
  -1   5  -6  736.53   26.17
   1  -5   6  721.56   25.41
  -1   4  -5  866.50   28.31
   1  -4   5  854.67   29.32
  -1   3  -4 1323.08   41.39
   1  -3   4 1364.60   42.65
  -1   2  -3   68.07    5.16
   1  -2   3   75.11    4.91
  -1   1  -2  115.63    6.42
   1  -1   2  119.53    6.04
  -1   0  -1  707.09   34.60
   1   0   1  659.15   34.35
  -1  -1   0  378.71   14.59
   1   1   0  356.69   14.59
  -1  -2   1 3196.99   86.56
   1   2  -1 3121.88   88.70
  -1  -3   2 1504.64   48.06
   1   3  -2 1550.69   49.07
  -1  -4   3  505.03   18.37
   1   4  -3  508.55   19.00
  -1  -5   4  324.98   13.84
   1   5  -4  326.49   13.97
  -1  -6   5  389.02   16.48
   1   6  -5  410.66   17.24
  -1  -7   6  869.01   30.07
   1   7  -6  839.70   28.56
  -1  -8   7  475.08   21.51
   1   8  -7  471.81   21.39
  -1  -9   8  103.30   13.21
   1   9  -8  121.29   19.00
  -1 -10   9  152.99   21.77
   1  10  -9  159.16   24.91
  -1 -11  10    5.91   27.05
   1  11 -10   49.19   22.65
  -1 -12  11   -2.77   38.88
   1  12 -11   18.75   31.20
   1  13 -12    8.05   21.89
  -1  12 -14    1.13   18.24
   1 -12  14   16.73   21.51
  -1  11 -13  146.20   33.22
   1 -11  13   81.40   24.53
  -1  10 -12  256.41   33.47
   1 -10  12  255.66   31.33
  -1   9 -11  120.78   23.78
   1  -9  11  126.95   19.25
  -1   8 -10  204.58   16.61
   1  -8  10  166.83   14.85
  -1   7  -9  179.41   14.34
   1  -7   9  216.78   17.24
  -1   6  -8 1692.61   52.09
   1  -6   8 1622.02   47.43
  -1   5  -7  270.63   13.71
   1  -5   7  259.68   12.33
  -1   4  -6  385.50   15.10
   1  -4   6  375.06   14.97
  -1   3  -5  869.52   30.07
   1  -3   5  847.75   28.81
  -1   2  -4 1604.66   49.32
   1  -2   4 1734.00   53.09
  -1   1  -3 1153.11   37.74
   1  -1   3 1315.54   57.88
   1   0   2 5072.29  191.87
  -1  -1  -1 1581.01   47.94
   1   1   1 1643.92   52.47
  -1  -2   0  324.35   14.34
   1   2   0  337.19   14.72
  -1  -3   1 1056.35   36.49
   1   3  -1 1080.76   36.74
  -1  -4   2 1144.68   37.37
   1   4  -2 1132.35   38.00
  -1  -5   3  813.28   28.56
   1   5  -3  807.74   28.06
  -1  -6   4   26.42    8.18
   1   6  -4   16.61    8.68
  -1  -7   5  238.80   12.58
   1   7  -5  236.79   14.59
  -1  -8   6  494.33   20.89
   1   8  -6  526.04   22.02
  -1  -9   7  256.54   19.25
   1   9  -7  251.76   18.37
  -1 -10   8  194.01   16.36
   1  10  -8  202.94   20.76
  -1 -11   9   56.87   17.87
   1  11  -9   28.43   19.38
  -1 -12  10    7.67   22.90
   1  12 -10   -4.15   22.65
   1  13 -11   -1.13   23.78
  -1  11 -14    5.41   25.16
   1 -11  14   14.09   30.82
  -1  10 -13   48.31   37.37
   1 -10  13   74.11   32.59
  -1   9 -12   30.20   23.40
   1  -9  12   31.83   22.02
  -1   8 -11  144.56   20.38
   1  -8  11  135.88   17.36
  -1   7 -10  281.70   21.51
   1  -7  10  304.98   20.76
  -1   6  -9  612.73   23.65
   1  -6   9  628.33   23.40
  -1   5  -8  627.45   23.53
   1  -5   8  614.61   21.89
  -1   4  -7   58.13    8.56
   1  -4   7   60.64    8.30
  -1   3  -6 1251.12   42.40
   1  -3   6 1141.41   35.35
  -1   2  -5  874.30   29.94
   1  -2   5  925.00   30.07
  -1   1  -4 3641.12  103.67
   1  -1   4 3938.05  107.07
  -1   0  -3 1795.78   85.18
   1   0   3 1777.28   76.24
  -1  -1  -2  216.28   11.95
   1   1   2  219.55   12.46
  -1  -2  -1   15.73    5.28
   1   2   1   15.60    5.28
   1   3   0 2114.59   66.93
  -1  -4   1  998.23   33.72
   1   4  -1  975.08   33.09
  -1  -5   2  909.78   45.17
   1   5  -2  938.97   32.96
  -1  -6   3  209.36   12.08
   1   6  -3  180.04   11.58
  -1  -7   4   10.32    7.30
   1   7  -4    5.41    8.56
  -1  -8   5  308.38   17.24
   1   8  -5  308.00   17.74
  -1  -9   6   43.53   14.47
   1   9  -6   32.96   13.34
  -1 -10   7   58.25   15.48
   1  10  -7   72.09   16.10
  -1 -11   8   29.57   16.86
   1  11  -8   62.40   23.02
  -1 -12   9   11.70    9.56
   1  12  -9   13.59   25.79
  -1 -13  10    1.38   19.00
   1  13 -10   26.92   28.18
   1 -11  15   22.65   21.77
  -1  10 -14   72.34   33.34
   1 -10  14   78.51   33.47
  -1   9 -13  109.08   33.97
   1  -9  13   85.93   30.07
  -1   8 -12  122.42   21.14
   1  -8  12   89.20   16.99
  -1   7 -11  224.71   17.74
   1  -7  11  207.97   19.00
  -1   6 -10  221.31   15.98
   1  -6  10  238.67   15.73
  -1   5  -9  267.61   16.23
   1  -5   9  261.70   14.22
  -1   4  -8  217.79   11.58
   1  -4   8  236.91   13.21
  -1   3  -7  395.94   16.36
   1  -3   7  380.85   16.23
  -1   2  -6  340.71   14.72
   1  -2   6  363.36   15.48
  -1   1  -5 1195.51   40.39
   1  -1   5 1134.74   37.49
  -1   0  -4 9820.34  359.21
   1   0   4 9999.00  372.16
  -1  -1  -3   37.37    5.79
   1   1   3   40.01    5.54
  -1  -2  -2   12.20    5.54
   1   2   2    8.05    5.54
  -1  -3  -1 1041.88   36.24
   1   3   1 1035.34   37.49
  -1  -4   0 1073.09   35.86
   1   4   0 1085.79   53.09
  -1  -5   1  183.57   11.07
   1   5  -1  193.38   12.33
  -1  -6   2 1523.26   49.07
   1   6  -2 1574.84   50.45
  -1  -7   3  368.26   17.36
   1   7  -3  339.58   16.73
  -1  -8   4  178.53   13.21
   1   8  -4  151.48   14.22
  -1  -9   5   52.59   13.21
   1   9  -5   65.05   12.08
  -1 -10   6   45.92   16.73
   1  10  -6   58.50   18.75
  -1 -11   7  122.67   19.00
   1  11  -7  146.45   24.16
  -1 -12   8   28.81   19.38
   1  12  -8   -4.91   22.52
  -1 -13   9   23.40   17.36
   1  13  -9    7.30   10.32
   1 -11  16    7.80   13.71
  -1  10 -15   49.95   25.04
   1 -10  15   78.26   26.55
  -1   9 -14  121.54   34.22
   1  -9  14   94.74   33.34
  -1   8 -13   95.62   29.69
   1  -8  13   61.65   28.31
  -1   7 -12  116.00   17.99
   1  -7  12  140.16   17.24
  -1   6 -11  275.66   19.25
   1  -6  11  266.10   16.61
  -1   5 -10  402.99   19.88
   1  -5  10  402.23   20.63
  -1   4  -9   11.45    9.31
   1  -4   9   -9.44   11.20
  -1   3  -8  177.15   11.20
   1  -3   8  167.08   10.95
  -1   2  -7  293.78   13.97
   1  -2   7  286.11   12.96
  -1   1  -6   -0.88    6.42
   1  -1   6   -0.75    5.54
  -1   0  -5  239.55   23.02
  -1  -1  -4  121.54    9.56
   1   1   4  121.41    9.81
  -1  -2  -3    6.29    6.79
   1   2   3   11.45    6.29
  -1  -3  -2 1403.98   48.06
   1   3   2 1416.19   49.32
  -1  -4  -1  374.68   16.86
   1   4   1  378.46   19.50
  -1  -5   0   19.00   11.58
   1   5   0    6.42    8.18
  -1  -6   1  197.53   13.21
   1   6  -1  176.77   11.58
  -1  -7   2  354.17   17.74
   1   7  -2  368.26   19.25
  -1  -8   3   43.66    9.44
   1   8  -3   55.11   10.82
  -1  -9   4  162.68   15.85
   1   9  -4  166.58   15.85
  -1 -10   5   55.11   13.84
   1  10  -5   48.06   13.34
  -1 -11   6   74.11   20.38
   1  11  -6   87.32   35.98
  -1 -12   7   81.78   25.04
   1  12  -7   36.36   26.42
  -1 -13   8    3.02   20.13
   1  13  -8   29.69   20.00
  -1  10 -16    9.69   27.18
   1 -10  16    1.26   34.73
  -1   9 -15   48.94   30.82
   1  -9  15   23.91   30.70
  -1   8 -14  108.83   34.60
   1  -8  14   96.63   34.47
  -1   7 -13  162.18   20.89
   1  -7  13  151.99   20.00
  -1   6 -12   55.48   16.73
   1  -6  12   80.40   16.48
  -1   5 -11  169.98   19.63
   1  -5  11  192.88   19.75
  -1   4 -10  447.91   23.40
   1  -4  10  408.27   23.02
  -1   3  -9  438.22   20.51
   1  -3   9  446.27   22.27
  -1   2  -8 1748.47   53.47
   1  -2   8 1669.83   49.57
  -1   1  -7  163.69   10.69
   1  -1   7  177.65   10.95
  -1   0  -6   13.84   11.95
  -1  -1  -5  140.66    9.18
   1   1   5  138.40   10.19
  -1  -2  -4 1002.50   35.61
   1   2   4 1050.94   38.63
  -1  -3  -3 1146.82   40.51
   1   3   3 1139.39   45.80
  -1  -4  -2  364.11   18.37
   1   4   2  343.60   25.79
  -1  -5  -1   27.18    9.18
   1   5   1   34.35    9.31
  -1  -6   0  244.84   15.73
   1   6   0  240.81   22.14
  -1  -7   1  255.03   15.10
   1   7  -1  250.88   17.24
  -1  -8   2  354.68   19.12
   1   8  -2  338.45   19.38
  -1  -9   3  238.42   19.38
   1   9  -3  241.19   16.99
  -1 -10   4   36.11   15.48
   1  10  -4   48.31   16.99
  -1 -11   5   21.51   19.12
   1  11  -5   34.10   21.51
  -1 -12   6   65.93   16.48
   1  12  -6   57.62   26.17
  -1 -13   7   42.78   13.84
   1  13  -7   11.58   18.12
  -1   9 -16   -0.38   22.52
   1  -9  16    1.76   12.96
  -1   8 -15   91.47   55.61
   1  -8  15    9.69   56.37
  -1   7 -14  105.69   27.81
   1  -7  14  125.69   23.78
  -1   6 -13  109.96   21.77
   1  -6  13   98.89   26.17
  -1   5 -12  -10.19   16.73
   1  -5  12    0.00   15.10
  -1   4 -11  247.61   18.87
   1  -4  11  246.22   18.12
  -1   3 -10  187.84   14.47
   1  -3  10  214.77   15.73
  -1   2  -9  196.53   12.58
   1  -2   9  190.36   13.34
  -1   1  -8  419.47   19.25
   1  -1   8  434.07   23.40
   1   0   7  313.91   17.87
  -1  -1  -6  334.17   19.25
   1   1   6  342.09   22.14
  -1  -2  -5  108.33    8.81
   1   2   5   99.02    9.06
  -1  -3  -4 1857.68   83.42
   1   3   4 1851.14   62.53
  -1  -4  -3  457.47   20.76
   1   4   3  459.73   23.91
  -1  -5  -2  102.41   14.97
   1   5   2   88.57   11.07
  -1  -6  -1  123.55   11.95
   1   6   1  107.57   12.08
  -1  -7   0  110.22   17.87
   1   7   0   75.24   12.71
  -1  -8   1  105.43   13.59
   1   8  -1   99.90   19.50
  -1  -9   2  337.94   23.40
   1   9  -2  355.68   38.63
  -1 -10   3   59.01   16.48
   1  10  -3   74.23   18.49
  -1 -11   4   42.78   19.63
   1  11  -4   39.76   31.83
  -1 -12   5   46.68   21.39
   1  12  -5   35.61   23.78
  -1 -13   6   18.49   28.18
   1  13  -6   -4.66   23.78
  -1   8 -16    7.93   32.08
   1  -8  16  -12.58   13.08
  -1   7 -15   90.08   32.46
   1  -7  15   99.77   42.90
  -1   6 -14  142.30   28.94
   1  -6  14  141.04   27.05
  -1   5 -13  155.63   19.88
   1  -5  13  215.27   19.88
  -1   4 -12   46.80   15.10
   1  -4  12   42.40   14.59
  -1   3 -11  289.13   19.38
   1  -3  11  323.10   20.76
  -1   2 -10  308.25   20.51
   1  -2  10  274.91   28.81
  -1   1  -9  443.50   20.38
   1  -1   9  426.52   20.76
  -1   0  -8  302.21   23.91
   1   0   8  306.11   17.11
  -1  -1  -7  419.97   21.64
   1   1   7  432.81   23.15
  -1  -2  -6   96.38   12.83
   1   2   6   87.82   12.71
  -1  -3  -5 1230.61   42.78
   1   3   5 1203.81   46.43
  -1  -4  -4 2502.74  111.35
   1   4   4 2521.74   80.90
  -1  -5  -3  236.28   17.99
   1   5   3  256.04   17.49
  -1  -6  -2  727.09   33.72
   1   6   2  735.14   35.10
  -1  -7  -1  439.98   23.91
   1   7   1  464.51   25.67
  -1  -8   0  228.86   18.12
   1   8   0  224.71   28.94
  -1  -9   1  230.24   19.25
   1   9  -1  236.28   19.38
  -1 -10   2  199.04   20.13
   1  10  -2  236.41   21.89
  -1 -11   3   60.90   15.98
   1  11  -3   61.40   27.81
  -1 -12   4  127.58   39.38
   1  12  -4  137.39   25.29
  -1 -13   5    8.43   22.27
   1  13  -5   21.01   34.85
   1  14  -6   89.71   22.90
  -1   7 -16   72.34   40.26
   1  -7  16   96.25   35.86
  -1   6 -15   75.62   32.08
   1  -6  15   87.57   22.52
  -1   5 -14  189.61   28.06
   1  -5  14  225.34   20.51
  -1   4 -13  244.59   28.81
   1  -4  13  178.53   42.15
  -1   3 -12   -8.30   15.48
   1  -3  12  -13.97   20.51
  -1   2 -11  212.50   16.10
   1  -2  11  185.20   13.97
  -1   1 -10  316.30   23.28
   1  -1  10  333.41   23.15
  -1   0  -9   89.71   16.61
   1   0   9   85.93   16.48
  -1  -1  -8  360.34   18.62
   1   1   8  431.55   22.65
  -1  -2  -7  896.19   32.21
   1   2   7  893.67   36.61
  -1  -3  -6   27.30    9.18
   1   3   6   28.56    9.44
  -1  -4  -5   61.15   11.07
   1   4   5   45.04   11.20
  -1  -5  -4   18.24   12.58
   1   5   4   13.97   11.07
  -1  -6  -3  444.26   32.21
   1   6   3  423.50   22.65
  -1  -7  -2  902.23   37.37
   1   7   2  862.72   37.74
  -1  -8  -1  154.00   20.38
   1   8   1  118.39   14.85
  -1  -9   0   86.81   13.71
   1   9   0   93.48   14.59
  -1 -10   1   77.25   13.59
   1  10  -1   73.73   17.99
  -1 -11   2  106.69   19.50
   1  11  -2   94.99   19.75
  -1 -12   3   35.61   20.51
   1  12  -3   31.71   17.49
  -1 -13   4   33.09   15.85
   1  13  -4   -0.50   35.86
  -1   6 -16  114.87   27.55
   1  -6  16  101.79   25.67
  -1   5 -15  141.79   38.75
   1  -5  15  113.11   36.61
  -1   4 -14  404.00   40.89
   1  -4  14  396.95   30.07
  -1   3 -13  203.70   27.30
   1  -3  13  236.91   29.44
  -1   2 -12   49.57   17.49
   1  -2  12   52.21   18.49
  -1   1 -11  407.39   22.14
   1  -1  11  424.13   20.51
  -1   0 -10  251.88   18.49
   1   0  10  190.86   19.88
  -1  -1  -9  412.55   20.00
   1   1   9  337.44   19.38
  -1  -2  -8 1268.23   43.28
   1   2   8 1333.02   48.44
  -1  -3  -7  528.05   23.91
   1   3   7  513.58   25.41
  -1  -4  -6   47.56   10.82
   1   4   6   40.76   10.57
  -1  -5  -5  266.73   18.87
   1   5   5  256.67   20.00
  -1  -6  -4  282.21   18.49
   1   6   4  300.58   22.14
  -1  -7  -3  399.34   22.90
   1   7   3  378.71   23.65
  -1  -8  -2  148.46   22.02
   1   8   2   97.38   14.09
  -1  -9  -1   94.61   15.48
   1   9   1  105.69   15.60
  -1 -10   0   41.65   17.11
   1  10   0   30.20   30.45
  -1 -11   1   44.79   26.42
   1  11  -1   21.64   20.63
  -1 -12   2   61.15   20.38
   1  12  -2   75.74   22.40
  -1 -13   3   15.10   29.44
   1  13  -3   -0.38   20.26
  -1   5 -16   -4.15   26.80
   1  -5  16    7.17   26.42
  -1   4 -15   59.51   28.56
   1  -4  15   49.07   27.55
  -1   3 -14  237.04   25.29
   1  -3  14  239.18   25.29
  -1   2 -13  324.35   28.31
   1  -2  13  342.98   28.06
  -1   1 -12  112.35   20.13
   1  -1  12  112.35   19.38
  -1   0 -11  154.38   19.00
   1   0  11  103.17   18.24
  -1  -1 -10   84.80   13.21
   1   1  10  106.19   14.59
  -1  -2  -9  359.58   19.50
   1   2   9  364.36   23.65
  -1  -3  -8  313.16   19.38
   1   3   8  323.10   19.38
  -1  -4  -7  157.90   17.99
   1   4   7  155.51   19.12
  -1  -5  -6  137.77   12.83
   1   5   6  152.11   14.59
  -1  -6  -5  140.79   19.25
   1   6   5  136.51   18.87
  -1  -7  -4  319.83   23.65
   1   7   4  308.88   22.90
  -1  -8  -3  180.92   16.73
   1   8   3  178.41   17.99
  -1  -9  -2  104.43   18.75
   1   9   2   97.63   17.74
  -1 -10  -1   15.48   18.49
   1  10   1   10.69   16.86
  -1 -11   0   -0.50   12.83
   1  11   0   -6.29   19.12
  -1 -12   1   23.40   19.75
   1  12  -1   20.38   20.00
  -1 -13   2   22.02   17.11
   1  13  -2   30.57   13.97
  -1   4 -16   19.12   23.91
   1  -4  16    6.54   26.80
  -1   3 -15   64.42   36.36
   1  -3  15   62.40   29.69
  -1   2 -14   86.31   21.77
   1  -2  14  113.86   22.90
  -1   1 -13  313.28   26.42
   1  -1  13  319.45   27.18
  -1   0 -12   45.55   18.87
   1   0  12   36.99   20.00
  -1  -1 -11  172.75   20.13
   1   1  11  171.24   20.38
  -1  -2 -10  135.50   20.38
   1   2  10  174.13   21.39
  -1  -3  -9  233.77   17.99
   1   3   9  202.31   18.24
  -1  -4  -8  228.99   31.71
   1   4   8  207.85   20.76
  -1  -5  -7  415.82   24.16
   1   5   7  362.23   22.14
  -1  -6  -6  137.14   15.98
   1   6   6  138.65   17.99
  -1  -7  -5  255.16   19.88
   1   7   5  267.11   19.38
  -1  -8  -4  121.92   16.73
   1   8   4  105.81   17.49
  -1  -9  -3   35.10   15.35
   1   9   3    6.16   15.10
  -1 -10  -2   97.13   28.06
   1  10   2  194.13   20.76
  -1 -11  -1   37.74   15.98
   1  11   1   86.31   21.77
  -1 -12   0   61.78   18.75
   1  12   0   99.65   24.91
   1  13  -1    9.69   20.26
  -1   3 -16   84.42   26.55
   1  -3  16  110.09   31.96
  -1   2 -15   67.06   36.74
   1  -2  15   38.25   37.12
  -1   1 -14  243.20   28.31
   1  -1  14  245.72   29.19
  -1   0 -13  100.53   20.51
   1   0  13   32.59   20.51
  -1  -1 -12   13.46   20.13
   1   1  12   21.39   21.64
  -1  -2 -11   61.40   22.65
   1   2  11   57.62   23.91
  -1  -3 -10   24.03   14.85
   1   3  10   27.18   15.60
  -1  -4  -9  135.38   16.61
   1   4   9  136.51   17.61
  -1  -5  -8  336.31   23.78
   1   5   8  297.81   24.79
  -1  -6  -7  197.66   21.14
   1   6   7  211.75   21.26
  -1  -7  -6    2.01   18.75
   1   7   6   11.32   21.14
  -1  -8  -5   19.12   15.98
   1   8   5   43.28   18.49
  -1  -9  -4    2.01   16.48
   1   9   4    6.67   16.36
  -1 -10  -3  115.37   20.51
   1  10   3  118.14   20.51
  -1 -11  -2  113.36   17.99
   1  11   2  145.82   23.40
  -1 -12  -1   -8.05   31.45
   1  12   1   12.83   22.52
   1  13   0   -3.52   15.98
  -1   2 -16   64.17   26.30
   1  -2  16   57.37   31.08
  -1   1 -15   45.29   27.43
   1  -1  15   47.31   31.96
  -1   0 -14  180.17   28.56
  -1  -1 -13  119.27   24.53
   1   1  13  117.64   27.18
  -1  -2 -12  291.26   23.02
   1   2  12  301.83   24.91
  -1  -3 -11  182.18   19.88
   1   3  11  205.33   21.01
  -1  -4 -10    5.16   16.23
   1   4  10    7.55   16.86
  -1  -5  -9   75.49   15.98
   1   5   9   75.36   19.38
  -1  -6  -8  195.52   23.65
   1   6   8  182.94   26.55
  -1  -7  -7  107.20   25.92
   1   7   7   96.38   24.41
  -1  -8  -6   60.39   16.61
   1   8   6   44.66   16.73
  -1  -9  -5   89.46   19.12
   1   9   5   65.55   16.48
  -1 -10  -4    2.39   12.33
   1  10   4   38.12   19.00
  -1 -11  -3   40.51   21.39
   1  11   3   45.29   23.02
  -1 -12  -2   15.60   38.12
   1  12   2   80.90   27.43
  -1   0 -15   29.82   28.43
   1   0  15  -34.35   32.08
  -1  -1 -14  152.99   36.61
   1   1  14  144.06   31.33
  -1  -2 -13  306.99   30.20
   1   2  13  325.61   31.96
  -1  -3 -12  249.62   23.15
   1   3  12  229.87   23.02
  -1  -4 -11   58.25   21.26
   1   4  11   75.24   27.55
  -1  -5 -10  110.22   21.14
   1   5  10   93.61   21.64
  -1  -6  -9  105.56   20.13
   1   6   9  152.99   30.20
  -1  -7  -8   97.26   17.36
   1   7   8   73.85   19.75
  -1  -8  -7   52.97   24.53
   1   8   7   70.46   21.26
  -1  -9  -6   89.58   17.49
   1   9   6   54.10   20.76
  -1 -10  -5   11.07   16.73
   1  10   5   37.49   16.99
  -1 -11  -4   -7.42   32.59
   1  11   4   14.34   23.28
  -1 -12  -3   -3.52   18.12
   1  12   3  -11.20   15.85
   1  13   2   -1.26   26.30
  -1  -1 -15   25.79   25.29
   1   1  15   58.25   27.68
  -1  -2 -14   21.77   23.15
   1   2  14   28.31   25.92
  -1  -3 -13  128.21   28.56
   1   3  13  127.96   28.81
  -1  -4 -12   82.66   26.30
   1   4  12   37.24   25.67
  -1  -5 -11   44.54   21.01
   1   5  11   51.33   21.89
  -1  -6 -10   59.64   21.26
   1   6  10   28.56   19.75
  -1  -7  -9   98.51   19.00
   1   7   9  104.68   20.38
  -1  -8  -8  196.27   26.04
   1   8   8  192.75   26.04
  -1  -9  -7   80.27   17.36
   1   9   7   52.59   20.38
  -1 -10  -6   39.13   17.36
   1  10   6   15.10   18.75
  -1 -11  -5   10.19   16.36
   1  11   5    0.25   13.97
  -1 -12  -4    0.25   11.45
  -1  -3 -14   65.05   20.63
   1   3  14   24.16   19.75
  -1  -4 -13    3.27   21.77
   1   4  13   37.12   25.92
  -1  -5 -12   34.60   21.77
   1   5  12   23.28   25.29
  -1  -6 -11   91.97   22.27
   1   6  11   99.77   22.65
  -1  -7 -10   28.56   23.53
   1   7  10   18.49   21.26
  -1  -8  -9   11.58   29.32
   1   8   9   45.92   30.20
  -1  -9  -8   -1.64   20.89
   1   9   8   10.19   22.27
  -1 -10  -7    3.27    8.68
   1  10   7    2.14   12.71
  -1 -11  -6    0.38   16.61
   1  11   6  100.40   36.36
  -1 -12  -5    2.64   20.51
  -1  -5 -13   60.39   18.75
   1   5  13  103.30   22.02
  -1  -6 -12  102.92   19.38
   1   6  12  178.16   23.53
  -1  -7 -11   21.01   37.49
   1   7  11   31.33   31.33
  -1  -8 -10    3.02   22.52
   1   8  10  -27.05   27.93
  -1  -9  -9   -0.88   12.58
   1   9   9    0.38   16.36
  -1  -7 -12    8.43   34.60
   1   7  12    8.18   13.46
   1   8  11    0.63   11.20
   1   9  10   97.51   22.52
   1  10   9  -12.96   22.65
   2 -10 -11   21.39   23.28
  -2   9  12    0.25   23.02
   2  -9 -12    4.78   22.90
   2 -10 -10    2.39   14.97
  -2   9  11  -15.60   33.47
   2  -9 -11   17.36   15.10
  -2   8  12  109.21   16.48
   2  -8 -12   33.84   13.97
  -2   7  13  -12.96   28.06
   2  -7 -13   25.92   15.85
   2 -12  -7    3.27   19.12
   2 -11  -8   10.44   14.85
  -2  10   9   -0.38   21.64
   2 -10  -9    2.77   14.47
  -2   9  10    7.80   20.38
   2  -9 -10  -11.83   42.90
  -2   8  11   87.32   34.10
   2  -8 -11    8.18   26.04
  -2   7  12    6.92   22.90
   2  -7 -12   -3.15   19.50
  -2   6  13    7.93   20.76
   2  -6 -13   28.18   23.28
  -2   5  14   96.50   15.10
   2  -5 -14    2.26   11.58
  -2  11   7    7.30   15.60
   2 -11  -7    5.66   10.32
  -2  10   8   39.00   21.14
   2 -10  -8   10.32   12.08
  -2   9   9   86.69   29.69
   2  -9  -9   39.25   29.69
  -2   8  10  102.16   34.10
   2  -8 -10   60.14   35.23
  -2   7  11  126.45   28.43
   2  -7 -11  127.70   34.98
  -2   6  12    8.68   32.84
   2  -6 -12   16.36   32.96
  -2   5  13   43.41   33.72
   2  -5 -13   35.98   30.32
  -2   4  14  101.53   35.35
   2  -4 -14   40.14   34.10
  -2   3  15   64.92   24.41
   2  -3 -15   -0.75   19.50
  -2  12   5   -0.13   12.33
  -2  11   6   18.24   15.10
   2 -11  -6    6.92   13.97
  -2  10   7   24.79   29.44
   2 -10  -7   56.24   27.93
  -2   9   8   77.25   29.82
   2  -9  -8   84.55   23.15
  -2   8   9   30.82   24.03
   2  -8  -9   46.30   25.67
  -2   7  10  109.96   34.22
   2  -7 -10  101.91   31.96
  -2   6  11   98.89   23.02
   2  -6 -11   99.27   22.40
  -2   5  12   22.77   33.09
   2  -5 -12   26.67   24.28
  -2   4  13   99.02   29.82
   2  -4 -13   95.62   29.06
  -2   3  14  105.06   32.59
   2  -3 -14  111.10   32.08
  -2   2  15   57.25   33.09
   2  -2 -15  114.74   28.69
  -2  12   4   -1.89   27.05
   2 -12  -4   12.33   19.00
  -2  11   5  -18.49   41.77
   2 -11  -5   61.40   18.24
  -2  10   6   46.17   23.15
   2 -10  -6   98.01   23.28
  -2   9   7   90.71   19.75
   2  -9  -7  111.47   22.52
  -2   8   8  158.15   26.30
   2  -8  -8  187.47   30.07
  -2   7   9   84.93   36.86
   2  -7  -9   82.79   21.77
  -2   6  10   32.46   27.43
   2  -6 -10   23.02   25.54
  -2   5  11   72.72   19.25
   2  -5 -11   60.01   19.63
  -2   4  12  156.26   23.28
   2  -4 -12  182.31   23.15
  -2   3  13  170.48   34.35
   2  -3 -13  156.26   32.96
  -2   2  14  131.10   29.19
   2  -2 -14  190.74   30.20
  -2   1  15   65.68   38.37
   2  -1 -15   95.49   36.74
  -2  12   3   21.51   32.08
   2 -12  -3    3.27   16.36
  -2  11   4    3.65   19.25
   2 -11  -4    0.38    8.05
  -2  10   5   34.98   22.02
   2 -10  -5   56.62   21.26
  -2   9   6   -3.52   22.65
   2  -9  -6   12.46   33.09
  -2   8   7    7.93   22.65
  -2   7   8  130.72   18.37
   2  -7  -8  143.30   23.28
  -2   6   9   -0.63   23.02
   2  -6  -9   19.12   17.49
  -2   5  10   -3.15   18.12
   2  -5 -10   15.35   18.12
  -2   4  11  228.86   27.81
   2  -4 -11  197.03   25.79
  -2   3  12   49.45   22.02
   2  -3 -12   66.05   21.26
  -2   2  13  -13.71   18.75
   2  -2 -13    5.28   20.00
  -2   1  14   59.39   38.12
   2  -1 -14   21.64   27.30
  -2   0  15   39.13   38.63
   2   0 -15   85.43   28.18
  -2  -1  16   13.21   29.82
   2   1 -16   62.28   27.81
  -2  12   2  162.55   33.09
   2 -12  -2   60.39   21.89
  -2  11   3   27.18   18.24
   2 -11  -3   41.27   15.85
  -2  10   4   42.53   15.35
   2 -10  -4   43.91   23.65
  -2   9   5  180.29   23.15
   2  -9  -5  182.94   28.06
  -2   8   6   40.01   14.09
   2  -8  -6   47.43   19.00
  -2   7   7  192.00   23.91
   2  -7  -7  167.59   21.01
  -2   6   8  199.54   17.99
   2  -6  -8  167.08   17.24
  -2   5   9  100.78   16.73
   2  -5  -9  108.33   16.36
  -2   4  10  163.44   19.88
   2  -4 -10  152.99   16.48
  -2   3  11  314.04   19.50
   2  -3 -11  290.64   21.77
  -2   2  12   27.93   19.12
   2  -2 -12   11.83   19.50
  -2   1  13   60.52   22.65
   2  -1 -13   41.52   23.78
  -2   0  14  118.27   33.59
   2   0 -14  117.26   32.84
  -2  -1  15   58.00   37.12
   2   1 -15   83.92   30.07
  -2  -2  16   80.14   28.81
   2   2 -16    5.28   19.88
  -2  12   1   -1.51   10.95
   2 -12  -1   15.48   10.19
  -2  11   2   35.35   13.71
   2 -11  -2   13.46   16.73
  -2  10   3    3.65   14.22
   2 -10  -3   25.54   14.22
  -2   9   4  191.37   30.70
   2  -9  -4  214.01   20.00
  -2   8   5  132.86   16.10
   2  -8  -5  161.42   14.97
  -2   7   6   64.92   14.47
   2  -7  -6   77.38   14.22
  -2   6   7  194.39   17.99
   2  -6  -7  181.05   16.10
  -2   5   8  290.64   18.87
   2  -5  -8  296.17   19.12
  -2   4   9  163.94   19.50
   2  -4  -9  147.83   19.38
  -2   3  10   36.11   12.46
   2  -3 -10   23.40   14.72
  -2   2  11  188.72   18.24
   2  -2 -11  156.26   19.12
  -2   1  12   54.98   15.98
   2  -1 -12   54.86   18.49
  -2   0  13  159.41   26.80
   2   0 -13  189.98   27.05
  -2  -1  14  121.41   34.35
   2   1 -14   88.20   33.22
  -2  -2  15  122.17   34.73
   2   2 -15   74.23   31.96
  -2  -3  16   -6.92   31.45
   2   3 -16   -3.52   28.81
  -2  11   1   38.37   13.71
   2 -11  -1   26.67   11.70
  -2  10   2   90.34   15.48
   2 -10  -2   73.35   14.47
  -2   9   3   30.70   14.47
   2  -9  -3   36.11   13.21
  -2   8   4  136.64   23.02
   2  -8  -4  131.73   14.97
  -2   7   5  344.36   31.08
   2  -7  -5  325.24   21.64
  -2   6   6  239.18   15.60
   2  -6  -6  265.47   15.35
  -2   5   7   93.98   12.71
   2  -5  -7  111.35   17.49
  -2   4   8  529.18   23.53
   2  -4  -8  560.64   22.90
  -2   3   9  240.06   16.48
   2  -3  -9  237.29   16.61
  -2   2  10  218.92   16.23
   2  -2 -10  232.26   17.99
  -2   1  11  485.02   23.65
   2  -1 -11  484.52   22.02
  -2   0  12  189.35   17.99
   2   0 -12  194.89   18.12
  -2  -1  13  136.89   26.80
   2   1 -13  170.98   30.95
  -2  -2  14   61.02   23.40
   2   2 -14   80.65   24.03
  -2  -3  15   84.05   26.04
   2   3 -15   74.48   25.16
  -2  -4  16   36.61   21.77
   2   4 -16   26.67   24.66
  -2  11   0   15.98    9.31
   2 -11   0   24.28    9.31
  -2  10   1   45.29   17.49
   2 -10  -1   51.58   11.20
  -2   9   2  227.98   19.50
   2  -9  -2  278.31   19.25
  -2   8   3  325.99   29.94
   2  -8  -3  417.33   21.89
  -2   7   4  232.13   25.04
   2  -7  -4  279.69   17.99
  -2   6   5  110.47   13.59
   2  -6  -5   95.75   13.46
  -2   5   6   -2.26   11.45
   2  -5  -6   -2.52   10.95
  -2   4   7  159.28   20.00
   2  -4  -7  196.90   16.61
  -2   3   8  538.75   22.14
   2  -3  -8  625.68   25.54
  -2   2   9   80.90   12.46
   2  -2  -9   78.26   12.08
  -2   1  10  275.92   17.49
   2  -1 -10  251.00   16.86
  -2   0  11  378.20   21.14
   2   0 -11  348.39   20.51
  -2  -1  12  199.54   28.94
   2   1 -12  157.90   28.69
  -2  -2  13   54.23   21.14
   2   2 -13   62.91   18.62
  -2  -3  14   68.19   21.14
   2   3 -14   62.40   21.01
  -2  -4  15   81.53   25.92
   2   4 -15   79.01   28.69
  -2  -5  16  113.99   27.55
   2   5 -16  114.12   31.33
  -2  10   0   28.43    8.68
   2 -10   0   67.19    8.68
  -2   9   1  165.32   14.72
   2  -9  -1  192.37   15.48
  -2   8   2  785.22   35.23
   2  -8  -2  758.55   33.22
  -2   7   3  109.59   11.45
   2  -7  -3  115.75   17.11
  -2   6   4  252.89   13.97
   2  -6  -4  251.26   13.84
  -2   5   5  945.51   35.48
   2  -5  -5  952.81   33.97
  -2   4   6  631.47   23.40
   2  -4  -6  635.37   23.40
  -2   3   7  292.27   14.72
   2  -3  -7  302.08   13.97
  -2   2   8  182.69   11.95
   2  -2  -8  184.82   11.32
  -2   1   9  174.13   13.59
   2  -1  -9  178.03   13.46
  -2   0  10  161.04   15.10
   2   0 -10  161.04   14.72
   2   1 -11  214.52   32.71
  -2  -2  12  135.50   18.24
   2   2 -12  136.01   18.12
  -2  -3  13   87.69   17.74
   2   3 -13   96.25   18.12
  -2  -4  14  110.84   21.64
   2   4 -14   81.28   23.28
  -2  -5  15   64.92   34.98
   2   5 -15   32.96   33.72
  -2  -6  16   59.76   17.87
   2   6 -16    9.69   17.99
  -2   9   0  129.09   11.07
   2  -9   0  105.69    9.56
  -2   8   1  276.67   16.73
   2  -8  -1  285.23   16.61
  -2   7   2  473.20   22.77
   2  -7  -2  469.67   20.63
  -2   6   3   19.25    8.68
   2  -6  -3   22.77    7.93
  -2   5   4  893.80   32.46
   2  -5  -4  826.36   40.76
  -2   4   5  845.61   32.33
   2  -4  -5  784.21   26.92
  -2   3   6  543.78   21.14
   2  -3  -6  549.94   21.14
  -2   2   7  321.59   14.34
   2  -2  -7  314.54   14.47
  -2   1   8  572.72   21.89
   2  -1  -8  534.97   20.26
  -2   0   9   99.77   14.09
   2   0  -9  121.54   14.09
  -2  -1  10  112.10   23.78
   2   1 -10   71.84   18.87
  -2  -2  11  306.11   19.12
   2   2 -11  307.75   18.49
  -2  -3  12   66.43   17.36
   2   3 -12   62.91   17.11
  -2  -4  13  105.31   17.61
   2   4 -13  111.10   18.12
  -2  -5  14   42.15   29.94
   2   5 -14   34.73   29.82
  -2  -6  15   29.44   24.79
   2   6 -15   18.12   23.02
  -2  -7  16    2.26   22.02
   2   7 -16    8.05   15.73
  -2   9  -1  204.83    8.81
   2  -9   1  172.24    8.18
  -2   8   0  131.73   11.20
   2  -8   0  146.45   10.07
  -2   7   1   86.94    8.81
   2  -7  -1   83.92    7.55
  -2   6   2  335.43   16.61
   2  -6  -2  361.85   16.36
  -2   5   3  191.62   10.57
   2  -5  -3  210.11   13.21
  -2   4   4  708.72   26.42
   2  -4  -4  708.85   25.41
  -2   3   5  121.66    8.05
   2  -3  -5  129.72    8.93
  -2   2   6  261.82   13.21
   2  -2  -6  284.22   12.71
  -2   1   7   83.42    8.56
   2  -1  -7   73.85    9.56
  -2   0   8  389.02   17.87
   2   0  -8  386.38   18.12
  -2  -1   9  204.07   14.47
   2   1  -9  253.52   16.48
  -2  -2  10  533.34   22.02
   2   2 -10  581.90   22.65
  -2  -3  11  130.85   16.48
   2   3 -11  121.29   15.98
  -2  -4  12   81.53   17.61
   2   4 -12   85.43   18.62
  -2  -5  13  283.59   29.19
   2   5 -13  294.28   27.81
  -2  -6  14   16.86   21.89
   2   6 -14   11.83   22.40
  -2  -7  15   12.08   18.37
   2   7 -15   18.12   26.67
  -2   8  -1  282.33   12.08
   2  -8   1  302.71   12.83
  -2   7   0   62.03    6.04
   2  -7   0   62.53    5.54
  -2   6   1   77.88    6.67
   2  -6  -1   93.86    9.18
  -2   5   2  629.46   23.02
   2  -5  -2  596.75   31.45
  -2   4   3  417.71   21.26
   2  -4  -3  408.53   23.78
  -2   3   4   83.16    6.16
   2  -3  -4   92.22    6.29
  -2   2   5   55.74    7.05
   2  -2  -5   53.85    6.29
  -2   1   6  706.58   26.17
   2  -1  -6  712.37   25.16
  -2   0   7  230.62   12.71
   2   0  -7  222.57   11.95
  -2  -1   8  252.76   14.22
  -2  -2   9   15.22    8.93
   2   2  -9   17.36    8.30
  -2  -3  10  182.43   15.22
   2   3 -10  143.43   15.48
  -2  -4  11  137.14   18.87
   2   4 -11  146.07   20.13
  -2  -5  12  587.06   30.45
   2   5 -12  521.38   27.30
  -2  -6  13  157.52   20.51
   2   6 -13  165.57   19.38
  -2  -7  14   62.66   27.18
   2   7 -14   25.29   27.18
  -2  -8  15   -1.89   23.53
   2   8 -15    9.31   30.57
   2 -11   5   57.12   10.07
   2  -9   3   66.18    5.03
  -2   6   0   25.79    3.52
   2  -6   0   25.29    4.53
  -2   5   1  171.61    7.80
   2  -5  -1  183.31    8.43
  -2   4   2  636.76   21.64
   2  -4  -2  633.74   22.52
  -2   3   3   33.22    5.41
   2  -3  -3   26.67    4.78
  -2   2   4  171.11    9.56
   2  -2  -4  151.73    8.56
  -2   1   5  679.91   22.65
   2  -1  -5  678.53   22.52
  -2   0   6  785.22   25.41
   2   0  -6  799.19   25.41
  -2  -1   7   98.39   10.19
  -2  -2   8  177.78   14.34
   2   2  -8  211.37   14.34
  -2  -3   9   59.26   12.96
   2   3  -9   45.92   13.84
  -2  -4  10  183.82   13.84
   2   4 -10  170.86   13.71
  -2  -5  11  126.07   13.97
   2   5 -11  116.76   14.72
  -2  -6  12  103.17   19.50
   2   6 -12  142.30   20.89
  -2  -7  13   35.98   26.67
   2   7 -13   66.93   32.46
  -2  -8  14  118.39   23.91
   2   8 -14  149.22   28.56
  -2  -9  15   -2.77   18.87
   2   9 -15   -0.25   13.34
   2 -13   8   60.39   22.27
  -2  12  -7   85.56   20.63
   2 -12   7   66.93   21.14
  -2  11  -6   26.67   17.49
   2 -11   6   16.48   10.44
  -2  10  -5  179.79   11.70
   2 -10   5  171.99   13.59
  -2   9  -4  161.93    9.44
   2  -9   4  168.72   13.34
  -2   8  -3  128.96   10.32
   2  -8   3  127.45    8.05
  -2   5   0 3145.91   79.77
   2  -5   0 2971.91   74.99
  -2   4   1 1624.54   63.79
   2  -4  -1 1637.12   44.41
  -2   3   2  925.25   29.69
   2  -3  -2  897.57   29.69
  -2   2   3  768.49   25.29
   2  -2  -3  790.00   25.29
  -2   1   4 1114.86   34.22
   2  -1  -4 1101.90   32.08
  -2   0   5  508.42   20.26
   2   0  -5  530.57   17.99
  -2  -1   6 1003.39   29.19
  -2  -2   7  789.37   25.04
   2   2  -7  817.55   28.31
  -2  -3   8  516.73   21.14
   2   3  -8  511.95   20.89
  -2  -4   9  198.03   14.22
   2   4  -9  207.72   15.73
  -2  -5  10  312.02   21.26
   2   5 -10  304.48   21.26
  -2  -6  11   96.12   19.38
   2   6 -11   78.76   16.99
  -2  -7  12   50.96   16.99
   2   7 -12   62.03   20.00
  -2  -8  13  124.56   18.37
   2   8 -13  160.42   25.54
  -2  -9  14   75.24   37.37
   2   9 -14   16.73   29.06
   2  10 -15   93.48   24.79
  -2  13  -9    6.67   14.85
   2 -13   9   -7.17   15.35
  -2  12  -8   70.33   17.11
   2 -12   8   77.25   24.66
  -2  11  -7  243.33   17.24
   2 -11   7  218.17   17.61
  -2  10  -6  165.57   13.71
   2 -10   6  151.36   11.58
  -2   9  -5  212.63   16.99
   2  -9   5  216.28   11.83
  -2   8  -4   13.84    5.16
   2  -8   4   12.96    4.66
  -2   7  -3   91.34    8.05
   2  -7   3   87.69    6.92
  -2   4   0  549.69   16.23
  -2   3   1    9.44    4.28
   2  -3  -1    9.94    2.77
  -2   2   2 1626.05   47.06
   2  -2  -2 1628.69   45.67
  -2   1   3 1714.88   48.31
   2  -1  -3 1627.56   47.94
  -2   0   4  928.65   32.46
   2   0  -4  928.40   30.82
  -2  -1   5  317.69   20.51
   2   1  -5  331.27   27.05
  -2  -2   6 1434.43   44.54
   2   2  -6 1466.64   47.68
  -2  -3   7  511.07   17.99
   2   3  -7  498.61   17.61
  -2  -4   8  323.60   14.85
   2   4  -8  318.44   15.35
  -2  -5   9  256.79   16.36
   2   5  -9  270.88   16.23
  -2  -6  10  216.03   16.99
   2   6 -10  194.13   16.23
  -2  -7  11   39.88   15.98
   2   7 -11   48.69   17.74
  -2  -8  12  221.06   23.78
   2   8 -12  270.76   29.32
  -2  -9  13  185.96   27.18
   2   9 -13  178.03   28.43
  -2 -10  14    2.52    9.18
   2  10 -14    1.64   13.71
  -2  13 -10   78.64   18.87
   2 -13  10   -2.64   18.62
  -2  12  -9   92.47   22.40
   2 -12   9   94.36   21.51
  -2  11  -8  120.03   17.61
   2 -11   8  135.50   15.60
  -2  10  -7  242.95   17.11
   2 -10   7  236.03   15.98
  -2   9  -6  250.12   13.97
   2  -9   6  236.53   14.09
  -2   8  -5  473.45   17.74
   2  -8   5  443.50   23.78
  -2   7  -4  697.78   31.96
   2  -7   4  695.76   32.84
  -2   6  -3 1680.28   47.18
   2  -6   3 1642.41   44.79
  -2   5  -2  677.52   26.80
   2  -5   2  719.29   27.18
  -2   3   0  356.82   15.10
   2  -3   0  369.40   16.36
  -2   2   1  889.65   27.18
   2  -2  -1  926.76   27.30
  -2   1   2  483.39   16.61
   2  -1  -2  451.43   15.22
  -2   0   3 2391.39   71.09
   2   0  -3 2605.03   73.73
  -2  -1   4 1584.28   43.91
   2   1  -4 1532.19   60.39
  -2  -2   5  349.64   14.34
   2   2  -5  359.96   14.22
  -2  -3   6 1289.11   41.14
   2   3  -6 1330.13   41.65
  -2  -4   7  393.81   17.87
   2   4  -7  396.32   17.24
  -2  -5   8  529.18   21.14
   2   5  -8  530.44   21.39
  -2  -6   9   87.19   13.08
   2   6  -9   86.18   12.96
  -2  -7  10  158.28   16.73
   2   7 -10  126.95   16.36
  -2  -8  11  158.15   24.79
   2   8 -11  137.39   25.54
  -2  -9  12  259.68   28.31
   2   9 -12  229.11   36.99
  -2 -10  13   29.06   26.80
   2  10 -13   18.12   28.43
   2  11 -14   -5.03   16.36
  -2  13 -11   -1.76   16.99
   2 -13  11   80.77   21.51
  -2  12 -10  100.65   34.85
   2 -12  10   19.75   29.57
  -2  11  -9   85.43   19.50
   2 -11   9   71.09   29.19
  -2  10  -8   70.96   15.48
   2 -10   8   81.03   21.14
  -2   9  -7  352.66   16.99
   2  -9   7  373.80   17.36
  -2   8  -6  395.31   17.87
   2  -8   6  385.38   16.99
  -2   7  -5  336.31   13.46
   2  -7   5  356.94   14.34
  -2   6  -4  806.61   33.59
   2  -6   4  803.71   24.79
  -2   5  -3 1586.04   45.04
   2  -5   3 1561.51   43.28
  -2   4  -2   12.33    2.26
   2  -4   2   14.22    2.26
   2  -3   1  375.18   17.49
  -2   2   0 1167.45   33.59
   2  -2   0 1065.04   42.40
  -2   1   1 1682.79   46.93
   2  -1  -1 1519.23   42.90
  -2   0   2 1093.09   35.48
   2   0  -2 1112.22   33.84
  -2  -1   3 1946.25   55.36
   2   1  -3 1877.56   76.75
  -2  -2   4  525.16   20.76
   2   2  -4  549.06   21.26
  -2  -3   5   12.58    6.79
   2   3  -5   10.69    6.67
  -2  -4   6  605.81   22.52
   2   4  -6  635.62   23.91
  -2  -5   7  419.97   19.00
   2   5  -7  416.83   19.38
  -2  -6   8  260.94   17.11
   2   6  -8  278.56   16.99
  -2  -7   9   45.92   12.33
   2   7  -9   55.99   14.09
  -2  -8  10   56.37   16.61
   2   8 -10   71.21   16.73
  -2  -9  11    4.66   26.42
   2   9 -11   19.63   31.45
  -2 -10  12   33.97   24.41
   2  10 -12   -7.17   35.48
  -2 -11  13  -12.46   18.49
   2  11 -13   -3.02   14.34
   2  12 -14   -0.38   17.99
  -2  13 -12   13.59   30.32
   2 -13  12   13.21   23.91
  -2  12 -11   30.70   27.55
   2 -12  11   57.62   32.33
  -2  11 -10   51.21   24.28
   2 -11  10   56.99   23.78
  -2  10  -9   63.66   17.87
   2 -10   9   72.97   13.08
  -2   9  -8  167.59   12.96
   2  -9   8  181.55   13.46
  -2   8  -7  852.91   28.18
   2  -8   7  814.03   27.93
  -2   7  -6  293.78   13.21
   2  -7   6  329.39   13.34
  -2   6  -5  465.39   17.36
   2  -6   5  476.47   18.49
  -2   5  -4  747.47   23.53
   2  -5   4  723.44   23.15
  -2   4  -3  298.94   10.82
   2  -4   3  292.90   11.32
  -2   3  -2   33.72    3.52
   2  -3   2   37.12    5.28
  -2   2  -1 4406.46  118.52
   2  -2   1 4500.07  164.44
  -2   1   0 9092.75  226.60
   2  -1   0 9336.33  234.65
  -2   0   1 1256.28   38.25
   2   0  -1 1190.85   37.74
  -2  -1   2  625.06   20.89
   2   1  -2  655.38   31.20
  -2  -2   3  468.54   17.36
   2   2  -3  456.71   17.99
  -2  -3   4   78.51    9.06
   2   3  -4   80.77    8.68
  -2  -4   5  868.01   30.20
   2   4  -5  889.52   33.09
  -2  -5   6  218.54   11.58
   2   5  -6  242.45   11.83
  -2  -6   7  234.14   14.59
   2   6  -7  239.55   14.97
  -2  -7   8  136.51   15.60
   2   7  -8  140.66   15.10
  -2  -8   9   77.75   17.49
   2   8  -9   71.09   19.50
  -2  -9  10   37.62   19.25
   2   9 -10   25.16   22.65
  -2 -10  11   22.14   29.32
   2  10 -11    4.40   33.47
  -2 -11  12    7.17   18.24
   2  11 -12   -2.26   40.76
   2  12 -13   -6.79   29.94
  -2  12 -12   87.44   21.89
   2 -12  12   33.59   25.92
  -2  11 -11   54.48   29.44
   2 -11  11   67.06   22.27
  -2  10 -10  161.80   22.90
   2 -10  10  152.87   20.13
  -2   9  -9  265.60   27.43
   2  -9   9  240.18   19.38
  -2   8  -8   21.01   11.07
   2  -8   8   13.08   10.69
  -2   7  -7  120.91    8.81
   2  -7   7  118.52   10.32
  -2   6  -6   38.50    7.67
   2  -6   6   45.17    7.42
  -2   5  -5  226.34   10.82
   2  -5   5  194.01    9.44
  -2   4  -4   60.01    7.17
   2  -4   4   75.11    8.81
  -2   3  -3 1680.91   51.08
   2  -3   3 1599.88   47.81
   2  -2   2  493.83   18.49
  -2   1  -1   86.56    6.29
   2  -1   1   82.03    5.79
  -2   0   0  982.50   33.72
   2   0   0 1044.65   33.22
  -2  -1   1    1.38    4.40
   2   1  -1    6.54    4.66
  -2  -2   2  325.36   14.47
   2   2  -2  346.50   15.60
  -2  -3   3  945.13   31.33
   2   3  -3  898.58   29.44
  -2  -4   4  756.16   27.55
   2   4  -4  748.36   27.81
  -2  -5   5  142.17   12.33
   2   5  -5  151.99   12.46
  -2  -6   6  137.14   12.58
   2   6  -6  129.46   13.59
  -2  -7   7  178.41   13.59
   2   7  -7  178.91   13.08
  -2  -8   8  116.00   13.97
   2   8  -8  114.87   13.84
  -2  -9   9  107.20   22.14
   2   9  -9  101.16   23.28
  -2 -10  10   13.59   26.55
   2  10 -10   14.72   24.28
  -2 -11  11  -11.20   32.21
   2  11 -11    6.16   50.70
  -2 -12  12   11.45   31.83
   2  12 -12    0.63   27.55
  -2  12 -13   -9.31   19.00
   2 -12  13   33.22   34.73
  -2  11 -12  251.26   34.10
   2 -11  12  254.65   56.49
  -2  10 -11  166.33   27.68
   2 -10  11  142.05   26.67
  -2   9 -10  510.44   28.43
   2  -9  10  535.73   27.68
  -2   8  -9   44.41   13.84
   2  -8   9   42.65   12.96
  -2   7  -8    5.16    7.42
   2  -7   8    9.56    7.42
  -2   6  -7  555.60   22.40
   2  -6   7  527.30   22.14
  -2   5  -6  473.32   17.99
   2  -5   6  476.21   18.37
  -2   4  -5  223.70   11.32
   2  -4   5  250.50   10.82
  -2   3  -4  669.47   25.16
   2  -3   4  647.95   23.65
  -2   2  -3 4476.04  124.68
   2  -2   3 4297.38  118.90
  -2   1  -2  217.28   11.83
   2  -1   2  214.77   16.86
  -2   0  -1   13.59    4.53
   2   0   1   11.07    4.66
  -2  -1   0  318.32   13.46
   2   1   0  322.47   14.72
  -2  -2   1  769.87   27.68
   2   2  -1  771.25   29.94
  -2  -3   2  526.04   19.88
   2   3  -2  503.27   20.63
  -2  -4   3 2233.87   64.92
   2   4  -3 2131.71   64.92
  -2  -5   4  121.41    9.31
   2   5  -4  122.04    9.69
  -2  -6   5    3.27    6.67
   2   6  -5    5.54    7.05
  -2  -7   6  287.36   14.34
   2   7  -6  299.95   15.35
  -2  -8   7  261.70   17.24
   2   8  -7  265.85   18.12
  -2  -9   8  502.76   24.66
   2   9  -8  506.41   28.43
  -2 -10   9  138.90   22.02
   2  10  -9  150.10   24.28
  -2 -11  10   22.02   24.91
   2  11 -10   74.99   28.18
  -2 -12  11   45.67   21.26
   2  12 -11    9.56   21.14
  -2  12 -14    2.77   20.13
  -2  11 -13   94.36   17.61
   2 -11  13  132.11   29.32
  -2  10 -12   63.03   26.42
   2 -10  12   52.72   23.15
  -2   9 -11    4.53   23.02
   2  -9  11   -4.03   21.39
  -2   8 -10  199.04   17.99
   2  -8  10  179.54   15.73
  -2   7  -9   97.26   14.09
   2  -7   9   99.27   13.97
  -2   6  -8  355.68   17.11
   2  -6   8  390.79   17.11
  -2   5  -7  750.37   24.66
   2  -5   7  741.06   26.30
  -2   4  -6  502.76   19.50
   2  -4   6  574.10   19.88
  -2   3  -5  151.61   15.35
   2  -3   5  169.73    9.69
  -2   2  -4  595.24   23.91
   2  -2   4  567.93   20.51
  -2   1  -3  571.08   33.97
   2  -1   3  574.73   22.77
  -2   0  -2  354.80   15.98
   2   0   2  350.02   15.60
  -2  -1  -1 1663.92   53.09
   2   1   1 1867.62   59.51
  -2  -2   0  892.54   33.22
   2   2   0  920.72   34.73
  -2  -3   1 1210.60   42.27
   2   3  -1 1262.94   41.90
  -2  -4   2  936.83   32.08
   2   4  -2  959.22   34.10
  -2  -5   3  306.24   14.59
   2   5  -3  245.47   13.21
  -2  -6   4  178.16   12.58
   2   6  -4  166.08   12.83
  -2  -7   5  367.89   18.62
   2   7  -5  387.64   31.71
  -2  -8   6  247.73   16.61
   2   8  -6  246.35   17.74
  -2  -9   7  115.63   13.46
   2   9  -7  115.12   17.36
  -2 -10   8  179.54   20.89
   2  10  -8  183.44   24.91
  -2 -11   9   28.06   21.77
   2  11  -9    4.15   24.16
  -2 -12  10   63.41   14.22
   2  12 -10   90.46   16.73
  -2 -13  11    9.06   14.97
   2  13 -11   29.19   15.60
  -2  11 -14    8.43   18.37
   2 -11  14   86.81   29.32
  -2  10 -13   62.91   29.57
   2 -10  13   74.86   20.89
  -2   9 -12   63.29   20.89
   2  -9  12   45.55   18.24
  -2   8 -11   35.73   16.23
   2  -8  11   27.81   18.12
  -2   7 -10  193.76   20.00
   2  -7  10  225.34   16.86
  -2   6  -9  432.68   19.25
   2  -6   9  462.75   19.63
  -2   5  -8  431.17   19.25
   2  -5   8  437.34   19.63
  -2   4  -7  648.08   23.78
   2  -4   7  594.10   21.77
  -2   3  -6  538.49   22.52
   2  -3   6  567.43   23.40
  -2   2  -5   68.57    6.79
   2  -2   5   63.66    6.79
  -2   1  -4 2487.39   77.63
   2  -1   4 2572.57   79.39
  -2   0  -3 4100.61  172.12
   2   0   3 3750.33  107.07
  -2  -1  -2 2621.01   82.91
   2   1   2 2627.04   83.42
  -2  -2  -1 1929.14   60.01
   2   2   1 1988.40   63.66
  -2  -3   0  371.54   16.48
   2   3   0  366.50   17.11
  -2  -4   1  708.72   25.41
   2   4  -1  704.45   25.04
  -2  -5   2  566.80   21.51
   2   5  -2  608.07   25.54
  -2  -6   3  695.89   27.43
   2   6  -3  633.49   25.41
  -2  -7   4  753.01   28.69
   2   7  -4  736.91   29.44
  -2  -8   5  579.89   26.17
   2   8  -5  579.26   26.17
  -2  -9   6    3.27   11.07
   2   9  -6   -2.39   12.58
  -2 -10   7   48.06   17.11
   2  10  -7   75.49   18.62
  -2 -11   8   27.68   21.39
   2  11  -8   43.03   25.41
  -2 -12   9   19.50   29.32
   2  12  -9   29.57   20.51
  -2 -13  10   -3.90   16.23
   2  13 -10   -7.42   16.48
   2 -11  15   56.62   35.61
  -2  10 -14   48.57   28.43
   2 -10  14   86.69   35.35
  -2   9 -13   78.89   33.34
   2  -9  13  105.69   18.24
  -2   8 -12  154.88   20.00
   2  -8  12  183.44   19.63
  -2   7 -11   86.69   14.09
   2  -7  11  102.04   14.59
  -2   6 -10  856.93   33.97
   2  -6  10  919.84   33.09
  -2   5  -9  333.16   17.36
   2  -5   9  317.81   16.61
  -2   4  -8   18.12   11.07
   2  -4   8   43.15   11.95
  -2   3  -7  130.47   10.95
   2  -3   7  134.25   12.08
  -2   2  -6  344.74   18.49
   2  -2   6  352.29   17.99
  -2   1  -5 1225.83   43.41
   2  -1   5 1177.26   42.65
  -2   0  -4 2560.61  118.14
   2   0   4 2435.68   78.01
  -2  -1  -3 1374.29   44.92
   2   1   3 1413.92   49.32
  -2  -2  -2  925.88   34.35
   2   2   2  917.83   35.23
  -2  -3  -1  405.13   18.12
   2   3   1  423.62   19.38
  -2  -4   0  176.77   11.58
   2   4   0  157.14   11.32
  -2  -5   1  437.34   19.75
   2   5  -1  427.40   20.38
  -2  -6   2  763.96   28.69
   2   6  -2  754.65   29.06
  -2  -7   3  818.81   32.46
   2   7  -3  826.86   33.22
  -2  -8   4  277.80   19.63
   2   8  -4  240.81   16.61
  -2  -9   5   33.84   11.70
   2   9  -5   65.80   14.34
  -2 -10   6   30.70   20.13
   2  10  -6   57.50   19.12
  -2 -11   7   50.96   24.79
   2  11  -7   62.78   29.57
  -2 -12   8    0.88   21.64
   2  12  -8   62.15   15.98
  -2 -13   9    5.03   14.72
   2  13  -9    6.42   12.46
  -2  11 -16  167.34   31.83
   2 -11  16   19.00   30.95
  -2  10 -15   10.69   15.22
   2 -10  15   10.82   29.57
  -2   9 -14  106.19   37.49
   2  -9  14  107.45   33.59
  -2   8 -13  142.80   24.66
   2  -8  13  179.92   19.75
  -2   7 -12  357.95   24.79
   2  -7  12  334.55   32.71
  -2   6 -11  169.35   20.63
   2  -6  11  162.81   22.52
  -2   5 -10  518.11   27.93
   2  -5  10  565.67   39.13
  -2   4  -9   52.72   14.47
   2  -4   9   58.00   21.39
  -2   3  -8  991.94   50.33
   2  -3   8 1013.83   36.24
  -2   2  -7 1671.72   55.36
   2  -2   7 1601.14   52.84
  -2   1  -6  564.41   24.53
   2  -1   6  595.61   24.16
  -2   0  -5  179.41   15.22
   2   0   5  142.17   10.32
  -2  -1  -4   40.51    7.55
   2   1   4   40.64    8.05
  -2  -2  -3  898.08   34.73
   2   2   3  896.82   34.22
  -2  -3  -2  424.00   20.63
   2   3   2  433.31   21.14
  -2  -4  -1  896.44   35.35
   2   4   1  858.70   34.35
  -2  -5   0  295.42   15.85
   2   5   0  292.02   16.61
  -2  -6   1  332.41   17.74
   2   6  -1  315.04   16.48
  -2  -7   2  557.24   25.92
   2   7  -2  505.66   25.67
  -2  -8   3  277.05   17.87
   2   8  -3  295.29   18.62
  -2  -9   4    7.67   15.10
   2   9  -4   19.38   18.12
  -2 -10   5   80.90   20.00
   2  10  -5   69.70   23.78
  -2 -11   6   71.34   19.88
   2  11  -6   77.75   27.43
  -2 -12   7   17.74   23.65
   2  12  -7   48.69   21.51
  -2 -13   8   13.71   13.34
   2  13  -8   98.14   23.65
  -2  10 -16   99.02   34.35
   2 -10  16   77.13   41.14
  -2   9 -15   71.34   28.18
   2  -9  15   17.99   24.66
  -2   8 -14   55.36   28.06
   2  -8  14   53.09   27.68
  -2   7 -13  207.97   22.40
   2  -7  13  218.17   18.37
  -2   6 -12  157.40   17.49
   2  -6  12  184.20   14.34
  -2   5 -11    8.18   12.96
   2  -5  11    8.18   13.46
  -2   4 -10  414.31   21.14
   2  -4  10  407.14   19.38
  -2   3  -9  704.19   27.93
   2  -3   9  642.80   25.67
  -2   2  -8 1230.36   43.15
   2  -2   8 1273.01   47.81
  -2   1  -7  306.24   16.23
   2  -1   7  278.05   16.23
   2   0   6  890.40   36.11
  -2  -1  -5   33.59    8.68
   2   1   5   51.71    8.05
  -2  -2  -4  291.64   15.98
   2   2   4  263.71   17.49
  -2  -3  -3  607.69   25.16
   2   3   3  570.07   25.41
  -2  -4  -2  534.09   23.15
   2   4   2  526.04   26.04
  -2  -5  -1  616.25   25.79
   2   5   1  602.79   26.92
  -2  -6   0    6.54    8.05
   2   6   0   -3.90    8.56
  -2  -7   1   42.40   12.46
   2   7  -1   32.84   13.71
  -2  -8   2  189.61   16.86
   2   8  -2  187.34   16.10
  -2  -9   3   64.67   13.97
   2   9  -3   63.03   13.97
  -2 -10   4   48.44   18.62
   2  10  -4   48.57   18.24
  -2 -11   5  136.89   23.40
   2  11  -5  180.55   24.79
  -2 -12   6   -0.38   21.01
   2  12  -6   10.95   22.77
  -2 -13   7   40.51   17.74
   2  13  -7    9.81   25.54
  -2   9 -16   13.08   30.70
   2  -9  16    6.92   17.11
  -2   8 -15   10.95   25.54
   2  -8  15   20.51   30.45
  -2   7 -14   70.58   27.43
   2  -7  14   95.24   29.06
  -2   6 -13  245.85   30.82
   2  -6  13  244.46   30.32
  -2   5 -12  115.50   23.53
   2  -5  12  105.43   23.78
  -2   4 -11   65.17   18.37
   2  -4  11   48.06   19.63
  -2   3 -10  477.35   23.78
   2  -3  10  435.95   20.89
  -2   2  -9  268.49   21.51
   2  -2   9  311.14   26.80
  -2   1  -8  216.78   16.23
   2  -1   8  225.21   15.35
   2   0   7  224.83   14.34
  -2  -1  -6  155.13   10.82
   2   1   6  160.04   12.08
  -2  -2  -5   67.06   13.21
   2   2   5   59.89   10.69
  -2  -3  -4 2499.09   74.48
   2   3   4 2477.57   80.65
  -2  -4  -3  580.14   23.65
   2   4   3  561.27   25.67
  -2  -5  -2  373.67   19.88
   2   5   2  377.20   21.14
  -2  -6  -1  142.68   13.34
   2   6   1  140.03   13.46
  -2  -7   0   17.36   10.57
   2   7   0    8.43   11.45
  -2  -8   1  113.61   16.99
   2   8  -1  107.82   17.24
  -2  -9   2  132.23   16.86
   2   9  -2  137.01   20.76
  -2 -10   3  119.02   15.98
   2  10  -3   95.75   17.11
  -2 -11   4   76.87   15.85
   2  11  -4   62.91   19.88
  -2 -12   5   26.55   19.00
   2  12  -5   77.75   21.64
  -2 -13   6   -8.93   21.64
   2  13  -6  -17.36   32.21
  -2   8 -16  121.79   28.31
   2  -8  16  123.68   31.96
  -2   7 -15   48.06   41.02
   2  -7  15   52.47   39.63
  -2   6 -14   96.25   28.81
   2  -6  14   89.71   26.55
  -2   5 -13  173.88   21.89
   2  -5  13  170.48   22.14
  -2   4 -12  111.35   16.86
   2  -4  12  103.04   17.36
  -2   3 -11  119.15   19.12
   2  -3  11  137.64   20.63
  -2   2 -10  248.49   18.24
   2  -2  10  252.51   18.87
  -2   1  -9   45.55   13.08
   2  -1   9   49.19   12.08
   2   0   8  336.56   19.88
  -2  -1  -7  312.78   20.76
   2   1   7  336.06   23.02
  -2  -2  -6  257.55   18.12
   2   2   6  269.50   17.87
  -2  -3  -5  584.17   24.91
   2   3   5  582.40   26.55
  -2  -4  -4  122.55   12.71
   2   4   4  133.49   13.84
  -2  -5  -3    9.56    8.93
   2   5   3    6.79    9.18
  -2  -6  -2  891.41   39.63
   2   6   2  879.20   43.66
  -2  -7  -1  525.79   26.92
   2   7   1  552.46   28.56
  -2  -8   0  173.25   15.60
   2   8   0  173.63   15.85
  -2  -9   1   33.84   14.59
   2   9  -1   47.31   14.85
  -2 -10   2  139.15   22.27
   2  10  -2  109.08   23.15
  -2 -11   3   78.64   18.62
   2  11  -3   79.14   18.62
  -2 -12   4   21.26   24.91
   2  12  -4   43.15   29.06
  -2 -13   5   -6.67   16.73
   2  13  -5    5.16   25.67
  -2   7 -16  139.03   27.18
   2  -7  16  144.56   27.81
  -2   6 -15   77.00   29.57
   2  -6  15   87.19   25.54
  -2   5 -14  154.25   33.34
   2  -5  14  165.95   32.96
  -2   4 -13   62.40   26.17
   2  -4  13   85.30   39.38
  -2   3 -12  146.45   16.36
   2  -3  12  133.99   17.74
  -2   2 -11   94.49   19.75
   2  -2  11   81.78   16.48
  -2   1 -10   92.73   14.85
   2  -1  10   85.43   15.48
  -2   0  -9  190.11   18.87
   2   0   9  182.06   16.36
  -2  -1  -8  746.09   32.84
   2   1   8  689.47   32.46
  -2  -2  -7  313.53   17.11
   2   2   7  317.56   17.99
  -2  -3  -6  153.24   13.34
   2   3   6  151.61   13.34
  -2  -4  -5   18.24   11.32
   2   4   5   12.83   11.32
  -2  -5  -4    9.56   11.45
   2   5   4   11.70   11.58
  -2  -6  -3  366.75   21.64
   2   6   3  373.67   22.40
  -2  -7  -2  316.18   23.53
   2   7   2  273.02   21.89
  -2  -8  -1  134.25   16.99
   2   8   1  112.23   20.76
  -2  -9   0   90.34   19.25
   2   9   0   96.63   16.48
  -2 -10   1   43.15   25.29
   2  10  -1   54.60   21.77
  -2 -11   2   79.01   23.40
   2  11  -2   78.26   23.02
  -2 -12   3   21.39   22.77
   2  12  -3    1.89   21.14
  -2 -13   4    7.17   22.77
   2  13  -4   -3.52   30.07
  -2   6 -16    9.69   39.13
   2  -6  16   65.80   38.37
  -2   5 -15   28.56   28.18
   2  -5  15   56.49   30.20
  -2   4 -14  117.76   27.05
   2  -4  14  123.93   26.04
  -2   3 -13  328.63   30.32
   2  -3  13  362.60   31.71
  -2   2 -12  613.73   28.18
   2  -2  12  584.42   28.69
  -2   1 -11   84.05   26.42
   2  -1  11  123.93   21.77
  -2   0 -10  174.38   19.75
   2   0  10  231.25   23.53
  -2  -1  -9  231.75   16.48
   2   1   9  218.67   16.61
  -2  -2  -8  496.09   24.41
   2   2   8  533.71   25.79
  -2  -3  -7  409.78   27.43
   2   3   7  395.69   27.93
  -2  -4  -6  503.39   29.19
   2   4   6  581.77   34.47
  -2  -5  -5  144.81   20.63
   2   5   5  140.54   16.23
  -2  -6  -4  399.47   22.14
   2   6   4  438.85   25.79
  -2  -7  -3  192.12   20.26
   2   7   3  174.38   21.89
  -2  -8  -2  152.74   18.62
   2   8   2  166.96   18.49
  -2  -9  -1  242.57   20.89
   2   9   1  192.75   22.40
  -2 -10   0    2.14   15.60
   2  10   0   -9.69   17.36
  -2 -11   1   16.99   22.27
   2  11  -1    2.77   22.14
  -2 -12   2   27.93   21.51
   2  12  -2   18.12   19.38
   2  13  -3   -7.17   15.22
  -2   5 -16   -7.80   31.08
   2  -5  16  -11.83   28.56
  -2   4 -15  138.90   25.79
   2  -4  15  119.90   27.05
  -2   3 -14   87.69   26.42
   2  -3  14  100.78   26.30
  -2   2 -13  218.79   22.02
   2  -2  13  225.71   22.90
  -2   1 -12  103.92   19.12
   2  -1  12  141.04   25.04
  -2   0 -11  108.20   33.09
   2   0  11   97.51   41.65
  -2  -1 -10  192.88   23.40
   2   1  10  231.63   20.76
  -2  -2  -9  117.13   20.26
   2   2   9  123.30   21.26
  -2  -3  -8  454.45   22.65
   2   3   8  472.31   25.29
  -2  -4  -7  340.58   22.27
   2   4   7  327.63   21.64
  -2  -5  -6  137.14   15.22
   2   5   6  137.39   15.10
  -2  -6  -5  200.43   27.55
   2   6   5  154.63   21.64
  -2  -7  -4  397.71   24.41
   2   7   4  394.06   24.03
  -2  -8  -3   30.45   14.97
   2   8   3   16.10   14.97
  -2  -9  -2  166.08   22.14
   2   9   2  153.75   24.28
  -2 -10  -1   92.22   19.00
   2  10   1  106.69   18.75
  -2 -11   0   35.73   18.75
   2  11   0   65.05   22.14
  -2 -12   1   30.45   25.41
   2  12  -1    9.06   18.49
   2  13  -2  -21.64   29.69
  -2   4 -16   87.32   31.20
   2  -4  16  171.87   34.35
  -2   3 -15  102.67   29.82
   2  -3  15  125.06   32.33
  -2   2 -14   72.97   31.96
   2  -2  14   85.30   24.53
  -2   1 -13  135.76   19.75
   2  -1  13  157.90   21.14
  -2  -1 -11  224.83   22.90
   2   1  11  244.08   23.78
  -2  -2 -10   83.67   22.27
   2   2  10   68.32   21.51
  -2  -3  -9  255.78   18.87
   2   3   9  257.80   18.24
  -2  -4  -8  495.84   33.47
   2   4   8  510.44   31.96
  -2  -5  -7  263.08   25.16
   2   5   7  293.91   28.56
  -2  -6  -6  214.27   22.14
   2   6   6  244.08   23.91
  -2  -7  -5  154.75   15.35
   2   7   5  159.91   17.99
  -2  -8  -4   18.37   14.22
   2   8   4   17.11   16.73
  -2  -9  -3  104.43   32.08
   2   9   3   45.55   22.90
  -2 -10  -2  182.43   26.92
   2  10   2  272.39   27.30
  -2 -11  -1   12.08   11.45
   2  11   1   70.58   17.99
  -2 -12   0   12.71   28.43
   2  12   0   27.18   35.86
  -2   3 -16   38.63   24.03
   2  -3  16   60.27   26.92
  -2   2 -15   56.87   29.32
   2  -2  15  106.94   30.70
  -2   1 -14  122.04   28.69
   2  -1  14  123.30   27.68
  -2   0 -13  -25.04   49.45
   2   0  13   34.47   35.61
  -2  -1 -12  237.92   22.65
   2   1  12  224.83   20.76
  -2  -2 -11  250.50   24.53
   2   2  11  285.23   22.65
  -2  -3 -10   18.62   17.74
   2   3  10   -3.15   17.61
  -2  -4  -9    2.89   14.72
   2   4   9   -4.78   14.34
  -2  -5  -8   21.39   14.59
   2   5   8   24.53   15.85
  -2  -6  -7  178.28   17.87
   2   6   7  131.73   18.62
  -2  -7  -6  194.51   18.37
   2   7   6  155.63   21.14
  -2  -8  -5   20.38   18.24
   2   8   5   22.14   20.89
  -2  -9  -4   27.43   17.99
   2   9   4   25.04   20.38
  -2 -10  -3   61.15   30.20
   2  10   3   29.57   26.04
  -2 -11  -2   -7.17   16.99
   2  11   2    7.55   20.00
   2  12   1   56.24   26.04
   2  13   0    1.26   19.88
  -2   2 -16   63.29   27.30
   2  -2  16   28.69   29.44
  -2   1 -15   82.28   30.20
   2  -1  15   82.28   28.94
  -2   0 -14   66.43   38.75
   2   0  14  132.74   44.92
  -2  -1 -13  334.17   26.04
   2   1  13  301.58   26.67
  -2  -2 -12  508.17   29.82
   2   2  12  518.74   28.81
  -2  -3 -11   65.80   20.13
   2   3  11   65.30   21.89
  -2  -4 -10   24.41   19.25
   2   4  10   11.95   20.51
  -2  -5  -9  101.28   20.38
   2   5   9  129.34   21.77
  -2  -6  -8  197.41   23.28
   2   6   8  190.74   23.15
  -2  -7  -7  170.10   21.26
   2   7   7  179.54   22.90
  -2  -8  -6   81.53   18.87
   2   8   6   72.97   25.16
  -2  -9  -5   11.07   23.28
   2   9   5   16.23   17.49
  -2 -10  -4   20.13   16.73
   2  10   4    8.05   18.37
  -2 -11  -3   -3.40   14.72
   2  11   3    4.78   19.75
   2  12   2    5.28   20.51
  -2   0 -15   77.63   25.41
   2   0  15   62.28   22.27
  -2  -1 -14  -13.84   26.92
   2   1  14   22.77   28.18
  -2  -2 -13   80.52   22.77
   2   2  13   54.48   22.14
  -2  -3 -12   39.76   22.52
   2   3  12   43.91   24.91
  -2  -4 -11  101.53   21.77
   2   4  11  115.50   24.41
  -2  -5 -10  165.83   28.81
   2   5  10  117.64   28.06
  -2  -6  -9   56.62   21.01
   2   6   9   56.11   22.90
  -2  -7  -8   63.03   21.51
   2   7   8   79.14   23.53
  -2  -8  -7   55.48   20.00
   2   8   7   31.83   21.51
  -2  -9  -6   42.15   21.39
   2   9   6   41.27   20.13
  -2 -10  -5   -4.91   17.87
   2  10   5   12.33   24.66
  -2 -11  -4    3.40   20.89
   2  11   4   -2.64   20.51
  -2 -12  -3    2.01   17.36
  -2  -1 -15    3.90   32.21
   2   1  15   14.97   37.49
  -2  -2 -14   -2.14   29.19
   2   2  14   55.48   36.11
  -2  -3 -13   85.56   22.02
   2   3  13   97.51   27.30
  -2  -4 -12   99.65   24.16
   2   4  12   16.86   27.68
  -2  -5 -11  111.22   31.83
   2   5  11  128.21   32.21
  -2  -6 -10   40.39   21.26
   2   6  10   53.72   24.41
  -2  -7  -9   48.57   22.90
   2   7   9  103.67   29.06
  -2  -8  -8   25.04   21.39
   2   8   8   15.22   21.77
  -2  -9  -7    8.81   21.77
   2   9   7    5.91   21.77
  -2 -10  -6   47.68   12.33
   2  10   6   67.44   15.85
  -2 -11  -5    9.44   20.89
   2  11   5  140.03   40.76
  -2 -12  -4   -5.54   21.77
  -2  -3 -14   15.73   29.19
   2   3  14   94.99   28.43
  -2  -4 -13   35.73   28.56
   2   4  13   19.75   30.45
  -2  -5 -12  101.91   32.96
   2   5  12  122.04   30.20
  -2  -6 -11   86.69   19.63
   2   6  11   61.65   25.16
  -2  -7 -10   10.44   22.65
   2   7  10  -12.33   23.40
  -2  -8  -9    2.39   21.39
   2   8   9   -8.68   21.39
  -2  -9  -8   -3.52   11.20
   2   9   8   -2.39   13.71
  -2 -10  -7   -5.03   27.43
   2  10   7    5.54   17.61
  -2 -11  -6   87.69   22.14
   2  11   6   21.51   25.92
   2  12   5  110.22   28.43
  -2  -6 -12   27.68   17.36
   2   6  12   85.56   17.74
  -2  -7 -11    6.54   23.78
   2   7  11   21.01   17.61
  -2  -9  -9    9.69   18.75
  -2 -10  -8  -21.51   33.09
  -2 -11  -7   -7.30   24.16
  -3   9  12   11.83   28.31
  -3  10  10   -2.39   13.97
   3 -10 -10   14.85   31.33
  -3   9  11    6.67   17.49
   3  -9 -11   -4.03   15.85
  -3   8  12    7.17   13.46
   3  -8 -12   -1.76    8.56
  -3   7  13    1.89   19.50
   3  -7 -13  -10.19   17.61
  -3  10   9   89.08   17.74
   3 -10  -9   -4.78   32.59
  -3   9  10    3.52   18.37
   3  -9 -10   96.38   29.57
  -3   8  11   63.41   23.02
   3  -8 -11   56.62   23.02
  -3   7  12   34.85   28.06
   3  -7 -12  -10.69   27.55
  -3   6  13    6.79   20.89
   3  -6 -13    9.94   22.65
  -3   5  14    7.17   24.16
   3  -5 -14   -0.13   15.22
  -3  11   7    9.94   19.75
   3 -11  -7   -6.54   15.85
  -3  10   8  -21.64   43.91
   3 -10  -8   19.25   22.52
  -3   9   9  103.67   30.82
   3  -9  -9  196.15   42.78
  -3   8  10   92.98   37.37
   3  -8 -10   20.38   25.29
  -3   7  11   10.19   23.15
   3  -7 -11   23.78   27.81
  -3   6  12   79.52   35.86
   3  -6 -12   95.49   43.66
  -3   5  13   29.44   32.96
   3  -5 -13   94.24   28.18
  -3   4  14   10.95   32.84
   3  -4 -14   19.00   19.50
  -3   3  15   51.46   60.14
   3  -3 -15   89.20   33.09
  -3  12   5   95.24   41.65
  -3  11   6   52.47   14.85
   3 -11  -6    3.02   11.20
  -3  10   7  -20.76   27.30
   3 -10  -7   15.85   40.51
  -3   9   8   77.25   30.95
   3  -9  -8   64.04   22.65
  -3   8   9  195.39   33.84
   3  -8  -9  166.58   30.57
  -3   7  10    2.64   30.45
   3  -7 -10   34.22   29.19
  -3   6  11   49.07   22.40
   3  -6 -11   36.74   21.77
  -3   5  12  127.45   27.81
   3  -5 -12  146.95   28.43
  -3   4  13   91.59   27.18
   3  -4 -13  130.22   25.79
  -3   3  14  154.88   31.45
   3  -3 -14  144.19   25.67
  -3   2  15  109.46   20.00
   3  -2 -15   74.73   25.79
  -3  12   4  -12.08   15.22
  -3  11   5    3.40   21.64
   3 -11  -5   15.60   31.45
  -3  10   6  -31.58   40.89
   3 -10  -6   41.39   25.04
  -3   9   7   13.97   21.77
   3  -9  -7   10.32   18.75
  -3   8   8  236.28   30.82
   3  -8  -8  203.95   27.30
  -3   7   9  196.90   24.79
   3  -7  -9  193.38   26.55
  -3   6  10   73.60   26.55
   3  -6 -10   78.13   25.92
  -3   5  11   98.64   21.51
   3  -5 -11   91.09   26.04
  -3   4  12   93.48   25.04
   3  -4 -12   73.73   24.41
  -3   3  13   -8.43   19.50
   3  -3 -13   10.95   23.65
  -3   2  14   86.44   27.81
   3  -2 -14   93.61   24.79
  -3   1  15   72.09   26.30
   3  -1 -15   33.34   26.55
  -3  12   3  155.63   27.05
  -3  11   4   20.00   17.49
   3 -11  -4    4.28   14.72
  -3  10   5   59.76   22.02
   3 -10  -5   67.06   20.89
  -3   9   6   46.80   24.28
   3  -9  -6   55.99   22.27
  -3   8   7  145.95   27.30
   3  -8  -7  155.13   23.53
  -3   7   8  190.49   22.14
   3  -7  -8  193.00   17.87
  -3   6   9   84.55   16.23
   3  -6  -9  113.74   17.36
  -3   5  10   79.14   22.90
   3  -5 -10   72.09   15.48
  -3   4  11   62.91   32.84
   3  -4 -11   47.94   22.90
  -3   3  12   56.99   18.37
   3  -3 -12   81.15   17.87
  -3   2  13   32.59   23.78
   3  -2 -13   50.96   21.77
  -3   1  14  113.99   24.66
   3  -1 -14   88.32   22.77
  -3   0  15   47.56   30.32
   3   0 -15   53.98   20.13
  -3  11   3    6.29   12.20
   3 -11  -3   13.21   14.47
  -3  10   4  248.36   26.55
   3 -10  -4  224.20   21.14
  -3   9   5  487.41   29.94
   3  -9  -5  485.02   30.45
  -3   8   6  156.52   21.39
   3  -8  -6  185.20   31.45
  -3   7   7   98.39   17.61
   3  -7  -7  111.47   15.73
  -3   6   8   47.94   14.97
   3  -6  -8   33.72   12.58
  -3   5   9  215.90   19.63
   3  -5  -9  221.69   19.75
  -3   4  10  100.02   14.22
   3  -4 -10  134.25   15.35
  -3   3  11  179.92   16.36
   3  -3 -11  168.47   16.86
  -3   2  12   77.75   22.90
   3  -2 -12  124.05   24.66
  -3   1  13   73.23   22.02
   3  -1 -13   33.97   22.14
  -3   0  14   83.04   24.16
   3   0 -14  106.19   26.92
  -3  -1  15   82.03   23.02
   3   1 -15   38.63   26.30
  -3  -2  16   70.46   43.41
   3   2 -16   33.97   38.00
  -3  11   2    3.40    9.44
   3 -11  -2   14.85    9.18
  -3  10   3  314.04   32.21
   3 -10  -3  206.59   18.87
  -3   9   4  133.24   16.48
   3  -9  -4  149.97   14.34
  -3   8   5   27.55   15.98
   3  -8  -5   12.08   14.72
  -3   7   6   68.70   14.59
   3  -7  -6   69.95   13.34
  -3   6   7   27.68   15.22
   3  -6  -7   48.06   15.73
  -3   5   8  124.56   20.00
   3  -5  -8  109.59   15.73
  -3   4   9  470.18   21.14
   3  -4  -9  441.24   20.63
  -3   3  10  217.41   18.75
   3  -3 -10  216.53   17.11
  -3   2  11  143.68   21.14
   3  -2 -11  135.88   21.39
  -3   1  12   13.21   17.11
   3  -1 -12   16.10   17.24
  -3   0  13   50.45   18.24
   3   0 -13   56.37   19.50
  -3  -1  14   14.72   20.13
   3   1 -14   68.44   23.15
  -3  -2  15   49.70   22.40
   3   2 -15   58.63   23.91
  -3  -3  16   20.51   19.00
   3   3 -16   12.83   40.89
  -3  10   2   84.80   12.08
   3 -10  -2   80.52   10.95
  -3   9   3  197.66   16.23
   3  -9  -3  163.69   15.98
  -3   8   4   21.64   11.95
   3  -8  -4   19.50   11.70
  -3   7   5   71.97   13.59
   3  -7  -5  100.02   13.84
  -3   6   6   17.36   11.32
   3  -6  -6   11.07   12.33
  -3   5   7   87.44   10.82
   3  -5  -7   73.60   10.69
  -3   4   8  578.76   25.04
   3  -4  -8  566.55   27.68
  -3   3   9  315.17   27.18
   3  -3  -9  372.42   20.26
  -3   2  10   97.00   14.97
   3  -2 -10  111.85   14.72
  -3   1  11   93.61   14.72
   3  -1 -11   99.65   14.22
  -3   0  12   91.85   16.23
   3   0 -12   95.75   16.23
   3   1 -13  172.87   20.63
  -3  -2  14  109.46   22.52
   3   2 -14  102.41   21.26
  -3  -3  15   75.49   27.05
   3   3 -15   85.43   26.80
  -3  -4  16    8.56   19.88
   3   4 -16   21.51   32.21
  -3   9   2   32.71   13.46
   3  -9  -2   25.04    8.30
  -3   8   3   93.61   13.97
   3  -8  -3   91.22   11.95
  -3   7   4  152.87   13.34
   3  -7  -4  171.36   12.33
  -3   6   5  432.56   18.87
   3  -6  -5  434.44   18.49
  -3   5   6  180.92   11.95
   3  -5  -6  172.24   12.96
  -3   4   7  456.84   21.26
   3  -4  -7  431.55   19.38
  -3   3   8    3.77   12.08
   3  -3  -8    2.26   11.95
  -3   2   9   10.07   10.95
   3  -2  -9    7.30   10.95
  -3   1  10  126.32   12.83
   3  -1 -10  155.89   13.59
  -3   0  11  286.36   17.87
   3   0 -11  282.46   18.49
   3   1 -12  144.31   16.86
  -3  -2  13  121.79   19.38
   3   2 -13  133.74   18.87
  -3  -3  14  129.21   26.67
   3   3 -14   94.61   20.13
  -3  -4  15   43.03   26.67
   3   4 -15    5.54   24.41
  -3   9   1   82.28    8.18
   3  -9  -1   64.42    6.67
  -3   8   2   55.48   11.95
   3  -8  -2   53.22    8.18
  -3   7   3  633.49   24.91
   3  -7  -3  627.32   24.16
  -3   6   4 1251.49   54.35
   3  -6  -4 1244.20   41.14
  -3   5   5  588.69   20.76
   3  -5  -5  597.50   23.40
  -3   4   6  235.28   14.22
   3  -4  -6  245.34   12.46
  -3   3   7  339.70   20.89
   3  -3  -7  329.76   16.23
  -3   2   8   26.67    8.93
   3  -2  -8   30.32   10.07
  -3   1   9  762.70   27.43
   3  -1  -9  732.25   25.79
  -3   0  10  483.51   23.53
   3   0 -10  464.51   20.89
   3   1 -11  235.91   19.25
  -3  -2  12   67.56   16.36
   3   2 -12   39.63   15.85
  -3  -3  13  105.06   19.63
   3   3 -13   70.71   17.87
  -3  -4  14   91.47   25.16
   3   4 -14   35.48   25.29
  -3  -5  15   41.52   24.91
   3   5 -15   49.32   24.41
  -3   8   1  188.47   11.32
   3  -8  -1  216.40   10.07
  -3   7   2  237.16   12.58
   3  -7  -2  259.94   11.95
  -3   6   3  431.30   18.87
   3  -6  -3  423.62   16.48
  -3   5   4  227.73   11.70
   3  -5  -4  212.63   12.71
  -3   4   5   98.26    8.05
   3  -4  -5  116.63    8.56
  -3   3   6  384.87   16.61
   3  -3  -6  406.76   15.10
  -3   2   7  518.99   20.63
   3  -2  -7  521.38   20.63
  -3   1   8  550.32   21.64
   3  -1  -8  550.57   22.27
  -3   0   9  755.78   28.69
   3   0  -9  730.36   27.18
   3   1 -10  184.82   15.60
  -3  -2  11  186.21   18.62
   3   2 -11  226.85   18.75
  -3  -3  12    7.67   15.85
   3   3 -12   13.34   14.47
  -3  -4  13  159.54   23.91
   3   4 -13  133.87   22.02
  -3  -5  14   61.90   22.52
   3   5 -14  103.42   22.02
  -3  -6  15   85.68   18.49
   3   6 -15   98.77   26.30
  -3   7   1  369.40   20.89
   3  -7  -1  350.15   13.21
  -3   6   2  130.47    7.93
   3  -6  -2  150.10   10.57
  -3   5   3  279.06   10.82
   3  -5  -3  269.88   11.20
  -3   4   4 1067.43   33.34
   3  -4  -4 1105.93   33.97
  -3   3   5  791.76   25.54
   3  -3  -5  817.43   27.18
  -3   2   6  484.90   18.62
   3  -2  -6  503.64   18.62
  -3   1   7  870.65   27.93
   3  -1  -7  804.09   25.41
  -3   0   8  444.13   18.62
   3   0  -8  410.92   17.24
  -3  -1   9   68.70   13.08
   3   1  -9   83.92   12.71
  -3  -2  10   97.26   14.34
   3   2 -10  120.91   14.22
  -3  -3  11  287.87   22.02
   3   3 -11  289.50   22.14
  -3  -4  12  341.84   23.78
   3   4 -12  312.15   23.53
  -3  -5  13  375.94   28.43
   3   5 -13  314.54   28.94
  -3  -6  14   66.05   32.46
   3   6 -14   20.13   35.10
  -3  -7  15   -5.28   20.89
   3   7 -15   14.34   27.18
  -3   6   1   63.79    4.66
   3  -6  -1   71.34    7.05
  -3   5   2    9.81    4.78
   3  -5  -2    4.78    7.67
  -3   4   3  741.56   24.03
   3  -4  -3  722.19   24.03
  -3   3   4  978.35   30.82
   3  -3  -4 1033.08   30.07
  -3   2   5  279.82   11.95
   3  -2  -5  277.93   12.46
  -3   1   6  365.62   15.22
   3  -1  -6  368.39   15.10
  -3   0   7  280.82   12.58
   3   0  -7  270.13   13.34
  -3  -1   8    9.94    9.81
   3   1  -8   10.69    9.31
  -3  -2   9   46.55   11.07
   3   2  -9   43.15   11.45
  -3  -3  10  236.16   16.23
   3   3 -10  222.95   17.11
  -3  -4  11  166.33   17.49
   3   4 -11  157.14   17.24
  -3  -5  12  129.97   23.53
   3   5 -12  120.91   24.41
  -3  -6  13   51.58   22.40
   3   6 -13   29.32   30.95
  -3  -7  14    5.16   21.64
   3   7 -14   48.69   25.04
  -3  -8  15   28.94   13.97
   3   8 -15   12.46   13.59
  -3   5   1 1775.14   50.70
   3  -5  -1 1793.39   65.55
  -3   4   2  919.84   29.69
   3  -4  -2  948.15   29.82
  -3   3   3  164.32    8.18
   3  -3  -3  164.06    7.80
  -3   2   4  219.68    9.56
   3  -2  -4  241.06    9.69
  -3   1   5  236.91   11.70
   3  -1  -5  235.40   12.46
  -3   0   6  259.68   12.58
   3   0  -6  267.49   12.20
  -3  -1   7  366.50   19.25
   3   1  -7  390.53   26.17
  -3  -2   8  309.00   15.73
   3   2  -8  294.28   15.98
  -3  -3   9  474.20   20.63
   3   3  -9  433.94   22.02
  -3  -4  10   68.95   13.71
   3   4 -10   59.76   13.34
  -3  -5  11   39.76   13.46
   3   5 -11   34.47   13.71
  -3  -6  12   24.53   16.36
   3   6 -12   28.43   18.12
  -3  -7  13   71.59   20.13
   3   7 -13   35.86   24.53
  -3  -8  14   68.44   28.56
   3   8 -14    8.30   28.56
  -3   5   0 1960.60   75.74
   3  -5   0 1873.41   68.44
  -3   4   1  155.63   10.32
   3  -4  -1  165.32    7.42
  -3   3   2    5.54    3.02
   3  -3  -2    6.04    3.40
  -3   2   3    7.93    4.40
   3  -2  -3    3.40    4.03
  -3   1   4 1151.97   35.35
   3  -1  -4 1108.95   33.97
  -3   0   5  228.99   11.58
   3   0  -5  229.11   10.69
  -3  -2   7  482.63   19.12
   3   2  -7  477.47   19.25
  -3  -3   8  144.44   11.32
   3   3  -8  146.45   12.08
  -3  -4   9  208.98   14.34
   3   4  -9  225.97   16.36
  -3  -5  10   59.26   17.11
   3   5 -10   49.95   14.85
  -3  -6  11  111.10   22.52
   3   6 -11  100.78   23.02
  -3  -7  12   55.11   23.65
   3   7 -12   41.65   23.91
  -3  -8  13  163.06   26.55
   3   8 -13  149.72   32.59
  -3  -9  14   -3.27   19.00
   3   9 -14   -9.31   20.26
   3 -13   9   21.51   11.20
  -3  12  -8   22.40   16.86
   3 -12   8    4.78   18.87
  -3  11  -7  100.28   12.46
   3 -11   7   68.44   16.23
  -3  10  -6  438.34   22.77
   3 -10   6  392.30   19.12
  -3   9  -5   67.56    8.43
   3  -9   5   60.90    9.31
  -3   8  -4   90.59    6.42
   3  -8   4   94.74    6.42
  -3   4   0  428.53   16.36
   3  -4   0  424.88   14.34
  -3   3   1    2.39    3.77
   3  -3  -1    5.16    3.77
  -3   2   2  498.48   19.12
   3  -2  -2  493.07   17.36
  -3   1   3  628.96   22.52
   3  -1  -3  626.44   22.77
  -3   0   4 1121.15   36.61
   3   0  -4 1127.57   35.10
  -3  -2   6 1114.10   35.35
   3   2  -6 1125.30   37.12
  -3  -3   7  225.97   11.83
   3   3  -7  221.81   12.33
  -3  -4   8  264.21   14.47
   3   4  -8  261.07   14.22
  -3  -5   9  357.32   19.25
   3   5  -9  313.16   19.00
  -3  -6  10   82.79   15.10
   3   6 -10   89.71   16.23
  -3  -7  11   82.79   22.27
   3   7 -11   88.83   21.01
  -3  -8  12  224.71   33.72
   3   8 -12  193.25   34.60
  -3  -9  13  126.57   36.49
   3   9 -13  118.64   41.39
  -3 -10  14   12.46   11.32
   3 -13  10    3.52   26.80
  -3  12  -9   49.70   18.87
   3 -12   9   28.56   19.00
  -3  11  -8   75.36   14.22
   3 -11   8   71.72   15.60
  -3  10  -7  107.95   15.10
   3 -10   7   75.87   14.09
  -3   9  -6  287.62   14.72
   3  -9   6  290.38   13.08
  -3   8  -5  271.51   12.58
   3  -8   5  286.86   11.32
  -3   7  -4  269.12   14.34
   3  -7   4  255.78   15.60
  -3   6  -3  150.85    7.93
   3  -6   3  140.29    6.92
  -3   5  -2  762.32   36.86
   3  -5   2  774.15   24.79
  -3   4  -1  696.39   22.52
   3  -4   1  720.30   31.45
  -3   3   0  470.55   18.87
   3  -3   0  429.29   15.98
  -3   2   1  606.94   21.14
   3  -2  -1  578.88   19.75
  -3   1   2 1198.78   40.01
   3  -1  -2 1169.84   36.61
  -3   0   3  462.37   17.87
   3   0  -3  421.11   15.73
  -3  -1   4   90.46   13.21
   3   1  -4  109.21   10.69
  -3  -2   5   97.13    9.18
   3   2  -5   85.93    9.18
  -3  -3   6  624.30   23.40
   3   3  -6  629.46   24.53
  -3  -4   7  192.25   12.71
   3   4  -7  201.94   12.58
  -3  -5   8  564.66   24.28
   3   5  -8  596.50   24.91
  -3  -6   9  237.79   19.63
   3   6  -9  239.81   20.38
  -3  -7  10   95.75   14.47
   3   7 -10   77.38   17.11
  -3  -8  11   83.54   19.38
   3   8 -11   67.31   20.76
  -3  -9  12   79.89   25.92
   3   9 -12  113.11   30.45
  -3 -10  13   35.73   47.56
   3  10 -13    6.29   19.50
   3 -13  11    0.25   17.11
  -3  12 -10   39.13   34.85
   3 -12  10   15.48   34.85
  -3  11  -9  189.35   26.55
   3 -11   9  189.73   21.89
  -3  10  -8  110.34   14.47
   3 -10   8  111.47   13.46
  -3   9  -7   50.83   12.58
   3  -9   7   67.19    9.81
  -3   8  -6  614.24   24.16
   3  -8   6  614.86   23.28
  -3   7  -5  529.44   18.75
   3  -7   5  511.70   30.07
  -3   6  -4  264.59   11.45
   3  -6   4  299.82   11.58
  -3   5  -3  901.85   29.19
   3  -5   3  845.49   37.62
  -3   4  -2 2097.23   87.19
   3  -4   2 2050.55   56.99
  -3   3  -1   24.03    4.40
   3  -3   1   26.04    4.03
  -3   2   0 4690.06  130.35
   3  -2   0 4747.18  126.07
  -3   1   1 4144.14  111.72
   3  -1  -1 4305.56  116.25
  -3   0   2 1299.43   39.88
   3   0  -2 1272.88   37.49
  -3  -1   3  189.61   14.47
  -3  -2   4  583.79   22.02
   3   2  -4  598.38   21.26
  -3  -3   5  681.67   25.79
   3   3  -5  637.89   23.91
  -3  -4   6  447.03   19.63
   3   4  -6  464.39   21.01
  -3  -5   7  207.22   13.59
   3   5  -7  187.84   13.59
  -3  -6   8  201.43   16.48
   3   6  -8  193.25   18.62
  -3  -7   9  188.35   18.24
   3   7  -9  196.65   16.48
  -3  -8  10  148.21   20.63
   3   8 -10  126.95   20.51
  -3  -9  11   11.32   18.24
   3   9 -11    6.16   21.51
  -3 -10  12    6.42   15.60
   3  10 -12   -0.88   23.15
  -3 -11  13   88.32   18.12
   3  11 -13   70.21   14.59
  -3  13 -12    1.38   23.78
   3 -13  12   43.28   21.39
  -3  12 -11  160.16   29.82
   3 -12  11  133.62   38.50
  -3  11 -10   26.80   21.77
   3 -11  10   35.23   23.78
  -3  10  -9  356.82   33.72
   3 -10   9  296.93   22.40
  -3   9  -8   32.46   12.08
   3  -9   8   25.79   12.33
  -3   8  -7  116.25   11.70
   3  -8   7  131.10   11.70
  -3   7  -6  576.49   22.40
   3  -7   6  528.93   20.89
  -3   6  -5  840.08   27.68
   3  -6   5  799.94   27.05
  -3   5  -4  946.64   32.71
   3  -5   4  903.24   29.82
  -3   4  -3 1082.52   35.98
   3  -4   3 1039.62   32.59
  -3   3  -2  430.80   18.24
   3  -3   2  438.97   16.99
  -3   2  -1  706.21   25.92
   3  -2   1  727.47   27.43
  -3   1   0 3560.98  100.15
   3  -1   0 3559.22  100.40
  -3   0   1   15.60    4.53
   3   0  -1    8.93    4.53
  -3  -1   2 2148.19   94.74
   3   1  -2 2022.87   87.19
  -3  -2   3 2217.39   61.15
   3   2  -3 2134.35   62.28
  -3  -3   4 1242.06   38.00
   3   3  -4 1348.25   43.91
  -3  -4   5  162.05   18.62
   3   4  -5  183.94   19.50
  -3  -5   6  404.25   18.37
   3   5  -6  420.10   19.63
  -3  -6   7  136.51   11.95
   3   6  -7  138.27   12.71
  -3  -7   8   84.42   17.74
   3   7  -8   71.34   19.00
  -3  -8   9  300.58   21.14
   3   8  -9  295.29   22.40
  -3  -9  10   42.53   23.28
   3   9 -10   33.34   23.15
  -3 -10  11   -7.55   17.49
   3  10 -11    8.93   21.26
  -3 -11  12    7.55   16.86
   3  11 -12   51.33   15.35
  -3  12 -12  136.76   31.45
   3 -12  12  176.65   34.73
  -3  11 -11  225.59   29.57
   3 -11  11  241.32   34.22
  -3  10 -10  192.12   23.53
   3 -10  10  218.67   25.41
  -3   9  -9  237.16   19.75
   3  -9   9  239.68   22.14
  -3   8  -8   11.58   11.83
   3  -8   8    2.26    9.56
  -3   7  -7  304.10   14.72
   3  -7   7  308.88   16.23
  -3   6  -6  610.46   22.40
   3  -6   6  656.13   23.65
  -3   5  -5 1193.49   38.25
   3  -5   5 1176.13   42.02
  -3   4  -4  138.27    8.81
   3  -4   4  136.38    8.30
  -3   3  -3  244.71   12.20
  -3   2  -2  678.28   26.04
   3  -2   2  643.80   24.41
  -3   1  -1 1649.70   52.59
   3  -1   1 1620.01   51.96
  -3   0   0  846.87   32.46
   3   0   0  813.03   28.69
  -3  -1   1  128.84   12.58
   3   1  -1  154.12   13.59
  -3  -2   2 1247.72   39.51
   3   2  -2 1310.63   42.53
  -3  -3   3  274.91   13.71
   3   3  -3  289.88   15.22
  -3  -4   4  275.66   13.84
   3   4  -4  270.51   14.59
  -3  -5   5  165.20   12.08
   3   5  -5  141.42   14.59
  -3  -6   6  522.39   23.15
   3   6  -6  514.46   24.28
  -3  -7   7   33.72   12.71
   3   7  -7   27.93   13.34
  -3  -8   8  285.98   24.03
   3   8  -8  249.75   24.41
  -3  -9   9  195.52   20.26
   3   9  -9  198.41   22.90
  -3 -10  10    5.03   25.29
   3  10 -10  -11.83   23.65
  -3 -11  11   -9.94   14.09
   3  11 -11    2.39   16.86
  -3 -12  12    1.13   25.67
   3  12 -12   -2.01   35.48
  -3  12 -13   99.90   43.53
   3 -12  13   30.07   35.73
  -3  11 -12  144.69   48.44
   3 -11  12  212.25   39.88
  -3  10 -11   78.76   20.13
   3 -10  11  102.41   26.17
  -3   9 -10  133.87   17.49
   3  -9  10  141.29   17.24
  -3   8  -9  442.37   23.02
   3  -8   9  500.62   23.91
  -3   7  -8  550.19   22.40
   3  -7   8  625.68   24.91
  -3   6  -7  528.43   21.89
   3  -6   7  495.72   19.75
  -3   5  -6  324.35   17.11
   3  -5   6  296.30   14.85
  -3   4  -5  350.40   25.04
   3  -4   5  323.10   15.48
  -3   3  -4   81.53    7.55
   3  -3   4   73.35    7.17
  -3   2  -3 1742.93   80.40
   3  -2   3 1766.71   55.61
  -3   1  -2  791.89   30.07
   3  -1   2  805.35   31.33
  -3   0  -1  929.15   34.85
   3   0   1  983.88   36.61
  -3  -1   0  222.07   11.95
   3   1   0  221.44   16.61
  -3  -2   1   49.57    9.06
   3   2  -1   56.49    9.69
  -3  -3   2  469.67   18.49
   3   3  -2  503.52   22.27
  -3  -4   3  485.15   21.51
   3   4  -3  451.43   20.89
  -3  -5   4  103.42    9.18
   3   5  -4   93.48    9.18
  -3  -6   5   39.76   12.33
   3   6  -5   26.04   13.84
  -3  -7   6  176.27   15.60
   3   7  -6  226.97   19.63
  -3  -8   7   52.84   15.10
   3   8  -7   55.11   16.99
  -3  -9   8  209.36   24.41
   3   9  -8  219.55   28.56
  -3 -10   9   31.33   23.28
   3  10  -9   38.63   21.89
  -3 -11  10   68.82   13.46
   3  11 -10   11.07   16.10
  -3 -12  11    0.88    9.06
   3  12 -11   -5.79   19.00
   3 -12  14    6.16   23.28
  -3  11 -13   57.37   38.75
   3 -11  13    0.75   39.00
  -3  10 -12   19.63   28.43
   3 -10  12   -3.27   23.91
  -3   9 -11  148.84   30.57
   3  -9  11  159.41   24.41
  -3   8 -10  150.35   14.47
   3  -8  10  141.42   16.36
  -3   7  -9  275.54   18.24
   3  -7   9  300.58   17.49
  -3   6  -8   57.88   12.33
   3  -6   8   57.62   10.57
  -3   5  -7  158.53   11.95
   3  -5   7  145.70   11.07
  -3   4  -6  293.53   15.85
   3  -4   6  300.70   17.99
  -3   3  -5  715.64   26.55
   3  -3   5  743.57   27.05
  -3   2  -4 1399.83   49.45
   3  -2   4 1470.29   48.69
  -3   1  -3  929.03   35.10
   3  -1   3  892.16   31.08
  -3   0  -2    3.02    6.79
   3   0   2    6.79    6.79
  -3  -1  -1  206.34   13.59
   3   1   1  167.21   16.23
  -3  -2   0  189.73   12.20
   3   2   0  185.83   12.20
  -3  -3   1   95.49    8.68
   3   3  -1   92.85    8.93
  -3  -4   2  522.14   22.14
   3   4  -2  556.11   26.55
  -3  -5   3  456.08   20.51
   3   5  -3  481.12   23.78
  -3  -6   4  104.68   10.82
   3   6  -4   99.65   11.32
  -3  -7   5  157.52   14.72
   3   7  -5  175.14   16.10
  -3  -8   6   59.89   14.59
   3   8  -6   62.40   16.48
  -3  -9   7   14.85   17.49
   3   9  -7    0.63   18.87
  -3 -10   8   25.41   25.04
   3  10  -8   12.08   29.32
  -3 -11   9   39.00   17.49
   3  11  -9   85.68   25.29
  -3 -12  10   11.58   28.56
   3  12 -10   10.19   21.01
  -3  11 -14   15.73   31.58
   3 -11  14    7.93   14.34
  -3  10 -13   12.71   40.01
   3 -10  13   40.14   32.96
  -3   9 -12  140.66   23.65
   3  -9  12  129.46   29.94
  -3   8 -11  243.20   31.33
   3  -8  11  286.48   23.02
  -3   7 -10   14.34   22.90
   3  -7  10   31.83   16.73
  -3   6  -9  254.65   16.61
   3  -6   9  287.99   18.49
  -3   5  -8   33.59   10.32
   3  -5   8   44.66    9.81
  -3   4  -7  216.66   14.22
   3  -4   7  216.91   14.47
  -3   3  -6  114.24   11.58
   3  -3   6  127.45   11.70
  -3   2  -5 1750.36   95.24
   3  -2   5 1661.78   55.74
  -3   1  -4 1329.12   46.43
   3  -1   4 1339.69   44.92
  -3   0  -3   61.90    7.80
   3   0   3   69.95    7.67
  -3  -1  -2  198.16   12.83
   3   1   2  179.41   18.24
  -3  -2  -1  967.78   34.85
   3   2   1 1013.83   37.87
  -3  -3   0  829.51   31.08
   3   3   0  807.36   32.71
  -3  -4   1  282.96   14.34
   3   4  -1  282.71   16.23
  -3  -5   2  463.88   21.01
   3   5  -2  491.56   22.14
  -3  -6   3  439.10   22.77
   3   6  -3  424.00   21.89
  -3  -7   4  301.71   17.24
   3   7  -4  265.72   17.61
  -3  -8   5  148.21   16.10
   3   8  -5  122.29   16.36
  -3  -9   6  111.47   17.87
   3   9  -6  105.18   19.38
  -3 -10   7   51.46   19.63
   3  10  -7   65.93   21.77
  -3 -11   8   41.27   23.28
   3  11  -8   22.14   32.96
  -3 -12   9   84.67   23.15
   3  12  -9   39.63   16.23
   3  13 -10   -4.40   17.87
  -3  11 -15    8.43   18.37
   3 -11  15  129.21   43.66
  -3  10 -14   23.91   31.08
   3 -10  14   87.82   31.96
  -3   9 -13   20.63   23.53
   3  -9  13   24.16   27.93
  -3   8 -12  109.59   26.67
   3  -8  12   99.52   19.00
  -3   7 -11  139.53   22.52
   3  -7  11  139.15   21.89
  -3   6 -10  190.11   18.37
   3  -6  10  206.84   28.06
  -3   5  -9  273.90   15.73
   3  -5   9  286.11   16.23
  -3   4  -8   71.59   10.82
   3  -4   8   57.88   10.57
  -3   3  -7  854.67   34.47
   3  -3   7  825.48   31.96
  -3   2  -6  165.32   17.11
   3  -2   6  150.60   13.71
  -3   1  -5   88.95    9.94
   3  -1   5  106.19   11.32
  -3   0  -4  462.75   21.89
   3   0   4  459.98   19.88
  -3  -1  -3  887.13   33.34
   3   1   3  918.96   50.33
  -3  -2  -2 1062.90   38.88
   3   2   2 1086.05   43.91
  -3  -3  -1 1103.03   40.26
   3   3   1 1113.60   43.28
  -3  -4   0  491.69   22.40
   3   4   0  506.41   23.65
  -3  -5   1   35.73   11.70
   3   5  -1   57.50   17.24
  -3  -6   2  156.52   12.08
   3   6  -2  126.70   14.22
  -3  -7   3  375.18   21.51
   3   7  -3  334.04   22.27
  -3  -8   4  249.75   18.24
   3   8  -4  224.96   17.11
  -3  -9   5  100.90   17.49
   3   9  -5   96.00   17.99
  -3 -10   6  104.18   19.25
   3  10  -6  129.46   19.75
  -3 -11   7   77.75   27.55
   3  11  -7  -15.85   31.45
  -3 -12   8   20.76   19.50
   3  12  -8   73.98   17.24
  -3 -13   9   -0.25    9.31
   3  13  -9   -4.40   41.77
  -3  11 -16   10.44   12.46
   3 -11  16   61.15   19.12
  -3  10 -15  107.07   23.28
   3 -10  15   66.31   21.39
  -3   9 -14   80.27   30.70
   3  -9  14   81.03   30.95
  -3   8 -13   28.06   21.26
   3  -8  13   53.60   25.54
  -3   7 -12  106.82   21.39
   3  -7  12  107.57   17.49
  -3   6 -11  228.23   20.13
   3  -6  11  263.59   20.76
  -3   5 -10  505.91   24.28
   3  -5  10  520.75   26.80
  -3   4  -9  488.42   24.03
   3  -4   9  505.15   22.77
  -3   3  -8  928.78   44.16
   3  -3   8  904.12   35.48
  -3   2  -7  901.73   33.84
   3  -2   7  836.55   31.33
  -3   1  -6   96.88   10.69
   3  -1   6   90.08   10.95
  -3   0  -5  588.07   27.93
   3   0   5  538.49   25.29
  -3  -1  -4 1437.20   51.71
   3   1   4 1439.21   73.60
  -3  -2  -3 2044.52   65.80
   3   2   3 2102.64   70.08
  -3  -3  -2   28.18    9.31
   3   3   2   53.72    9.94
  -3  -4  -1  734.89   39.25
   3   4   1  773.52   30.70
  -3  -5   0  181.80   13.34
   3   5   0  186.21   14.59
  -3  -6   1  104.55   11.07
   3   6  -1  102.79   11.70
  -3  -7   2  417.71   21.51
   3   7  -2  399.47   21.77
  -3  -8   3  368.77   22.77
   3   8  -3  349.77   32.33
  -3  -9   4  121.66   18.24
   3   9  -4  112.61   19.38
  -3 -10   5   91.34   20.89
   3  10  -5   71.72   19.38
  -3 -11   6   54.98   27.30
   3  11  -6   63.29   24.41
  -3 -12   7   67.44   15.35
   3  12  -7   -9.81   23.53
  -3 -13   8   15.22   18.12
   3  13  -8   83.29   33.47
  -3  10 -16   -4.78   24.16
   3 -10  16  -16.48   27.05
  -3   9 -15   47.81   26.30
   3  -9  15    5.16   22.65
  -3   8 -14  121.41   29.82
   3  -8  14  141.04   54.48
  -3   7 -13  118.27   31.33
   3  -7  13  104.43   25.16
  -3   6 -12  150.85   26.80
   3  -6  12  124.18   21.39
  -3   5 -11  296.55   21.51
   3  -5  11  341.09   23.53
  -3   4 -10  185.33   15.60
   3  -4  10  153.62   14.47
  -3   3  -9  124.05   17.87
   3  -3   9  133.87   16.23
  -3   2  -8  373.42   22.02
   3  -2   8  354.93   19.75
  -3   1  -7  600.77   25.29
   3  -1   7  596.87   25.41
  -3   0  -6  581.02   25.92
   3   0   6  524.28   23.53
  -3  -1  -5  952.30   36.24
   3   1   5  978.98   41.39
  -3  -2  -4  963.63   38.88
   3   2   4 1011.31   41.39
  -3  -3  -3  448.54   21.01
   3   3   3  466.15   22.77
  -3  -4  -2  257.80   16.23
   3   4   2  248.49   16.73
  -3  -5  -1  420.10   21.77
   3   5   1  427.65   23.40
  -3  -6   0   30.20   13.71
   3   6   0   34.98   14.72
  -3  -7   1  344.23   21.14
   3   7  -1  318.19   21.64
  -3  -8   2  109.46   15.22
   3   8  -2   88.20   18.87
  -3  -9   3   78.89   17.49
   3   9  -3   75.49   18.24
  -3 -10   4   93.10   19.12
   3  10  -4  112.98   21.64
  -3 -11   5   68.44   18.12
   3  11  -5   79.89   23.65
  -3 -12   6    9.69   25.04
   3  12  -6   96.25   32.08
  -3 -13   7    0.25   19.88
   3  13  -7   35.48   16.61
  -3   9 -16  102.41   26.80
   3  -9  16  -15.60   45.17
  -3   8 -15  156.77   36.24
   3  -8  15  146.70   40.01
  -3   7 -14  192.00   31.08
   3  -7  14  164.57   28.31
  -3   6 -13  135.13   30.57
   3  -6  13  143.18   24.79
  -3   5 -12  117.01   21.01
   3  -5  12  115.88   20.89
  -3   4 -11  268.49   20.89
   3  -4  11  247.86   22.14
  -3   3 -10  280.57   22.52
   3  -3  10  298.44   22.40
  -3   2  -9  458.60   24.91
   3  -2   9  445.77   27.55
  -3   1  -8  575.36   27.30
   3  -1   8  523.40   24.41
  -3   0  -7  630.72   28.94
   3   0   7  653.62   27.55
  -3  -1  -6  392.17   28.06
   3   1   6  363.36   21.14
  -3  -2  -5  738.42   32.71
   3   2   5  733.51   31.96
  -3  -3  -4  364.11   19.63
   3   3   4  357.70   22.14
  -3  -4  -3  282.21   18.24
   3   4   3  300.83   19.50
  -3  -5  -2  626.31   31.20
   3   5   2  603.29   32.71
  -3  -6  -1  607.94   27.81
   3   6   1  564.92   29.32
  -3  -7   0  648.71   32.71
   3   7   0  694.63   34.73
  -3  -8   1  175.64   19.12
   3   8  -1  178.41   18.75
  -3  -9   2    1.89   19.38
   3   9  -2   11.95   29.82
  -3 -10   3   80.65   20.13
   3  10  -3   81.65   20.51
  -3 -11   4   79.39   20.00
   3  11  -4   76.62   20.26
  -3 -12   5  -10.69   23.02
   3  12  -5   20.13   20.51
  -3 -13   6   25.04   21.64
   3  13  -6  -16.99   19.38
  -3   8 -16   89.96   41.52
   3  -8  16   99.65   29.94
  -3   7 -15  113.99   33.22
   3  -7  15  105.69   32.84
  -3   6 -14  276.04   30.07
   3  -6  14  276.17   30.70
  -3   5 -13   50.45   19.50
   3  -5  13    7.93   24.03
  -3   4 -12   53.09   22.02
   3  -4  12   47.31   24.16
  -3   3 -11  167.59   18.75
   3  -3  11  151.61   19.75
  -3   2 -10  259.31   22.40
   3  -2  10  266.98   22.65
  -3   1  -9  197.15   19.25
   3  -1   9  179.92   21.14
  -3   0  -8  243.33   20.51
   3   0   8  222.32   18.37
  -3  -1  -7  372.54   20.13
   3   1   7  353.29   21.26
  -3  -2  -6  113.74   12.46
   3   2   6  126.45   14.22
  -3  -3  -5   38.00   14.34
   3   3   5   28.69   14.85
  -3  -4  -4    2.26   10.95
   3   4   4   -3.02   11.83
  -3  -5  -3  403.62   23.78
   3   5   3  412.30   23.78
  -3  -6  -2  287.87   21.39
   3   6   2  298.06   21.64
  -3  -7  -1  193.88   17.36
   3   7   1  182.81   17.99
  -3  -8   0  125.69   17.49
   3   8   0   92.98   16.99
  -3  -9   1    9.06   19.00
   3   9  -1    7.93   20.89
  -3 -10   2   56.74   19.75
   3  10  -2   66.43   22.14
  -3 -11   3   70.96   23.15
   3  11  -3   47.18   17.99
  -3 -12   4    1.01   10.82
   3  12  -4   -2.26   11.83
  -3   7 -16   12.20   14.34
   3  -7  16  102.79   28.56
  -3   6 -15   16.23   40.51
   3  -6  15   86.06   28.69
  -3   5 -14  271.13   30.95
   3  -5  14  261.95   38.25
  -3   4 -13   52.84   20.00
   3  -4  13   26.80   19.75
  -3   3 -12  466.53   26.04
   3  -3  12  491.19   29.69
  -3   2 -11  363.86   26.04
   3  -2  11  341.59   36.86
  -3   1 -10  197.78   23.02
   3  -1  10  214.14   23.53
  -3   0  -9   67.19   17.99
   3   0   9   99.90   19.00
  -3  -1  -8  242.83   16.73
   3   1   8  242.57   16.99
  -3  -2  -7  305.86   21.26
   3   2   7  323.73   24.03
  -3  -3  -6  351.40   22.27
   3   3   6  350.52   22.52
  -3  -4  -5  388.77   46.05
   3   4   5  392.80   28.06
  -3  -5  -4  191.37   15.35
   3   5   4  209.74   16.23
  -3  -6  -3  168.34   16.86
   3   6   3  189.10   18.62
  -3  -7  -2   54.23   26.17
   3   7   2   23.40   17.11
  -3  -8  -1  129.46   20.76
   3   8   1  126.82   21.01
  -3  -9   0   39.38   20.63
   3   9   0   32.96   21.14
  -3 -10   1   76.62   19.38
   3  10  -1   77.25   19.38
  -3 -11   2   29.57   22.52
   3  11  -2   50.70   26.67
  -3 -12   3    6.16   15.35
   3  12  -3    9.18   17.99
  -3   6 -16  -15.22   19.00
   3  -6  16   17.87   29.19
  -3   5 -15   26.30   29.94
   3  -5  15   11.07   26.80
  -3   4 -14  162.55   24.53
   3  -4  14  221.19   25.41
  -3   3 -13  207.22   23.91
   3  -3  13  216.15   25.54
  -3   2 -12  207.60   22.14
   3  -2  12  231.88   22.77
  -3   1 -11   37.87   20.63
   3  -1  11   39.38   21.01
   3   0  10  221.06   21.14
  -3  -1  -9  120.03   16.61
   3   1   9  109.33   16.73
  -3  -2  -8  234.02   20.13
   3   2   8  231.88   21.51
  -3  -3  -7  159.28   15.10
   3   3   7  175.26   16.10
  -3  -4  -6  254.65   18.12
   3   4   6  226.60   19.00
  -3  -5  -5  160.29   15.35
   3   5   5  154.50   15.60
  -3  -6  -4   79.01   19.38
   3   6   4   65.55   18.75
  -3  -7  -3   66.68   15.10
   3   7   3   97.51   20.00
  -3  -8  -2  123.80   18.37
   3   8   2  130.35   19.63
  -3  -9  -1   38.12   17.61
   3   9   1   35.10   18.75
  -3 -10   0   -5.16   18.37
   3  10   0   31.58   18.24
  -3 -11   1   67.82   22.52
   3  11  -1   99.77   24.66
  -3 -12   2   -0.38   16.23
   3  12  -2   -6.54   19.88
  -3 -13   3    3.65   14.22
  -3   5 -16   13.84   20.51
   3  -5  16    2.14   13.97
  -3   4 -15   69.20   35.48
   3  -4  15    5.91   47.81
  -3   3 -14  144.56   22.77
   3  -3  14  133.74   24.03
  -3   2 -13   21.64   20.13
   3  -2  13   60.77   22.90
  -3   1 -12   50.45   19.38
   3  -1  12   32.96   20.63
   3   0  11  226.97   20.89
  -3  -1 -10  138.02   23.15
   3   1  10  193.63   22.90
  -3  -2  -9  173.88   15.85
   3   2   9  138.78   15.35
  -3  -3  -8  426.89   23.91
   3   3   8  486.91   30.07
  -3  -4  -7  196.27   16.36
   3   4   7  179.67   17.99
  -3  -5  -6  308.88   28.94
   3   5   6  346.75   26.30
  -3  -6  -5  262.08   23.40
   3   6   5  228.10   33.09
  -3  -7  -4   31.83   14.34
   3   7   4   35.10   14.59
  -3  -8  -3   48.82   17.99
   3   8   3   35.10   17.49
  -3  -9  -2  189.48   24.28
   3   9   2  159.16   21.39
  -3 -10  -1   85.30   16.86
   3  10   1  106.06   20.38
  -3 -11   0   90.59   18.87
   3  11   0  149.34   24.91
  -3 -12   1    2.39   15.73
   3  12  -1   38.25   22.52
   3  13  -2    5.54   22.40
  -3   4 -16   62.03   18.24
   3  -4  16   33.47   23.91
  -3   3 -15   42.02   27.81
   3  -3  15   95.12   33.34
  -3   2 -14  197.28   26.92
   3  -2  14  201.31   27.93
  -3   1 -13   16.10   22.40
   3  -1  13   13.71   21.89
  -3   0 -12   42.02   21.01
   3   0  12   79.64   20.00
  -3  -1 -11  134.50   25.67
   3   1  11  180.67   25.41
  -3  -2 -10   82.16   17.99
   3   2  10   63.16   18.62
  -3  -3  -9  166.33   17.74
   3   3   9  184.82   19.25
  -3  -4  -8   65.17   19.88
   3   4   8   80.65   21.64
  -3  -5  -7   34.47   16.86
   3   5   7   44.54   16.10
  -3  -6  -6  296.67   24.28
   3   6   6  298.69   24.41
  -3  -7  -5  153.87   18.24
   3   7   5  120.66   20.00
  -3  -8  -4   22.14   15.22
   3   8   4   16.23   15.73
  -3  -9  -3   81.53   19.63
   3   9   3   72.72   18.75
  -3 -10  -2   40.64   23.53
   3  10   2   36.74   25.04
  -3 -11  -1   17.36   41.14
   3  11   1   22.40   32.71
  -3 -12   0   -6.67   26.30
   3  12   0    4.40   10.57
   3  13  -1   -4.03   17.87
   3  -3  16   26.17   43.03
  -3   2 -15   64.17   23.53
   3  -2  15   89.08   22.14
  -3   1 -14  143.43   45.17
   3  -1  14   70.46   31.33
  -3   0 -13   94.99   21.77
   3   0  13   90.71   21.26
  -3  -1 -12  661.79   40.64
   3   1  12  650.97   35.10
  -3  -2 -11  211.12   28.69
   3   2  11  211.37   27.68
  -3  -3 -10   79.64   15.85
   3   3  10   58.00   16.99
  -3  -4  -9   53.35   17.24
   3   4   9   77.38   16.99
  -3  -5  -8   71.46   18.12
   3   5   8   49.95   19.75
  -3  -6  -7  131.73   19.12
   3   6   7  114.12   20.63
  -3  -7  -6  169.98   20.89
   3   7   6  145.70   23.15
  -3  -8  -5  102.41   24.03
   3   8   5   67.44   17.61
  -3  -9  -4   29.57   21.26
   3   9   4   16.23   19.38
  -3 -10  -3    5.66   19.00
   3  10   3    2.77   17.49
  -3 -11  -2   -0.88   15.60
   3  11   2   24.79   19.75
  -3 -12  -1    4.28   16.36
   3  12   1   -4.53   29.57
  -3   1 -15   64.80   25.92
   3  -1  15   32.33   25.54
  -3   0 -14   99.65   26.17
   3   0  14   99.14   26.55
  -3  -1 -13  121.66   21.89
   3   1  13  103.30   22.02
  -3  -2 -12  151.36   25.29
   3   2  12  148.21   26.04
  -3  -3 -11   81.65   18.37
   3   3  11   95.49   21.26
  -3  -4 -10  220.56   21.14
   3   4  10  206.72   21.77
  -3  -5  -9  119.65   21.89
   3   5   9  121.66   23.15
  -3  -6  -8  143.93   18.49
   3   6   8  156.77   21.64
  -3  -7  -7   35.35   16.48
   3   7   7   58.00   18.24
  -3  -8  -6   86.06   17.24
   3   8   6   65.30   17.11
  -3  -9  -5   49.70   23.40
   3   9   5   58.13   24.03
  -3 -10  -4   -4.53   11.83
   3  10   4    0.38   14.72
   3  12   2    3.90   18.49
  -3   0 -15   16.73   13.97
   3   0  15  132.48   29.44
  -3  -1 -14   62.91   21.77
   3   1  14   24.28   22.14
  -3  -2 -13   19.50   23.02
   3   2  13    2.14   26.04
  -3  -3 -12   57.12   21.39
   3   3  12   45.55   26.42
  -3  -4 -11  106.69   20.89
   3   4  11  113.61   20.63
  -3  -5 -10   25.92   19.12
   3   5  10   41.14   20.13
  -3  -6  -9  111.47   18.87
   3   6   9  120.78   21.26
  -3  -7  -8  123.68   26.80
   3   7   8  142.80   27.81
  -3  -8  -7   16.73   25.54
   3   8   7   32.08   24.66
  -3  -9  -6   24.03   17.87
   3   9   6   61.15   19.63
  -3 -10  -5  -19.25   31.96
   3  10   5   -6.04   16.99
   3  11   4    5.03   16.36
  -3  -2 -14    6.67   19.00
   3   2  14    6.92   29.69
  -3  -3 -13   -6.04   23.15
   3   3  13    0.50   17.11
  -3  -4 -12  109.59   26.30
   3   4  12   95.12   22.14
  -3  -5 -11   80.02   22.65
   3   5  11  107.82   22.77
  -3  -6 -10   27.68   26.80
   3   6  10   61.52   29.69
  -3  -7  -9   40.89   19.75
   3   7   9   47.68   26.42
  -3  -8  -8  -13.21   14.59
   3   8   8  -14.47   14.97
  -3  -9  -7    2.14   13.34
   3   9   7   -2.89   14.72
  -3 -10  -6   -0.13   21.51
   3  10   6   71.21   17.36
  -3 -11  -5   25.67   29.57
   3  11   5    9.56   34.22
  -3  -5 -12  109.84   25.29
   3   5  12  122.17   21.51
  -3  -6 -11    5.66   21.51
   3   6  11   13.34   26.04
  -3  -7 -10   -1.64   10.07
   3   7  10    3.02   16.73
  -3  -8  -9   14.72   15.98
  -3  -9  -8   -8.56   23.91
   3   9   8   -0.50   13.59
  -3 -10  -7   -9.31   15.22
   3  10   7    0.63   21.39
  -3 -11  -6    3.52   20.38
  -3  -9  -9   -3.77   20.51
  -3 -10  -8   21.39   33.09
  -4   9  12  141.17   34.98
  -4  11   9    2.39   25.29
   4 -11  -9   -4.66   16.86
  -4  10  10   -6.16   20.26
   4 -10 -10   -3.27   24.16
  -4   9  11   -6.54   16.10
   4  -9 -11   13.08   36.11
  -4   8  12  -23.15   36.99
   4  -8 -12    1.76   11.07
  -4   7  13   12.20   14.09
  -4  11   8   -4.15   27.43
   4 -11  -8   14.85   27.30
  -4  10   9   51.33   17.61
   4 -10  -9  111.72   33.34
  -4   9  10   17.24   15.22
   4  -9 -10   14.85   21.51
  -4   8  11    6.16   16.23
   4  -8 -11   76.75   24.16
  -4   7  12    1.89   16.23
   4  -7 -12  -12.83   14.09
  -4   6  13   43.28   24.91
   4  -6 -13    5.16    7.05
  -4   5  14   20.63   13.34
   4  -5 -14    0.38   12.33
  -4  11   7   -9.18   33.34
   4 -11  -7    6.16   10.57
  -4  10   8   -0.50   27.81
   4 -10  -8   -1.01   23.91
  -4   9   9   42.27   24.79
   4  -9  -9   65.68   25.04
  -4   8  10   13.84   23.28
   4  -8 -10   41.65   22.02
  -4   7  11   -2.14   25.67
   4  -7 -11   29.44   30.95
  -4   6  12   53.47   26.17
   4  -6 -12   20.89   23.15
  -4   5  13   13.34   20.89
   4  -5 -13   18.62   20.13
  -4   4  14  102.67   30.32
   4  -4 -14   52.72   30.57
   4 -12  -5    1.01   27.43
  -4  11   6   16.23   22.02
   4 -11  -6   87.57   35.48
  -4  10   7    7.93   30.20
   4 -10  -7   16.10   18.62
  -4   9   8  177.28   28.31
   4  -9  -8  101.53   21.51
  -4   8   9  129.46   31.83
   4  -8  -9  108.33   22.02
  -4   7  10  102.79   29.06
   4  -7 -10  110.97   20.76
  -4   6  11  118.39   26.92
   4  -6 -11  118.39   28.31
  -4   5  12   -0.13   33.09
   4  -5 -12   47.81   28.06
  -4   4  13   47.68   35.73
   4  -4 -13   20.63   21.39
  -4   3  14  121.41   30.82
   4  -3 -14   90.34   22.27
  -4   2  15  102.92   28.94
   4  -2 -15   66.18   26.42
  -4  12   4   49.19   14.97
   4 -12  -4   72.85   14.85
  -4  11   5    7.55   27.55
   4 -11  -5    1.64   21.01
  -4  10   6   -0.63   24.53
   4 -10  -6   -1.89   21.26
  -4   9   7   17.11   21.14
   4  -9  -7   16.23   17.36
  -4   8   8  114.87   26.17
   4  -8  -8   89.20   23.65
  -4   7   9   48.69   36.99
   4  -7  -9   21.26   23.53
  -4   6  10  141.54   22.77
   4  -6 -10  130.35   17.74
  -4   5  11   52.09   37.87
   4  -5 -11   66.68   24.91
  -4   4  12    7.17   23.78
   4  -4 -12   19.38   19.63
  -4   3  13  -21.39   25.54
   4  -3 -13   -0.75   24.53
  -4   2  14   58.63   24.53
   4  -2 -14   58.63   23.02
  -4   1  15   52.59   27.05
   4  -1 -15    8.93   22.77
  -4  11   4   32.33   15.73
   4 -11  -4  102.16   17.49
  -4  10   5  150.48   32.21
   4 -10  -5  148.21   20.76
  -4   9   6  214.77   24.41
   4  -9  -6  152.24   22.14
  -4   8   7  177.02   29.94
   4  -8  -7  135.63   20.26
  -4   7   8   31.08   17.61
   4  -7  -8   18.62   16.36
  -4   6   9  140.91   16.23
   4  -6  -9  116.00   16.10
  -4   5  10  270.38   20.38
   4  -5 -10  264.97   19.00
  -4   4  11  112.35   19.75
   4  -4 -11  116.00   20.13
  -4   3  12  119.02   18.87
   4  -3 -12  119.53   26.04
  -4   2  13   18.75   20.13
   4  -2 -13   37.62   21.26
  -4   1  14  100.53   26.92
   4  -1 -14  102.67   29.94
  -4   0  15   13.08   28.18
   4   0 -15   97.63   33.09
  -4  11   3    1.51   16.99
   4 -11  -3    7.05   16.99
  -4  10   4  200.55   28.69
   4 -10  -4  190.86   25.92
  -4   9   5  188.85   17.87
   4  -9  -5  144.06   16.73
  -4   8   6  100.02   19.38
   4  -8  -6  103.92   14.09
  -4   7   7   63.29   17.74
   4  -7  -7   56.49   16.48
  -4   6   8  240.81   29.32
   4  -6  -8  207.35   21.39
  -4   5   9  227.98   16.86
   4  -5  -9  221.56   16.23
  -4   4  10   96.25   16.73
   4  -4 -10   95.62   16.99
  -4   3  11  188.85   17.99
   4  -3 -11  163.56   19.50
  -4   2  12   42.40   20.00
   4  -2 -12   73.60   17.24
  -4   1  13   39.76   26.42
   4  -1 -13   16.10   25.79
  -4   0  14  115.88   24.79
   4   0 -14  117.26   31.20
  -4  -1  15   -7.42   19.38
   4   1 -15   25.67   28.43
  -4  10   3   46.30   12.46
   4 -10  -3   27.30   11.95
  -4   9   4  203.95   19.00
   4  -9  -4  220.18   17.24
  -4   8   5  311.77   22.40
   4  -8  -5  298.06   17.87
  -4   7   6  104.68   20.38
   4  -7  -6  115.63   12.58
  -4   6   7   39.63   12.83
   4  -6  -7   52.47   10.69
  -4   5   8  283.97   16.48
   4  -5  -8  291.64   16.48
  -4   4   9  111.60   14.97
   4  -4  -9  136.26   14.97
  -4   3  10  501.38   23.53
   4  -3 -10  452.06   22.90
  -4   2  11  338.57   23.28
   4  -2 -11  314.29   22.14
  -4   1  12   55.74   24.28
   4  -1 -12   32.84   22.90
  -4   0  13  105.18   23.02
   4   0 -13  111.72   22.90
  -4  -1  14   85.56   28.31
   4   1 -14   83.16   25.79
  -4  -2  15   23.02   20.38
   4   2 -15  -12.58   24.16
  -4  10   2   48.31    7.80
   4 -10  -2   47.31    7.17
  -4   9   3  125.69   12.71
   4  -9  -3  115.12   11.20
   4  -8  -4  242.57   14.97
  -4   7   5  175.77   12.71
   4  -7  -5  157.02   11.95
  -4   6   6    9.69   11.83
   4  -6  -6    5.03   11.20
  -4   5   7  128.21   12.71
   4  -5  -7  107.95   14.09
  -4   4   8   80.65   12.71
   4  -4  -8   99.52   12.46
  -4   3   9    5.41   10.32
   4  -3  -9   11.45   10.44
  -4   2  10  274.15   20.89
   4  -2 -10  277.42   20.76
  -4   1  11   85.30   21.26
   4  -1 -11   53.47   21.26
  -4   0  12  176.52   21.14
   4   0 -12  167.71   21.26
  -4  -1  13   71.46   22.14
   4   1 -13  101.16   22.27
  -4  -2  14    6.67   21.01
   4   2 -14   -9.56   24.91
  -4  -3  15   40.64   19.12
   4   3 -15   36.74   22.52
  -4   9   2   75.62    8.30
   4  -9  -2   73.23    7.80
  -4   8   3   20.26    8.18
   4  -8  -3   21.39    8.81
  -4   7   4  198.54   12.96
   4  -7  -4  208.23   12.46
  -4   6   5  583.66   22.77
   4  -6  -5  580.77   22.52
  -4   5   6  324.86   17.61
   4  -5  -6  357.44   18.37
  -4   4   7  305.48   15.98
   4  -4  -7  279.31   13.46
  -4   3   8   14.59    9.44
   4  -3  -8   26.30   10.32
  -4   2   9  114.62   15.73
   4  -2  -9  131.23   13.97
  -4   1  10  163.69   16.48
   4  -1 -10  173.12   16.61
  -4   0  11   68.57   15.22
   4   0 -11   47.68   13.59
  -4  -1  12  102.67   16.73
   4   1 -12  111.60   16.86
  -4  -2  13   20.13   23.40
   4   2 -13   31.08   21.01
  -4  -3  14   94.11   23.40
   4   3 -14   77.13   25.67
  -4  -4  15   13.34   30.95
   4   4 -15   23.91   22.77
  -4   8   2   -4.15    6.29
   4  -8  -2   -0.75    7.80
  -4   7   3   30.57    7.30
   4  -7  -3   29.19    7.55
  -4   6   4  316.81   14.22
   4  -6  -4  280.70   14.09
  -4   5   5  459.98   18.24
   4  -5  -5  432.18   18.87
  -4   4   6  327.00   14.85
   4  -4  -6  337.94   15.35
  -4   3   7  300.83   16.86
   4  -3  -7  335.17   16.48
  -4   2   8  105.94   11.07
   4  -2  -8   95.12   10.07
  -4   1   9  158.03   14.09
   4  -1  -9  129.59   13.21
  -4   0  10  188.98   17.61
   4   0 -10  194.64   15.48
  -4  -1  11  213.76   16.48
   4   1 -11  227.98   16.61
  -4  -2  12   40.51   15.98
   4   2 -12   46.05   16.48
  -4  -3  13   64.17   19.25
   4   3 -13   63.16   21.89
  -4  -4  14   50.07   25.67
   4   4 -14   67.69   23.40
  -4  -5  15   -3.02   15.35
   4   5 -15    1.89   20.13
  -4   7   2  119.78    8.43
   4  -7  -2  142.68    7.80
  -4   6   3  292.02   14.97
   4  -6  -3  298.44   12.58
  -4   5   4  335.30   13.97
   4  -5  -4  338.45   15.35
  -4   4   5  530.19   20.76
   4  -4  -5  530.82   18.75
  -4   3   6  149.85    9.44
   4  -3  -6  168.59   11.20
  -4   2   7   95.37   12.83
   4  -2  -7   88.32   11.95
  -4   1   8  144.44   13.08
   4  -1  -8  164.44   12.71
  -4   0   9  325.99   18.62
   4   0  -9  334.92   18.24
  -4  -1  10  543.78   27.18
   4   1 -10  499.62   25.41
  -4  -2  11  121.92   15.10
   4   2 -11  119.65   16.10
  -4  -3  12  111.60   21.14
   4   3 -12   97.51   19.88
  -4  -4  13  295.04   24.79
   4   4 -13  255.91   24.16
  -4  -5  14   52.72   23.91
   4   5 -14   29.57   25.41
  -4  -6  15    1.01   11.32
   4   6 -15    8.81   26.67
  -4   7   1  928.40   29.06
   4  -7  -1  924.62   30.07
  -4   6   2  240.94   16.86
   4  -6  -2  270.51   11.20
  -4   5   3  120.66    8.68
   4  -5  -3  117.26    7.42
  -4   4   4  255.91   12.71
   4  -4  -4  243.33   11.58
  -4   3   5  403.12   17.61
   4  -3  -5  401.86   16.73
  -4   2   6  224.20   13.08
   4  -2  -6  208.73   11.70
  -4   1   7  828.00   27.05
   4  -1  -7  846.24   27.81
  -4   0   8  236.28   13.34
   4   0  -8  238.67   14.97
  -4  -1   9   64.54   10.95
   4   1  -9   48.82   10.44
  -4  -2  10  196.53   19.50
   4   2 -10  201.68   18.37
  -4  -3  11  124.81   18.49
   4   3 -11  110.09   17.87
  -4  -4  12  284.09   21.77
   4   4 -12  202.56   26.42
  -4  -5  13  172.24   25.16
   4   5 -13  176.90   28.18
  -4  -6  14   31.71   25.79
   4   6 -14   65.80   31.45
  -4  -7  15   -1.26   12.33
   4  -6  -1 1513.57   43.28
  -4   5   2   34.85    5.03
   4  -5  -2   31.08    7.30
  -4   4   3  410.16   14.97
   4  -4  -3  417.21   22.40
  -4   3   4  198.66   11.07
   4  -3  -4  197.03    9.94
  -4   2   5  475.46   20.13
   4  -2  -5  480.87   18.62
  -4   1   6  959.10   32.21
   4  -1  -6  973.06   32.08
  -4   0   7  998.48   33.47
   4   0  -7  975.45   29.44
  -4  -1   8   -1.13   12.33
   4   1  -8    7.67   11.58
  -4  -2   9  167.59   13.84
   4   2  -9  170.61   13.71
  -4  -3  10  281.45   19.12
   4   3 -10  271.51   19.12
  -4  -4  11   36.99   21.01
   4   4 -11   56.74   16.48
  -4  -5  12   48.57   19.00
   4   5 -12   65.80   21.26
  -4  -6  13   90.08   24.91
   4   6 -13   80.65   27.18
  -4  -7  14   86.31   26.55
   4   7 -14   42.53   28.81
   4  -6   0 1977.71   72.72
  -4   5   1  874.80   28.43
   4  -5  -1  869.52   26.80
  -4   4   2  396.32   15.10
   4  -4  -2  408.53   15.10
  -4   3   3 1344.35   39.51
   4  -3  -3 1342.59   39.25
  -4   2   4  338.95   14.72
   4  -2  -4  316.30   14.47
  -4   1   5 1215.26   39.76
   4  -1  -5 1244.70   37.37
  -4   0   6  634.87   21.77
   4   0  -6  646.44   21.51
   4   1  -7  355.05   18.49
  -4  -2   8   31.58   10.07
   4   2  -8   22.90    9.56
  -4  -3   9  422.49   21.51
   4   3  -9  440.11   22.02
  -4  -4  10  199.42   19.12
   4   4 -10  199.17   18.37
  -4  -5  11   88.57   16.36
   4   5 -11   68.57   18.24
  -4  -6  12   69.83   19.38
   4   6 -12   17.11   22.27
  -4  -7  13   53.60   23.40
   4   7 -13   97.51   27.81
  -4  -8  14   11.70   25.41
   4   8 -14   42.65   27.68
  -4   5   0   78.38    6.16
   4  -5   0   82.66    5.28
  -4   4   1  289.88   11.83
   4  -4  -1  303.85   11.95
  -4   3   2 1046.79   32.84
   4  -3  -2 1066.80   33.59
  -4   2   3  391.41   15.73
   4  -2  -3  393.68   15.35
  -4   1   4  321.71   15.10
   4  -1  -4  322.09   14.09
  -4   0   5  604.04   38.88
   4   0  -5  540.13   38.25
   4   1  -6  139.28   11.70
  -4  -2   7  418.72   18.24
   4   2  -7  439.48   18.75
  -4  -3   8  121.04   13.08
   4   3  -8  118.90   13.46
  -4  -4   9  183.82   15.10
   4   4  -9  194.39   14.34
  -4  -5  10   70.83   17.49
   4   5 -10   67.19   14.47
  -4  -6  11   66.81   23.53
   4   6 -11   49.19   20.00
  -4  -7  12    4.15   29.57
   4   7 -12   37.87   30.07
  -4  -8  13  143.81   34.10
   4   8 -13  193.13   40.51
  -4  -9  14   -0.25   13.59
   4   9 -14   -0.38   35.73
  -4  11  -7   51.58    9.44
  -4   6  -2  204.70   12.08
   4  -6   2  208.10    8.30
  -4   5  -1  236.28   10.95
   4  -5   1  230.37    9.94
  -4   4   0  616.25   21.89
   4  -4   0  650.72   22.90
  -4   3   1 1617.75   49.19
   4  -3  -1 1548.80   48.19
  -4   2   2   27.18    5.79
   4  -2  -2   26.80    5.79
  -4   1   3  302.59   15.73
   4  -1  -3  300.95   15.22
  -4   0   4  342.09   16.10
   4   0  -4  336.31   15.35
  -4  -1   5   25.29    9.44
   4   1  -5   16.99    7.93
  -4  -2   6  329.51   15.98
   4   2  -6  337.69   16.73
  -4  -3   7  615.12   23.91
   4   3  -7  624.93   23.53
  -4  -4   8  104.43   12.96
   4   4  -8   93.48   14.47
  -4  -5   9   83.67   16.36
   4   5  -9   87.82   18.62
  -4  -6  10  102.92   17.74
   4   6 -10  121.29   21.89
  -4  -7  11   74.11   18.75
   4   7 -11   65.68   20.26
  -4  -8  12   63.79   27.05
   4   8 -12   36.36   24.41
  -4  -9  13   -6.54   11.95
   4   9 -13   18.24   22.40
  -4  12  -9   12.83   19.88
   4 -12   9    0.25   17.36
  -4  11  -8  194.51   17.49
   4 -11   8  150.22   14.47
  -4  10  -7   37.49    9.81
   4 -10   7   38.50    8.56
  -4   9  -6  106.82   10.44
   4  -9   6  133.37    9.18
  -4   8  -5  170.98   11.32
   4  -8   5  190.49   10.19
   4  -7   4  463.51   20.89
  -4   6  -3   67.82    9.18
   4  -6   3   72.34    8.93
  -4   5  -2  115.25    7.55
   4  -5   2  127.33    7.55
  -4   4  -1    8.93    4.40
   4  -4   1   20.13    4.91
  -4   3   0  828.00   28.56
   4  -3   0  829.63   27.05
  -4   2   1  855.05   28.94
   4  -2  -1  870.90   29.82
  -4   1   2  256.79   12.33
   4  -1  -2  251.00   11.70
  -4   0   3  639.52   23.53
   4   0  -3  650.60   22.14
  -4  -1   4  125.56   17.99
   4   1  -4  139.15   10.69
  -4  -2   5   37.37    9.18
   4   2  -5   41.65    9.44
  -4  -3   6  355.31   16.99
   4   3  -6  368.01   17.74
  -4  -4   7  219.93   18.12
   4   4  -7  228.73   18.49
  -4  -5   8   21.51   11.45
   4   5  -8   18.12   13.71
  -4  -6   9  119.15   16.61
   4   6  -9  107.20   16.99
  -4  -7  10  115.88   20.89
   4   7 -10   86.94   20.13
  -4  -8  11   43.03   20.00
   4   8 -11   37.49   26.04
  -4  -9  12    3.15   22.77
   4   9 -12  -12.58   27.43
  -4  13 -11    7.42   17.49
   4 -13  11   36.99   15.60
  -4  12 -10   26.04   22.27
   4 -12  10   56.99   21.64
  -4  11  -9   91.34   15.48
   4 -11   9   85.93   18.12
  -4  10  -8  111.98   13.71
   4 -10   8   84.55   14.72
  -4   9  -7   19.50    9.81
   4  -9   7   13.84    9.81
  -4   8  -6  285.48   16.73
   4  -8   6  284.22   16.23
  -4   7  -5  277.17   14.34
   4  -7   5  250.12   14.47
  -4   6  -4  657.39   38.37
   4  -6   4  611.72   23.02
  -4   5  -3  194.76   11.58
   4  -5   3  205.21   11.45
  -4   4  -2  221.94   11.70
   4  -4   2  219.55   10.95
  -4   3  -1   63.16    7.42
   4  -3   1   60.27    9.06
  -4   2   0 3008.02   89.83
   4  -2   0 3056.20   90.21
  -4   1   1  918.46   32.21
   4  -1  -1  945.38   32.59
  -4   0   2  517.11   19.00
   4   0  -2  526.29   20.76
   4   1  -3  472.44   17.74
  -4  -2   4  727.34   25.67
   4   2  -4  726.46   27.81
  -4  -3   5  918.46   32.33
   4   3  -5  966.65   34.85
  -4  -4   6   88.70   11.45
   4   4  -6   98.51   12.46
  -4  -5   7  216.40   14.59
   4   5  -7  203.70   14.97
  -4  -6   8   71.21   17.61
   4   6  -8   87.57   20.26
  -4  -7   9  143.93   16.86
   4   7  -9  131.23   18.75
  -4  -8  10   83.79   27.55
   4   8 -10   93.10   29.94
  -4  -9  11  105.18   24.41
   4   9 -11  155.38   30.95
  -4 -10  12    1.76   11.95
   4  10 -12    1.51   19.88
   4 -13  12   90.08   27.81
  -4  12 -11   50.45   22.40
   4 -12  11   61.15   24.28
  -4  11 -10  285.10   26.80
   4 -11  10  223.83   26.04
  -4  10  -9  232.01   21.14
   4 -10   9  227.73   20.63
  -4   9  -8   -2.52   13.46
   4  -9   8   17.74   12.46
  -4   8  -7   29.82   12.20
   4  -8   7   19.00   10.32
  -4   7  -6  150.98   11.70
   4  -7   6  146.20   11.58
  -4   6  -5  143.68   10.82
   4  -6   5  120.78   14.47
  -4   5  -4  995.96   37.74
   4  -5   4  971.18   34.73
  -4   4  -3  574.48   38.12
   4  -4   3  561.14   21.51
  -4   3  -2  338.32   16.73
   4  -3   2  336.31   14.85
  -4   2  -1   47.06    6.16
   4  -2   1   46.43    6.54
  -4   1   0  579.64   23.65
   4  -1   0  582.66   21.89
  -4   0   1  174.51   10.82
   4   0  -1  165.45   10.19
   4   1  -2  528.05   30.20
  -4  -2   3  718.91   26.80
   4   2  -3  764.46   28.56
  -4  -3   4  850.77   28.69
   4   3  -4  869.14   30.32
  -4  -4   5  169.73   13.71
   4   4  -5  185.70   13.46
  -4  -5   6  238.42   15.85
   4   5  -6  234.65   16.86
  -4  -6   7  310.64   18.62
   4   6  -7  320.96   20.51
  -4  -7   8   81.65   15.22
   4   7  -8   94.24   16.48
  -4  -8   9  213.51   20.89
   4   8  -9  216.53   24.53
  -4  -9  10   53.35   28.43
   4   9 -10   77.00   32.21
  -4 -10  11   36.99   18.75
   4  10 -11   11.20   16.10
   4  11 -12  -17.87   23.02
  -4  12 -12    3.65   28.31
   4 -12  12   98.26   24.91
  -4  11 -11  151.99   42.15
   4 -11  11  170.86   29.44
  -4  10 -10  469.67   29.32
   4 -10  10  391.92   43.78
  -4   9  -9   25.29   13.21
   4  -9   9   40.26   23.65
  -4   8  -8  232.51   17.74
   4  -8   8  266.73   16.73
  -4   7  -7  658.02   31.45
   4  -7   7  612.98   24.66
  -4   6  -6  414.69   20.76
   4  -6   6  390.28   18.24
  -4   5  -5  495.72   32.84
   4  -5   5  482.13   30.32
  -4   4  -4 1548.92   53.60
   4  -4   4 1523.38   49.07
  -4   3  -3  649.21   26.17
   4  -3   3  666.57   25.16
  -4   2  -2  777.04   32.84
   4  -2   2  749.36   28.69
  -4   1  -1  472.69   20.13
   4  -1   1  456.96   19.63
  -4   0   0 1128.07   40.14
   4   0   0 1066.42   36.11
  -4  -1   1  705.07   39.63
   4   1  -1  698.66   45.17
  -4  -2   2 1192.86   42.27
   4   2  -2 1243.32   47.06
  -4  -3   3  659.65   25.79
   4   3  -3  673.75   27.68
  -4  -4   4  325.24   17.61
   4   4  -4  352.91   20.00
  -4  -5   5  107.57   14.34
   4   5  -5   87.82   14.34
  -4  -6   6  221.44   19.12
   4   6  -6  201.18   20.13
  -4  -7   7  243.33   20.38
   4   7  -7  199.80   23.15
  -4  -8   8  320.08   22.14
   4   8  -8  326.37   24.03
  -4  -9   9  130.85   22.14
   4   9  -9  104.43   30.32
  -4 -10  10    5.41   30.57
   4  10 -10    5.16   42.15
  -4 -11  11    6.16   14.22
   4  11 -11  -28.06   34.47
  -4 -12  12    0.75   18.62
  -4  12 -13   -0.13   33.97
   4 -12  13   63.79   16.36
  -4  11 -12  -23.02   27.18
   4 -11  12    0.13   31.71
  -4  10 -11   52.97   20.63
   4 -10  11   48.82   24.79
  -4   9 -10  128.58   20.76
   4  -9  10  152.11   21.39
  -4   8  -9  280.82   22.02
   4  -8   9  272.14   21.14
  -4   7  -8  777.17   32.08
   4  -7   8  708.60   28.43
  -4   6  -7  172.87   13.97
   4  -6   7  188.98   21.26
  -4   5  -6  706.84   28.69
   4  -5   6  745.08   29.69
  -4   4  -5  733.89   30.07
   4  -4   5  761.31   31.71
  -4   3  -4  863.48   49.32
   4  -3   4  807.74   29.69
  -4   2  -3  459.73   19.38
   4  -2   3  452.18   21.14
  -4   1  -2 1053.96   39.51
   4  -1   2 1067.80   40.76
  -4   0  -1  162.93   12.46
   4   0   1  203.57   34.98
  -4  -2   1 1092.21   37.87
   4   2  -1 1083.15   38.63
  -4  -3   2  576.49   23.53
   4   3  -2  566.80   24.28
  -4  -4   3   59.51    8.93
   4   4  -3   46.30    9.56
  -4  -5   4  126.57   15.35
   4   5  -4  144.19   15.98
  -4  -6   5  298.18   17.99
   4   6  -5  286.86   18.12
  -4  -7   6  129.34   15.48
   4   7  -6  121.41   17.74
  -4  -8   7   49.45   21.14
   4   8  -7   30.82   23.91
  -4  -9   8   61.02   21.39
   4   9  -8   28.06   20.13
  -4 -10   9    2.26   22.14
   4  10  -9    8.68   26.30
  -4 -11  10   92.85   26.55
   4  11 -10   50.96   20.00
  -4 -12  11   -5.54   16.10
   4  12 -11   14.72   22.65
  -4  12 -14    0.38   30.20
   4 -12  14    0.38   15.85
  -4  11 -13   23.78   18.12
   4 -11  13   82.79   15.10
  -4  10 -12    5.16   30.95
   4 -10  12   -6.79   29.69
  -4   9 -11   70.71   23.28
   4  -9  11  100.15   23.91
  -4   8 -10  293.78   40.26
   4  -8  10  278.56   22.14
  -4   7  -9  598.26   29.69
   4  -7   9  561.14   24.53
  -4   6  -8  186.46   15.60
   4  -6   8  217.16   13.97
  -4   5  -7  229.61   14.34
   4  -5   7  190.23   14.22
  -4   4  -6  459.10   21.39
   4  -4   6  480.24   22.65
   4  -3   5   54.86   10.44
  -4   2  -4 2355.53   80.90
   4  -2   4 2387.24   79.77
  -4   1  -3 2449.39   85.18
   4  -1   3 2408.25  109.46
  -4   0  -2 1715.25   61.78
   4   0   2 1677.01   56.74
  -4  -2   0  720.17   28.43
   4   2   0  700.80   31.58
  -4  -3   1  212.88   14.09
   4   3  -1  218.67   13.34
  -4  -4   2  235.91   15.98
   4   4  -2  212.76   17.24
  -4  -5   3  291.52   15.73
   4   5  -3  306.74   16.86
  -4  -6   4  634.49   27.18
   4   6  -4  611.84   25.92
  -4  -7   5  253.27   19.12
   4   7  -5  257.92   18.24
  -4  -8   6   10.19   16.73
   4   8  -6   28.94   17.36
  -4  -9   7   17.11   25.16
   4   9  -7    7.42   25.79
  -4 -10   8    4.03    9.31
   4  10  -8   -4.15   22.77
  -4 -11   9   74.61   35.86
   4  11  -9   -1.38   23.65
  -4 -12  10   -3.90   19.50
   4  12 -10   -4.66   12.71
  -4  11 -14  -28.69   38.37
   4 -11  14   36.74   30.07
  -4  10 -13   76.75   37.12
   4 -10  13  131.23   53.22
  -4   9 -12   31.08   25.79
   4  -9  12   39.63   27.43
  -4   8 -11  199.04   22.65
   4  -8  11  150.85   22.90
  -4   7 -10  515.85   36.36
   4  -7  10  497.60   27.55
  -4   6  -9  318.57   21.14
   4  -6   9  332.28   32.08
  -4   5  -8    3.27   12.96
   4  -5   8   -1.01   12.20
  -4   4  -7   92.47   13.84
   4  -4   7   72.97   13.08
  -4   3  -6   92.22   10.19
   4  -3   6   89.46   10.95
  -4   2  -5  740.55   30.95
   4  -2   5  738.79   27.55
  -4   1  -4 1117.25   76.12
   4  -1   4 1091.33   41.90
  -4   0  -3   14.34    8.05
   4   0   3   21.77    8.68
  -4  -1  -2  383.49   31.58
   4   1   2  305.23   23.40
  -4  -2  -1  201.56   12.58
   4   2   1  204.70   13.59
  -4  -3   0  249.37   15.48
   4   3   0  271.01   15.35
  -4  -4   1   77.13   10.44
   4   4  -1   62.40    9.94
  -4  -5   2  535.22   25.54
   4   5  -2  533.71   26.67
  -4  -6   3  104.05   13.59
   4   6  -3   95.37   13.97
  -4  -7   4  109.59   15.73
   4   7  -4   85.81   15.85
  -4  -8   5   90.59   17.87
   4   8  -5   85.05   18.24
  -4  -9   6   34.47   17.99
   4   9  -6   57.25   21.14
  -4 -10   7   20.13   23.65
   4  10  -7   28.18   24.91
  -4 -11   8   63.03   13.59
   4  11  -8   44.04   23.65
  -4 -12   9   47.94   20.38
   4  12  -9    1.26   13.21
  -4  11 -15   74.86   30.95
   4 -11  15   48.31   25.16
  -4  10 -14  115.37   30.32
   4 -10  14   55.36   25.16
  -4   9 -13  193.51   29.94
   4  -9  13  124.31   32.71
  -4   8 -12   82.66   43.41
   4  -8  12   58.13   22.02
  -4   7 -11  143.43   32.21
   4  -7  11  137.64   22.65
  -4   6 -10  211.62   19.63
   4  -6  10  166.71   16.23
  -4   5  -9  156.64   14.97
   4  -5   9  156.77   14.72
  -4   4  -8  573.97   26.17
   4  -4   8  505.03   22.52
  -4   3  -7  970.42   36.74
   4  -3   7  953.06   34.98
  -4   2  -6  322.72   16.48
   4  -2   6  324.73   17.36
  -4   1  -5  237.67   14.97
   4  -1   5  241.94   13.71
  -4   0  -4    3.15    8.05
   4   0   4   -5.79    7.93
  -4  -1  -3  106.44   12.46
  -4  -2  -2  527.42   27.81
   4   2   2  534.72   26.30
  -4  -3  -1  194.51   15.73
   4   3   1  211.50   25.54
  -4  -4   0  186.96   13.97
   4   4   0  168.34   14.85
  -4  -5   1  275.03   18.12
   4   5  -1  290.38   19.00
  -4  -6   2  365.12   20.13
   4   6  -2  353.67   23.65
  -4  -7   3    1.38   13.84
   4   7  -3   15.35   13.34
  -4  -8   4  170.48   18.24
   4   8  -4  133.24   21.89
  -4  -9   5  119.65   19.50
   4   9  -5  154.50   24.91
  -4 -10   6   49.82   25.04
   4  10  -6   70.33   24.66
  -4 -11   7   44.79   18.37
   4  11  -7    7.55   22.27
  -4 -12   8   23.78   13.59
   4  12  -8   -0.63   16.99
  -4  10 -15    8.68   45.29
   4 -10  15   41.77   25.67
  -4   9 -14   51.46   39.88
   4  -9  14   72.60   25.16
  -4   8 -13  189.98   28.43
   4  -8  13  213.51   33.09
  -4   7 -12   22.52   22.52
   4  -7  12   25.41   21.51
  -4   6 -11   65.42   22.02
   4  -6  11   51.71   21.26
  -4   5 -10  183.44   23.53
   4  -5  10  200.93   18.75
  -4   4  -9  460.11   22.52
   4  -4   9  459.48   31.71
  -4   3  -8  540.38   25.92
   4  -3   8  490.68   25.16
  -4   2  -7  273.90   19.12
   4  -2   7  302.97   17.11
  -4   1  -6  153.87   14.97
   4  -1   6  155.51   14.09
  -4   0  -5  220.05   24.91
   4   0   5  218.42   16.61
  -4  -1  -4  332.78   18.49
  -4  -2  -3  430.17   23.53
   4   2   3  438.09   27.30
  -4  -3  -2  710.23   30.45
   4   3   2  684.44   30.70
  -4  -4  -1  336.31   19.38
   4   4   1  312.65   19.50
  -4  -5   0   24.41   10.32
   4   5   0   14.22   10.32
  -4  -6   1   73.60   14.59
   4   6  -1  105.69   15.35
  -4  -7   2  107.45   14.09
   4   7  -2   86.81   14.09
  -4  -8   3   15.48   15.35
   4   8  -3   33.97   17.24
  -4  -9   4  165.32   21.26
   4   9  -4  197.15   23.15
  -4 -10   5   99.27   28.18
   4  10  -5  125.56   29.69
  -4 -11   6   31.08   16.86
   4  11  -6    7.42   28.43
  -4 -12   7    3.15   16.99
   4  12  -7   -5.54   15.35
   4  13  -8    0.13   20.76
  -4  10 -16   -4.66   21.89
   4 -10  16    3.77   43.66
  -4   9 -15   48.19   27.05
   4  -9  15   15.85   30.95
  -4   8 -14   67.56   33.47
   4  -8  14   71.84   27.05
  -4   7 -13  184.20   32.84
   4  -7  13  139.91   50.07
  -4   6 -12   29.32   25.29
   4  -6  12    8.05   19.25
  -4   5 -11  267.49   21.14
   4  -5  11  269.62   19.38
  -4   4 -10  274.28   21.64
   4  -4  10  261.70   19.38
  -4   3  -9  426.27   36.61
   4  -3   9  412.80   24.66
  -4   2  -8  264.97   19.00
   4  -2   8  206.59   17.36
  -4   1  -7   96.38   13.34
   4  -1   7  117.13   12.58
  -4   0  -6   24.66   13.97
   4   0   6   26.30   13.97
  -4  -1  -5  657.64   33.09
  -4  -2  -4 1392.16   50.07
   4   2   4 1357.56   52.59
  -4  -3  -3  431.05   24.03
   4   3   3  408.40   23.78
  -4  -4  -2  489.43   23.65
   4   4   2  479.86   23.78
  -4  -5  -1  190.86   16.36
   4   5   1  207.47   19.50
  -4  -6   0  147.71   18.12
   4   6   0  149.97   19.50
  -4  -7   1  335.17   23.40
   4   7  -1  341.97   23.40
  -4  -8   2  141.29   16.23
   4   8  -2  143.56   19.38
  -4  -9   3   51.21   22.65
   4   9  -3   34.35   25.67
  -4 -10   4   55.23   25.29
   4  10  -4   80.77   41.27
  -4 -11   5   75.99   25.79
   4  11  -5   75.62   22.90
   4  12  -6   -7.30   13.84
  -4   9 -16   64.92   28.81
   4  -9  16   18.24   25.04
  -4   8 -15  116.00   25.04
   4  -8  15   82.79   31.58
  -4   7 -14   52.84   27.68
   4  -7  14   42.53   25.04
  -4   6 -13  226.97   23.91
   4  -6  13  210.99   22.40
  -4   5 -12   23.28   17.36
   4  -5  12   49.45   20.00
  -4   4 -11  177.40   23.53
   4  -4  11  193.63   19.88
  -4   3 -10   65.93   15.48
   4  -3  10   82.79   15.85
  -4   2  -9  274.15   19.75
   4  -2   9  301.20   20.63
  -4   1  -8  237.79   16.86
   4  -1   8  242.83   18.37
  -4   0  -7  417.71   24.28
   4   0   7  441.36   22.14
  -4  -1  -6  474.20   28.06
  -4  -2  -5  933.93   44.41
   4   2   5  900.59   40.89
  -4  -3  -4   27.18   10.32
   4   3   4   46.05   10.95
  -4  -4  -3   -7.55   12.33
   4   4   3    3.02   11.45
  -4  -5  -2  563.41   27.30
   4   5   2  540.88   27.93
  -4  -6  -1  538.24   31.08
   4   6   1  542.52   31.20
  -4  -7   0  331.90   23.15
   4   7   0  315.80   23.65
  -4  -8   1  113.61   16.61
   4   8  -1  121.41   16.36
  -4  -9   2  153.62   24.91
   4   9  -2  134.50   26.30
  -4 -10   3   59.51   18.62
   4  10  -3   38.00   18.62
  -4 -11   4   18.24   25.29
   4  11  -4   11.07   20.13
  -4 -12   5    5.03   11.70
   4  12  -5   -5.28   15.10
   4  13  -6   10.07   22.77
  -4   8 -16  157.27   36.99
   4  -8  16   41.39   31.96
  -4   7 -15  110.34   59.51
   4  -7  15   80.90   35.86
  -4   6 -14  270.25   31.08
   4  -6  14  248.36   34.47
  -4   5 -13  179.67   41.77
   4  -5  13  179.54   29.82
  -4   4 -12   46.80   23.15
   4  -4  12   63.29   33.97
  -4   3 -11  214.01   20.51
   4  -3  11  208.86   18.49
  -4   2 -10  123.55   17.36
   4  -2  10  139.91   15.22
  -4   1  -9  280.70   21.51
   4  -1   9  259.68   19.12
  -4   0  -8  333.04   21.01
   4   0   8  343.35   20.26
  -4  -1  -7  644.93   29.82
  -4  -2  -6   83.54   14.34
   4   2   6   76.37   14.22
  -4  -3  -5  220.30   17.61
   4   3   5  201.31   17.61
  -4  -4  -4   87.95   13.34
   4   4   4   91.97   14.97
  -4  -5  -3  199.92   16.99
   4   5   3  202.06   17.36
  -4  -6  -2  165.07   16.73
   4   6   2  182.69   19.00
  -4  -7  -1  151.23   20.76
   4   7   1  170.36   21.51
  -4  -8   0   39.25   15.10
   4   8   0   60.01   15.60
  -4  -9   1   94.49   22.40
   4   9  -1   25.04   34.73
  -4 -10   2   78.13   21.89
   4  10  -2   95.24   24.66
  -4 -11   3    9.56   14.47
   4  11  -3    1.89   19.88
  -4 -12   4    9.44   20.00
   4  12  -4   -4.28   15.98
  -4   7 -16   -4.15   25.79
   4  -7  16    1.76   13.71
  -4   6 -15   23.78   30.57
   4  -6  15  -21.01   50.96
  -4   5 -14  189.23   33.47
   4  -5  14  162.30   47.68
  -4   4 -13  264.09   25.04
   4  -4  13  236.41   24.16
  -4   3 -12  346.62   37.74
   4  -3  12  333.29   30.20
  -4   2 -11  370.91   23.53
   4  -2  11  365.50   23.53
  -4   1 -10  142.30   15.98
   4  -1  10  157.52   16.61
  -4   0  -9  229.24   19.75
   4   0   9  234.65   17.74
  -4  -1  -8  513.46   26.67
  -4  -2  -7  250.63   25.67
   4   2   7  232.51   20.89
  -4  -3  -6   16.73   13.84
   4   3   6   22.02   14.34
  -4  -4  -5  524.91   28.43
   4   4   5  526.29   28.94
  -4  -5  -4  282.96   19.38
   4   5   4  305.36   22.27
  -4  -6  -3  114.62   27.05
   4   6   3  105.94   19.63
  -4  -7  -2  181.55   20.00
   4   7   2  170.10   19.75
  -4  -8  -1  114.37   19.38
   4   8   1  113.36   19.12
  -4  -9   0   -2.52   13.97
   4   9   0    8.43   16.86
  -4 -10   1   43.03   21.26
   4  10  -1   53.98   23.78
  -4 -11   2   64.29   23.78
   4  11  -2   21.14   24.79
  -4 -12   3    2.77   12.20
  -4   6 -16    3.02   18.87
   4  -6  16    0.50   18.12
  -4   5 -15   84.17   24.03
   4  -5  15   60.39   20.13
  -4   4 -14  116.88   26.55
   4  -4  14   79.52   25.16
  -4   3 -13   90.71   26.80
   4  -3  13  117.13   27.43
  -4   2 -12   49.82   17.49
   4  -2  12   58.63   18.12
  -4   1 -11  245.22   20.63
   4  -1  11  230.62   20.63
  -4   0 -10  121.16   21.26
   4   0  10  130.97   33.47
  -4  -1  -9  148.09   15.73
   4   1   9   99.77   16.61
  -4  -2  -8  330.27   21.51
   4   2   8  317.56   21.26
  -4  -3  -7  139.28   20.89
   4   3   7  121.41   16.36
  -4  -4  -6  122.29   16.23
   4   4   6   97.76   15.85
  -4  -5  -5  392.67   25.04
   4   5   5  392.04   24.28
  -4  -6  -4  106.44   16.61
   4   6   4   94.87   18.75
  -4  -7  -3   33.22   20.51
   4   7   3   28.31   21.01
  -4  -8  -2   69.70   18.49
   4   8   2   68.32   18.75
  -4  -9  -1   37.49   20.63
   4   9   1   64.54   20.26
  -4 -10   0   44.04   16.48
   4  10   0   31.08   18.75
  -4 -11   1   26.92   22.52
   4  11  -1   40.64   24.79
   4  12  -2  -14.47   31.45
  -4 -13   3  117.51   27.93
  -4   5 -16   73.35   12.46
   4  -5  16   -2.77   10.32
  -4   4 -15   95.62   25.04
   4  -4  15   82.03   25.67
  -4   3 -14  115.50   25.41
   4  -3  14  124.68   23.02
  -4   2 -13  134.50   21.26
   4  -2  13   94.99   20.76
  -4   1 -12   27.81   21.14
   4  -1  12   24.41   19.75
  -4   0 -11  126.45   25.41
   4   0  11  128.84   24.03
  -4  -1 -10   26.92   17.99
   4   1  10   48.06   17.11
  -4  -2  -9  200.30   20.26
   4   2   9  196.78   21.51
  -4  -3  -8  250.25   26.92
   4   3   8  256.29   22.77
  -4  -4  -7  168.97   17.24
   4   4   7  170.86   17.36
  -4  -5  -6  120.28   18.87
   4   5   6  143.05   19.12
  -4  -6  -5  193.88   20.38
   4   6   5  161.30   18.87
  -4  -7  -4   78.13   20.38
   4   7   4   31.58   18.75
  -4  -8  -3   60.01   23.91
   4   8   3   34.60   23.91
  -4  -9  -2   68.44   17.11
   4   9   2   74.99   18.87
  -4 -10  -1   26.42   23.28
   4  10   1   62.66   33.09
  -4 -11   0   -3.90   18.62
   4  11   0   15.98   16.48
  -4 -12   1   -3.77   17.61
   4  12  -1   -4.15   11.32
  -4   3 -15   54.48   25.79
   4  -3  15   20.76   24.66
  -4   2 -14  141.92   26.17
   4  -2  14  157.02   25.54
  -4   1 -13   43.91   23.02
   4  -1  13   57.37   25.04
  -4   0 -12  126.95   22.40
   4   0  12   83.67   26.55
  -4  -1 -11  330.90   31.58
   4   1  11  280.19   28.81
  -4  -2 -10   35.61   18.75
   4   2  10   35.48   22.14
  -4  -3  -9   12.08   18.62
   4   3   9    6.67   19.25
  -4  -4  -8   13.08   18.37
   4   4   8    9.94   17.87
  -4  -5  -7  109.21   16.86
   4   5   7  138.65   17.61
  -4  -6  -6   64.17   16.48
   4   6   6   38.25   15.73
  -4  -7  -5   84.55   17.74
   4   7   5   95.75   16.86
  -4  -8  -4   51.58   22.02
   4   8   4   45.17   21.77
  -4  -9  -3   17.61   17.49
   4   9   3   20.51   19.25
  -4 -10  -2    8.93   17.36
   4  10   2    0.13   17.36
   4  11   1   57.12   13.08
   4  12   0    2.14   19.63
  -4   2 -15   21.26   17.99
   4  -2  15   -7.42   18.49
  -4   1 -14  126.19   27.05
   4  -1  14  118.27   24.03
  -4   0 -13  146.32   21.26
   4   0  13  124.31   22.90
  -4  -1 -12  235.65   31.08
   4   1  12  190.11   29.94
  -4  -2 -11  118.14   22.27
   4   2  11   86.69   21.26
  -4  -3 -10  127.33   19.12
   4   3  10  110.84   20.38
  -4  -4  -9  145.70   22.90
   4   4   9  149.47   24.41
  -4  -5  -8  274.03   27.05
   4   5   8  246.10   31.33
  -4  -6  -7   92.73   23.91
   4   6   7   85.30   25.16
  -4  -7  -6  -29.19   31.45
   4   7   6   -5.54   21.26
  -4  -8  -5   78.38   37.74
   4   8   5   65.30   23.53
  -4  -9  -4    7.67   14.85
   4   9   4   15.85   15.85
  -4 -10  -3    2.14   11.70
   4  10   3    6.16   13.08
   4  11   2    6.54   13.34
   4  12   1   -2.77   14.09
  -4   0 -14   12.96   19.75
   4   0  14   40.64   16.10
  -4  -1 -13   -2.14   30.07
   4   1  13   15.35   23.02
  -4  -2 -12   15.60   28.43
   4   2  12   37.87   30.32
  -4  -3 -11  131.35   22.52
   4   3  11  125.06   25.54
  -4  -4 -10  136.26   20.13
   4   4  10  147.71   22.02
  -4  -5  -9   86.81   16.73
   4   5   9   51.46   20.13
  -4  -6  -8   99.14   19.00
   4   6   8   87.95   18.87
  -4  -7  -7   25.54   17.24
   4   7   7   33.22   20.13
  -4  -8  -6   60.14   20.38
   4   8   6   22.52   20.26
  -4  -9  -5   20.51   14.72
   4   9   5   58.00   16.10
   4  10   4   -0.88   20.89
  -4  -1 -14   20.76   19.00
   4   1  14   14.22   11.95
  -4  -2 -13   29.44   26.42
   4   2  13   27.43   25.41
  -4  -3 -12   59.51   26.55
   4   3  12   54.35   27.93
  -4  -4 -11   76.62   19.38
   4   4  11  103.92   19.75
  -4  -5 -10   69.58   17.49
   4   5  10   27.68   19.63
  -4  -6  -9   73.73   21.26
   4   6   9   40.51   24.28
  -4  -7  -8   19.50   19.50
   4   7   8   -8.18   18.75
  -4  -8  -7   20.26   16.36
   4   8   7   -7.67   14.97
  -4  -9  -6   59.13   16.36
   4   9   6   68.82   14.59
  -4 -10  -5  -10.57   28.94
   4  10   5   36.86   15.98
   4  11   4  -11.95   17.99
  -4  -4 -12   31.45   38.12
   4   4  12   53.85   25.92
  -4  -5 -11   15.73   10.07
   4   5  11    9.69   20.89
  -4  -6 -10    3.65   12.58
   4   6  10    3.40   23.65
  -4  -7  -9    7.30   12.71
   4   7   9   13.97   14.59
  -4  -8  -8   -6.79   14.47
   4   8   8   26.67   12.58
  -4  -9  -7   12.33   17.49
   4   9   7   41.52   16.23
  -4 -10  -6   -1.26   20.00
   4  10   6   11.95   15.85
   4  11   5   13.08   33.22
  -4  -8  -9    5.54   26.55
  -4  -9  -8   12.96   20.76
  -5   9  12   -7.67   20.38
   5  -9 -12   10.82   38.88
  -5  11   9   21.64   25.67
  -5  10  10   93.36   16.36
  -5   9  11   63.16   19.88
   5  -9 -11   84.93   22.02
  -5   8  12    9.06   28.18
   5  -8 -12   10.19   31.71
  -5   7  13    7.17   19.38
   5  -7 -13    1.38   17.99
  -5  11   8   23.53   18.37
  -5  10   9   63.03   21.51
   5 -10  -9   12.46   36.86
  -5   9  10   66.93   30.07
   5  -9 -10   -5.66   26.92
  -5   8  11   55.23   26.17
   5  -8 -11   96.88   27.55
  -5   7  12   -0.38   28.94
   5  -7 -12    3.52   38.50
  -5   6  13    4.66   43.28
   5  -6 -13   55.86   25.54
  -5   5  14   52.59   15.48
   5  -5 -14   93.86   22.27
  -5  12   6   61.40   16.48
   5 -12  -6  -10.44   21.14
  -5  11   7   -4.15   36.49
   5 -11  -7    1.13   25.79
  -5  10   8   76.62   30.20
   5 -10  -8   48.82   40.14
  -5   9   9  111.85   26.92
   5  -9  -9   54.86   25.54
  -5   8  10   24.28   28.43
   5  -8 -10   17.36   20.89
  -5   7  11  120.15   32.21
   5  -7 -11  107.45   29.19
  -5   6  12   14.59   31.71
   5  -6 -12   -4.40   30.45
  -5   5  13   17.74   37.24
   5  -5 -13   69.70   26.80
  -5   4  14  117.89   20.38
   5  -4 -14  111.35   22.02
   5 -12  -5  -17.24   25.92
  -5  11   6    2.52   49.32
   5 -11  -6   -2.01   25.41
  -5  10   7  -31.33   29.44
   5 -10  -7   13.46   19.38
  -5   9   8   43.66   27.81
   5  -9  -8   58.38   20.63
  -5   8   9   45.67   31.71
   5  -8  -9   44.16   27.81
  -5   7  10  115.63   24.41
   5  -7 -10   51.21   24.03
  -5   6  11  135.50   41.90
   5  -6 -11  132.99   29.19
  -5   5  12   10.32   25.54
   5  -5 -12   43.91   28.18
  -5   4  13   -0.75   22.14
   5  -4 -13    6.79   22.02
  -5   3  14  -23.02   32.21
   5  -3 -14   -5.66   26.30
  -5  11   5   65.68   21.89
   5 -11  -5   84.93   18.87
  -5  10   6   83.79   23.15
   5 -10  -6   67.19   24.28
  -5   9   7  110.84   24.41
   5  -9  -7   86.31   35.23
  -5   8   8   80.90   37.49
   5  -8  -8   43.15   21.89
  -5   7   9    9.81   22.52
   5  -7  -9    1.76   24.03
  -5   6  10   80.77   28.69
   5  -6 -10   20.63   20.63
  -5   5  11  104.43   22.27
   5  -5 -11  112.10   22.02
  -5   4  12   79.64   21.26
   5  -4 -12   81.65   21.14
  -5   3  13   31.96   30.82
   5  -3 -13    2.39   25.16
  -5   2  14   15.85   25.79
   5  -2 -14   12.83   27.93
  -5   1  15    2.52   14.22
   5  -1 -15   38.88   28.81
  -5  11   4   72.47   15.98
   5 -11  -4   56.74   14.34
  -5  10   5  192.62   24.66
   5 -10  -5  241.69   22.52
  -5   9   6  204.07   24.91
   5  -9  -6  184.32   18.75
  -5   8   7   36.36   23.91
   5  -8  -7   47.18   14.72
  -5   7   8   18.49   29.94
   5  -7  -8   37.37   19.88
  -5   6   9  121.92   19.38
   5  -6  -9  109.46   18.62
  -5   5  10   93.86   20.76
   5  -5 -10  104.93   20.13
  -5   4  11  233.26   21.01
   5  -4 -11  221.56   20.51
  -5   3  12   40.64   21.26
   5  -3 -12   94.36   27.30
  -5   2  13  -10.07   25.41
   5  -2 -13   11.07   23.40
  -5   1  14  102.67   30.70
   5  -1 -14   67.69   30.70
  -5   0  15   -2.89   17.24
   5   0 -15   54.86   22.40
  -5  10   4   21.01   22.02
   5 -10  -4   23.28   19.88
  -5   9   5   75.87   17.49
   5  -9  -5   45.67   15.98
  -5   8   6   95.12   18.62
   5  -8  -6   95.12   16.61
  -5   7   7   18.37   14.59
   5  -7  -7   28.56   11.95
  -5   6   8  201.94   17.24
   5  -6  -8  170.61   19.63
  -5   5   9  103.55   17.49
   5  -5  -9   96.00   15.60
  -5   4  10  211.62   17.74
   5  -4 -10  223.83   17.61
  -5   3  11  338.32   24.41
   5  -3 -11  344.99   25.79
  -5   2  12    0.13   18.37
   5  -2 -12    3.40   20.00
  -5   1  13   53.85   23.02
   5  -1 -13  102.41   22.90
  -5   0  14   37.87   21.51
   5   0 -14   65.30   20.89
  -5  -1  15   46.17   21.26
   5   1 -15   98.01   15.98
  -5  10   3    6.29   11.20
   5 -10  -3    5.03   15.10
  -5   9   4   98.01   21.51
   5  -9  -4  116.38   13.46
  -5   8   5  154.88   16.23
   5  -8  -5  150.22   15.73
  -5   7   6   72.72   15.85
   5  -7  -6   65.80   14.97
  -5   6   7  170.10   14.59
   5  -6  -7  186.96   14.97
  -5   5   8  328.76   17.74
   5  -5  -8  332.78   16.86
  -5   4   9    5.54   12.08
   5  -4  -9   27.05   12.46
  -5   3  10  202.31   22.02
   5  -3 -10  191.37   21.51
  -5   2  11  142.55   19.00
   5  -2 -11  158.28   17.87
  -5   1  12  161.17   23.53
   5  -1 -12  170.86   22.02
  -5   0  13  220.68   24.16
   5   0 -13  226.34   24.16
  -5  -1  14   82.91   25.29
   5   1 -14   80.02   23.40
  -5  -2  15   44.29   22.77
   5   2 -15   21.01   41.52
  -5   9   3   61.27   11.70
   5  -9  -3   47.31    9.69
  -5   8   4  177.28   14.59
   5  -8  -4  164.57   19.12
  -5   7   5  235.78   16.48
   5  -7  -5  235.53   14.72
  -5   6   6  639.02   26.04
   5  -6  -6  625.81   26.92
  -5   5   7  345.49   18.37
   5  -5  -7  386.38   19.00
  -5   4   8   -6.67   11.58
   5  -4  -8    7.93   11.07
  -5   3   9   -1.38   13.59
   5  -3  -9    4.15   12.83
  -5   2  10  167.59   15.60
   5  -2 -10  169.35   15.98
  -5   1  11  204.33   20.38
   5  -1 -11  222.19   20.76
  -5   0  12  241.69   20.63
   5   0 -12  226.72   21.01
  -5  -1  13   22.27   20.76
   5   1 -13   43.78   20.89
  -5  -2  14    1.89   33.22
   5   2 -14   52.34   34.22
  -5  -3  15   12.71   23.53
   5   3 -15   27.30   17.99
  -5   9   2  321.59   20.13
   5  -9  -2  290.01   12.71
  -5   8   3  218.17   19.12
   5  -8  -3  232.13   18.62
  -5   7   4  264.97   14.59
   5  -7  -4  265.98   13.71
  -5   6   5  488.04   22.14
   5  -6  -5  464.01   20.51
  -5   5   6  363.86   17.87
   5  -5  -6  374.30   16.10
  -5   4   7   97.13   12.20
   5  -4  -7   81.40   11.45
  -5   3   8  314.16   15.98
   5  -3  -8  302.46   14.72
  -5   2   9  255.66   21.14
   5  -2  -9  279.31   21.01
  -5   1  10  209.23   17.11
   5  -1 -10  218.67   17.61
  -5   0  11  257.29   23.91
   5   0 -11  264.47   23.15
  -5  -1  12   38.37   17.74
   5   1 -12   31.83   17.36
  -5  -2  13    5.66   23.65
   5   2 -13   35.23   22.52
  -5  -3  14   73.85   25.79
   5   3 -14   62.78   25.04
  -5  -4  15    0.38   25.79
   5   4 -15   30.70   39.00
  -5   8   2  270.25   19.63
   5  -8  -2  288.12   11.83
  -5   7   3   -0.50    7.17
   5  -7  -3    4.91    6.67
  -5   6   4   92.22   12.58
   5  -6  -4   84.93    9.44
  -5   5   5   85.56    8.93
   5  -5  -5   91.97   10.44
  -5   4   6   84.55   10.44
   5  -4  -6  103.55    8.68
  -5   3   7  364.36   19.25
   5  -3  -7  395.31   18.12
  -5   2   8  538.12   22.65
   5  -2  -8  526.42   21.14
  -5   1   9    5.03   10.32
   5  -1  -9    2.77   10.07
  -5   0  10  147.33   16.86
   5   0 -10  145.57   14.47
  -5  -1  11  175.64   19.50
   5   1 -11  167.34   22.40
  -5  -2  12    8.30   17.61
   5   2 -12   24.28   17.36
  -5  -3  13  119.40   29.57
   5   3 -13  108.45   26.30
  -5  -4  14  104.18   28.56
   5   4 -14  111.60   28.94
  -5   7   2   50.58    7.67
   5  -7  -2   50.07    6.42
  -5   6   3    2.89    6.54
   5  -6  -3    9.94    6.79
  -5   5   4  486.15   17.87
   5  -5  -4  460.36   17.74
  -5   4   5  171.49   10.07
   5  -4  -5  169.60   10.82
  -5   3   6  499.62   23.53
   5  -3  -6  514.21   20.51
  -5   2   7  562.90   25.54
   5  -2  -7  535.10   23.40
  -5   1   8   92.98   12.20
   5  -1  -8  113.74   13.21
  -5   0   9    8.43   13.59
   5   0  -9    9.44   12.46
  -5  -1  10  115.88   15.73
   5   1 -10  107.57   14.09
  -5  -2  11   78.13   28.18
   5   2 -11   12.46   20.89
  -5  -3  12  324.61   23.65
   5   3 -12  292.15   24.28
  -5  -4  13  199.67   24.16
   5   4 -13  211.12   25.16
  -5  -5  14   18.37   33.47
   5   5 -14    9.94   35.10
  -5   7   1  178.79   15.85
   5  -7  -1  208.60    9.44
  -5   6   2   74.86   11.07
   5  -6  -2   57.25    6.67
  -5   5   3  310.01   12.71
   5  -5  -3  283.21   12.33
  -5   4   4  158.28   10.69
   5  -4  -4  138.15   13.46
  -5   3   5   55.74    8.30
   5  -3  -5   46.68    8.30
  -5   2   6  281.45   17.74
   5  -2  -6  277.55   15.35
  -5   1   7   39.38   12.83
   5  -1  -7   57.50   11.95
  -5   0   8   76.87   11.20
   5   0  -8   80.14   10.95
  -5  -1   9   34.47   12.83
   5   1  -9   41.39   15.48
  -5  -2  10  108.96   14.34
  -5  -3  11  118.90   17.49
   5   3 -11  112.48   22.27
  -5  -4  12  135.63   23.65
   5   4 -12  142.42   25.04
  -5  -5  13  -12.58   25.67
   5   5 -13  -26.55   25.41
  -5  -6  14   64.29   25.41
   5   6 -14   78.64   20.00
  -5   7   0  474.70   26.30
   5  -7   0  501.00   21.39
  -5   6   1 2157.12   61.02
   5  -6  -1 2155.99   62.40
  -5   5   2 1218.15   38.00
   5  -5  -2 1151.47   35.48
  -5   4   3  231.63   11.70
   5  -4  -3  215.52   10.19
  -5   3   4   14.47    8.81
   5  -3  -4   20.13    8.05
  -5   2   5  271.64   14.59
   5  -2  -5  270.63   14.47
  -5   1   6  246.98   15.85
   5  -1  -6  232.63   13.84
  -5   0   7  435.58   19.00
   5   0  -7  446.77   17.87
  -5  -1   8  740.68   27.55
   5   1  -8  732.00   28.18
  -5  -2   9  116.38   19.00
   5   2  -9   49.32   16.61
  -5  -3  10   94.61   15.85
   5   3 -10   92.85   14.34
  -5  -4  11   71.21   18.75
   5   4 -11   81.65   16.73
  -5  -5  12   50.96   22.52
   5   5 -12   48.94   22.52
  -5  -6  13   37.74   22.65
   5   6 -13   27.81   22.14
  -5  -7  14   66.56   26.55
   5   7 -14   88.45   23.53
  -5   6   0  778.43   28.18
   5  -6   0  778.80   24.91
  -5   5   1  291.64   15.73
   5  -5  -1  254.15   11.45
  -5   4   2  164.32   16.10
   5  -4  -2  195.64   11.07
  -5   3   3  111.35    8.68
   5  -3  -3  113.49    8.68
  -5   2   4  444.51   17.87
   5  -2  -4  450.80   17.61
  -5   1   5  643.55   24.41
   5  -1  -5  634.37   22.65
  -5   0   6  439.85   18.75
   5   0  -6  478.98   19.25
  -5  -1   7  668.59   24.91
   5   1  -7  613.73   24.53
  -5  -2   8  186.08   17.87
   5   2  -8  187.84   17.24
  -5  -3   9   68.70   14.72
   5   3  -9   88.70   15.48
  -5  -4  10   99.77   19.88
   5   4 -10  110.84   22.02
  -5  -5  11   51.21   18.49
   5   5 -11   54.98   20.51
  -5  -6  12  159.54   25.54
   5   6 -12  131.10   27.93
  -5  -7  13  107.07   25.29
   5   7 -13   87.69   38.25
   5  -7   2  455.08   17.99
  -5   6  -1  525.16   30.07
   5  -6   1  480.87   30.20
  -5   5   0   10.44    5.91
   5  -5   0   13.08    6.79
  -5   4   1  754.39   27.18
   5  -4  -1  741.18   26.55
  -5   3   2  828.63   29.44
   5  -3  -2  798.93   26.67
  -5   2   3  670.48   24.41
   5  -2  -3  631.09   21.64
  -5   1   4  827.62   29.82
   5  -1  -4  837.18   27.55
  -5   0   5  510.19   29.82
   5   0  -5  512.58   23.91
  -5  -1   6  499.87   21.14
   5   1  -6  485.40   21.77
  -5  -2   7  183.44   14.59
   5   2  -7  208.60   15.10
  -5  -3   8  328.51   18.49
   5   3  -8  297.93   17.36
  -5  -4   9  268.87   17.49
   5   4  -9  285.73   18.24
  -5  -5  10   87.82   16.86
   5   5 -10   66.05   16.86
  -5  -6  11   76.62   20.26
   5   6 -11  106.44   23.91
  -5  -7  12  160.16   28.06
   5   7 -12  180.17   34.22
  -5  -8  13   -2.89   15.22
   5   8 -13    0.25   25.67
  -5   8  -4  220.30   11.70
   5  -8   4  192.00    9.56
  -5   7  -3  786.23   32.33
  -5   6  -2  332.16   25.04
   5  -6   2  299.07   22.90
  -5   5  -1   74.61    8.05
   5  -5   1   87.69    7.42
  -5   4   0  161.42   10.32
   5  -4   0  142.68    8.18
  -5   3   1 2124.79   66.43
   5  -3  -1 2160.52   65.05
  -5   2   2  792.14   30.57
   5  -2  -2  790.50   27.18
  -5   1   3 1223.06   41.02
   5  -1  -3 1216.01   41.39
  -5   0   4    2.52    8.56
   5   0  -4    5.41    8.18
  -5  -1   5   12.08    9.81
   5   1  -5   -6.16    9.06
  -5  -2   6  117.39   12.83
   5   2  -6  136.64   12.46
  -5  -3   7  177.90   14.47
   5   3  -7  219.80   15.48
  -5  -4   8  473.45   22.27
   5   4  -8  447.15   21.14
  -5  -5   9  138.52   21.51
   5   5  -9   73.10   21.01
  -5  -6  10   40.39   19.63
   5   6 -10   31.96   20.63
  -5  -7  11   69.32   20.76
   5   7 -11   20.51   22.90
  -5  -8  12   20.00   27.93
   5   8 -12   78.76   27.30
  -5  -9  13   -4.40   14.97
  -5  12  -9   69.20   19.12
   5 -12   9   41.14   14.34
  -5  11  -8   54.98   16.73
   5 -11   8   83.16   19.00
  -5  10  -7   61.78   11.70
   5 -10   7   67.94   10.19
  -5   9  -6  330.39   18.87
   5  -9   6  331.53   19.12
  -5   8  -5  116.76   18.75
   5  -8   5  187.72   16.10
  -5   7  -4  455.83   21.77
   5  -7   4  472.31   22.65
  -5   6  -3 1076.86   58.38
   5  -6   3 1037.86   52.97
  -5   5  -2   35.35    7.17
   5  -5   2   35.48    9.69
  -5   4  -1  363.86   19.00
   5  -4   1  361.09   21.26
  -5   3   0 1399.20   47.31
   5  -3   0 1375.05   44.92
  -5   2   1 1405.75   48.57
   5  -2  -1 1426.88   45.92
  -5   1   2  865.74   31.96
   5  -1  -2  868.51   30.70
  -5   0   3  508.93   20.89
   5   0  -3  516.85   20.38
  -5  -1   4   17.87    7.42
   5   1  -4   10.57    7.55
  -5  -2   5  634.49   26.04
   5   2  -5  733.38   29.69
  -5  -3   6  317.69   17.49
   5   3  -6  307.87   18.75
  -5  -4   7   90.59   16.48
   5   4  -7   77.75   17.36
  -5  -5   8   77.88   18.24
   5   5  -8   62.66   19.50
  -5  -6   9   82.03   16.86
   5   6  -9   48.19   16.86
  -5  -7  10   35.61   27.43
   5   7 -10   30.32   29.19
  -5  -8  11   14.34   24.28
   5   8 -11   53.60   27.55
  -5  -9  12   57.62   19.63
   5   9 -12   12.71   12.96
   5 -13  11   -5.28   19.38
  -5  12 -10   33.47   20.00
   5 -12  10   23.78   18.37
  -5  11  -9  176.52   30.82
   5 -11   9  160.42   36.36
  -5  10  -8   74.99   20.13
   5 -10   8   53.22   23.78
  -5   9  -7   52.84   11.20
   5  -9   7   30.70   11.45
  -5   8  -6   -6.79   10.07
   5  -8   6    6.29    7.93
  -5   7  -5  119.15   12.58
   5  -7   5  125.82   11.32
  -5   6  -4  841.59   35.86
   5  -6   4  807.87   32.21
  -5   5  -3  360.21   19.75
   5  -5   3  365.12   17.49
  -5   4  -2  185.33   11.20
   5  -4   2  184.20   10.69
  -5   3  -1 1156.76   68.07
   5  -3   1 1181.79   41.77
  -5   2   0   74.23    9.31
   5  -2   0   94.99    9.06
  -5   1   1    2.52    7.93
   5  -1  -1    4.03    8.93
  -5   0   2  725.58   27.81
   5   0  -2  714.76   31.08
  -5  -1   3  531.83   29.19
   5   1  -3  575.48   23.15
  -5  -2   4  178.41   13.34
   5   2  -4  182.56   12.71
  -5  -3   5  593.98   25.41
   5   3  -5  604.42   25.16
  -5  -4   6   63.66   12.71
   5   4  -6   75.36   13.71
  -5  -5   7   62.15   12.71
   5   5  -7   75.49   13.84
  -5  -6   8   72.09   17.49
   5   6  -8   65.80   17.49
  -5  -7   9  176.27   22.52
   5   7  -9  141.79   24.16
  -5  -8  10    2.64   25.04
   5   8 -10   -4.15   24.16
  -5  -9  11    4.15   21.64
   5   9 -11    5.54   20.00
  -5  12 -11  -12.71   34.73
   5 -12  11   44.16   49.70
  -5  11 -10  235.78   25.16
   5 -11  10  204.70   23.78
  -5  10  -9  124.81   31.83
   5 -10   9  129.46   18.37
  -5   9  -8   38.37   15.22
   5  -9   8   49.19   14.34
  -5   8  -7  137.64   22.40
   5  -8   7  128.33   16.36
  -5   7  -6  118.77   13.59
   5  -7   6  135.50   12.33
  -5   6  -5  308.38   22.90
   5  -6   5  296.05   22.27
  -5   5  -4   72.72    9.94
   5  -5   4   87.57   10.44
  -5   4  -3  330.02   17.11
   5  -4   3  340.96   15.48
  -5   3  -2  538.24   41.90
   5  -3   2  464.64   20.89
  -5   2  -1  122.67    9.18
   5  -2   1  128.21   10.07
  -5   1   0    3.02    6.54
   5  -1   0    6.29    6.54
  -5   0   1  522.52   23.28
   5   0  -1  540.26   27.68
  -5  -1   2  344.36   25.67
   5   1  -2  352.29   17.36
  -5  -2   3  319.45   17.74
   5   2  -3  348.26   20.13
  -5  -3   4   83.67   11.07
   5   3  -4   88.45   11.70
  -5  -4   5  112.61   13.97
   5   4  -5   98.77   13.71
  -5  -5   6  133.62   15.10
   5   5  -6   93.48   15.73
  -5  -6   7   92.85   20.00
   5   6  -7   98.39   22.02
  -5  -7   8  186.71   21.39
   5   7  -8  164.44   21.01
  -5  -8   9  193.25   26.67
   5   8  -9  175.89   23.28
  -5  -9  10   -1.13   24.16
   5   9 -10   60.52   28.69
  -5 -10  11    2.01   20.38
   5  10 -11   15.10   16.86
  -5  12 -12   -1.01   47.18
   5 -12  12  -25.54   43.53
  -5  11 -11   -1.51   28.69
   5 -11  11   10.07   24.91
  -5  10 -10  101.28   29.32
   5 -10  10   93.98   22.14
  -5   9  -9  118.27   19.25
   5  -9   9  141.17   18.37
  -5   8  -8  654.62   33.59
   5  -8   8  641.66   45.67
  -5   7  -7  278.31   19.12
   5  -7   7  290.76   19.75
  -5   6  -6  126.57   12.71
   5  -6   6  109.71   11.58
  -5   5  -5   42.65   10.44
   5  -5   5   60.64   10.57
  -5   4  -4  440.48   22.90
   5  -4   4  456.96   21.14
  -5   3  -3 1358.44   48.69
   5  -3   3 1318.68   63.91
  -5   2  -2   94.36    9.81
   5  -2   2  102.29    8.68
  -5   1  -1  480.12   22.77
   5  -1   1  476.84   23.02
  -5   0   0  255.41   16.73
   5   0   0  245.09   14.47
  -5  -1   1  131.35   19.63
   5   1  -1  127.96   13.97
  -5  -2   2  450.67   19.00
   5   2  -2  486.03   22.14
  -5  -3   3  707.09   28.69
   5   3  -3  762.07   29.82
  -5  -4   4   22.77   11.95
   5   4  -4   11.83   12.58
  -5  -5   5   86.31   12.46
   5   5  -5   92.47   13.34
  -5  -6   6  237.54   17.36
   5   6  -6  212.63   17.99
  -5  -7   7   80.52   18.75
   5   7  -7   71.21   20.63
  -5  -8   8  101.41   26.55
   5   8  -8  106.82   25.41
  -5  -9   9    7.93   24.28
   5   9  -9   57.12   23.65
  -5 -10  10   13.46   28.43
   5  10 -10    1.01   15.48
  -5 -11  11    0.63   21.51
   5  11 -11   61.52   21.01
  -5  12 -13    3.27   28.06
   5 -12  13   86.06   21.77
  -5  11 -12    4.40   25.79
   5 -11  12    8.30   22.65
  -5  10 -11   15.48   24.66
   5 -10  11   -3.90   23.91
  -5   9 -10  114.37   22.27
   5  -9  10   99.65   22.52
  -5   8  -9  162.55   19.63
   5  -8   9  162.93   15.35
  -5   7  -8  254.65   20.26
   5  -7   8  235.40   18.87
  -5   6  -7   50.45   11.07
   5  -6   7   68.57   13.46
  -5   5  -6  285.23   19.38
   5  -5   6  298.56   26.04
  -5   4  -5  158.28   15.22
   5  -4   5  174.88   14.47
  -5   3  -4 1847.49   64.42
   5  -3   4 1737.52   80.14
  -5   2  -3 1042.77   40.76
   5  -2   3  998.23   38.75
  -5   1  -2  349.27   25.04
   5  -1   2  311.65   18.49
  -5   0  -1  869.52   35.23
   5   0   1  951.67   51.46
  -5  -1   0   77.38   17.36
   5   1   0   76.75   10.44
  -5  -2   1  205.96   14.97
   5   2  -1  195.90   15.48
  -5  -3   2  798.43   31.45
   5   3  -2  735.27   31.45
  -5  -4   3  410.16   20.26
   5   4  -3  416.45   21.77
  -5  -5   4   35.10   10.82
   5   5  -4   42.27   11.70
  -5  -6   5  526.54   26.92
   5   6  -5  517.61   25.79
  -5  -7   6   61.65   16.99
   5   7  -6   56.87   22.02
  -5  -8   7   27.43   21.51
   5   8  -7    6.16   21.01
  -5  -9   8    6.92   15.85
   5   9  -8    3.65   23.65
  -5 -10   9   17.87   25.29
   5  10  -9   67.06   20.13
  -5 -11  10    7.80   12.71
   5  11 -10   -3.77   13.34
  -5  11 -13  110.97   27.30
   5 -11  13   20.00   33.97
  -5  10 -12   64.42   29.06
   5 -10  12   74.61   28.18
  -5   9 -11   52.47   23.02
   5  -9  11  -12.08   19.25
   5  -8  10  203.07   23.15
  -5   7  -9  313.53   23.02
   5  -7   9  289.38   34.85
  -5   6  -8  220.30   16.86
   5  -6   8  210.11   18.49
  -5   5  -7  282.21   18.12
   5  -5   7  232.26   17.11
  -5   4  -6  231.00   16.23
   5  -4   6  206.21   15.35
  -5   3  -5  221.31   15.48
   5  -3   5  217.28   20.13
  -5   2  -4 1944.74   66.68
   5  -2   4 1922.60   84.42
  -5   1  -3  316.81   18.75
   5  -1   3  322.72   18.49
  -5   0  -2  547.55   27.43
   5   0   2  510.06   34.35
  -5  -1  -1  962.75   53.09
   5   1   1  948.28   36.11
  -5  -2   0  666.07   26.92
   5   2   0  668.21   28.06
  -5  -3   1  430.04   20.00
   5   3  -1  407.52   21.14
  -5  -4   2  376.82   23.40
   5   4  -2  381.85   23.02
  -5  -5   3  349.64   19.75
   5   5  -3  395.06   20.89
  -5  -6   4  148.84   17.11
   5   6  -4  158.40   18.75
  -5  -7   5  221.31   18.87
   5   7  -5  194.39   19.50
  -5  -8   6   63.03   20.13
   5   8  -6   78.38   18.75
  -5  -9   7   52.09   21.51
   5   9  -7   71.97   24.41
  -5 -10   8   37.74   19.25
   5  10  -8   56.11   24.79
  -5 -11   9   58.00   24.66
   5  11  -9   21.14   20.00
  -5  11 -14   18.49   25.41
   5 -11  14  134.62   38.00
  -5  10 -13  116.25   50.20
   5 -10  13  108.96   28.56
  -5   9 -12   54.98   22.52
   5  -9  12   21.26   22.02
  -5   8 -11   45.17   20.38
   5  -8  11   27.55   18.37
  -5   7 -10  408.78   24.41
   5  -7  10  379.21   25.54
  -5   6  -9  112.35   15.60
   5  -6   9  110.97   16.23
  -5   5  -8  584.54   28.18
   5  -5   8  539.12   27.18
  -5   4  -7  955.57   38.50
   5  -4   7  981.87   55.99
  -5   3  -6  151.48   12.96
   5  -3   6  150.85   12.71
  -5   2  -5    9.56    9.18
   5  -2   5   -1.01    8.56
  -5   1  -4  144.19   12.58
   5  -1   4  142.30   11.58
  -5   0  -3  286.23   27.05
   5   0   3  260.06   17.24
  -5  -1  -2  788.24   47.43
   5   1   2  798.05   33.22
  -5  -2  -1  816.55   31.08
   5   2   1  857.69   35.23
  -5  -3   0  329.26   16.73
   5   3   0  291.01   17.36
  -5  -4   1   10.57    9.06
   5   4  -1    7.67   10.19
  -5  -5   2  272.27   19.00
   5   5  -2  292.90   19.50
  -5  -6   3  267.86   19.38
   5   6  -3  262.58   21.14
  -5  -7   4   64.54   14.85
   5   7  -4   62.78   15.85
  -5  -8   5   99.52   17.74
   5   8  -5  111.98   19.12
  -5  -9   6   93.86   22.65
   5   9  -6   51.58   20.63
  -5 -10   7   60.01   18.75
   5  10  -7   40.01   22.77
  -5 -11   8   -8.68   17.74
   5  11  -8   -2.14   18.12
  -5 -12   9  -20.00   18.75
  -5  11 -15   -1.13   17.11
   5 -11  15   -6.29   31.83
  -5  10 -14  128.08   55.36
   5 -10  14  113.99   23.91
  -5   9 -13   99.77   28.69
   5  -9  13   97.38   23.91
  -5   8 -12  199.67   27.18
   5  -8  12  153.62   20.76
  -5   7 -11  171.24   22.02
   5  -7  11  174.63   20.63
  -5   6 -10  319.57   28.81
   5  -6  10  279.94   22.52
  -5   5  -9  224.08   18.12
   5  -5   9  207.97   18.62
  -5   4  -8 1085.92   44.66
   5  -4   8 1115.24   44.92
  -5   3  -7  339.33   19.88
   5  -3   7  367.51   20.13
  -5   2  -6  146.70   13.97
   5  -2   6  137.14   19.12
  -5   1  -5  354.68   22.27
   5  -1   5  368.01   24.41
  -5   0  -4 1402.35   60.52
   5   0   4 1339.06   51.08
   5   1   3  715.77   38.12
  -5  -2  -2  167.21   14.72
   5   2   2  163.69   15.73
  -5  -3  -1  276.54   20.26
   5   3   1  288.37   32.84
  -5  -4   0   69.70   11.32
   5   4   0   64.04   12.08
  -5  -5   1   51.84   13.21
   5   5  -1   39.00   13.08
  -5  -6   2  309.38   23.15
   5   6  -2  326.62   22.40
  -5  -7   3  151.11   16.48
   5   7  -3  134.12   16.48
  -5  -8   4   71.34   23.91
   5   8  -4   59.64   25.41
  -5  -9   5  101.91   26.30
   5   9  -5   37.87   30.57
  -5 -10   6   16.36   28.06
   5  10  -6   14.72   31.20
  -5 -11   7    3.02   10.07
   5  11  -7    4.53   14.97
  -5  10 -15   -6.92   34.98
   5 -10  15  -10.82   24.16
  -5   9 -14   37.37   26.92
   5  -9  14   36.61   25.54
  -5   8 -13  216.28   32.84
   5  -8  13  205.71   26.92
  -5   7 -12  225.34   21.64
   5  -7  12  212.50   22.40
  -5   6 -11   30.82   18.12
   5  -6  11   13.21   15.48
  -5   5 -10  134.62   20.38
   5  -5  10  117.39   20.63
  -5   4  -9   62.40   14.47
   5  -4   9   78.38   15.22
  -5   3  -8  271.13   20.89
   5  -3   8  272.27   23.02
  -5   2  -7  338.95   21.14
   5  -2   7  335.68   19.75
  -5   1  -6  576.36   27.18
   5  -1   6  602.91   32.08
  -5   0  -5   27.93   10.95
   5   0   5   38.37   10.19
  -5  -1  -4  553.34   29.19
   5   1   4  581.65   29.19
  -5  -2  -3  256.29   18.87
   5   2   3  294.79   20.76
  -5  -3  -2  180.67   14.59
   5   3   2  145.95   13.71
  -5  -4  -1  166.20   15.98
   5   4   1  163.56   16.36
  -5  -5   0   75.74   14.97
   5   5   0   98.64   15.10
  -5  -6   1  124.68   16.73
   5   6  -1  164.06   18.49
  -5  -7   2   72.22   17.11
   5   7  -2   90.59   21.89
  -5  -8   3   40.26   22.52
   5   8  -3   36.24   25.67
  -5  -9   4   14.85   19.25
   5   9  -4   37.62   20.51
  -5 -10   5   29.69   21.01
   5  10  -5    7.80   22.14
  -5 -11   6    8.18   15.60
   5  11  -6    3.52   16.48
   5  12  -7    8.05   14.59
  -5   9 -15  120.15   32.84
   5  -9  15   74.86   28.43
  -5   8 -14  108.33   29.44
   5  -8  14   57.88   22.77
  -5   7 -13  244.08   28.94
   5  -7  13  197.41   20.63
  -5   6 -12   -4.91   20.89
   5  -6  12    6.42   20.26
  -5   5 -11   28.43   21.01
   5  -5  11   32.46   21.51
  -5   4 -10  277.80   20.00
   5  -4  10  264.72   19.12
  -5   3  -9  129.84   14.85
   5  -3   9  143.93   14.59
  -5   2  -8  545.54   27.68
   5  -2   8  512.20   27.81
  -5   1  -7  703.56   43.91
   5  -1   7  684.57   33.97
  -5   0  -6  154.00   15.35
   5   0   6  154.88   14.72
  -5  -1  -5    0.13   12.20
   5   1   5   -1.38   19.88
  -5  -2  -4  497.10   25.92
   5   2   4  497.98   25.79
  -5  -3  -3   42.78   12.08
   5   3   3   30.07   12.20
  -5  -4  -2  305.86   21.01
   5   4   2  243.45   32.08
  -5  -5  -1  564.29   29.57
   5   5   1  529.18   27.93
  -5  -6   0  482.13   26.92
   5   6   0  473.95   27.43
  -5  -7   1   28.81   20.00
   5   7  -1   49.19   20.76
  -5  -8   2   30.95   15.35
   5   8  -2   35.48   16.86
  -5  -9   3   72.60   18.37
   5   9  -3   78.64   20.51
  -5 -10   4   36.86   25.16
   5  10  -4   21.64   29.19
  -5 -11   5   11.58   15.73
   5  11  -5   12.20   15.10
   5  12  -6    0.63   13.08
  -5   9 -16   26.67   45.92
   5  -9  16   51.71   27.05
  -5   8 -15    5.16   24.79
   5  -8  15   17.36   24.66
  -5   7 -14  139.91   29.57
   5  -7  14   98.26   24.41
  -5   6 -13  144.06   25.67
   5  -6  13  158.03   23.02
  -5   5 -12    2.14   23.78
   5  -5  12   -6.16   24.91
  -5   4 -11  115.75   16.36
   5  -4  11  111.10   17.36
  -5   3 -10  141.29   17.61
   5  -3  10  163.81   18.12
  -5   2  -9   86.69   15.60
   5  -2   9   94.74   16.36
  -5   1  -8  187.34   18.24
   5  -1   8  184.95   15.85
  -5   0  -7  198.03   16.10
   5   0   7  207.85   16.73
  -5  -1  -6   47.81   22.77
  -5  -2  -5   39.63   13.46
   5   2   5   19.75   11.70
  -5  -3  -4  121.16   15.10
   5   3   4  108.58   14.34
  -5  -4  -3  142.05   15.10
   5   4   3  118.90   15.10
  -5  -5  -2  281.83   23.40
   5   5   2  292.90   24.03
  -5  -6  -1   48.82   20.13
   5   6   1   87.95   20.63
  -5  -7   0   17.74   17.24
   5   7   0   33.09   18.62
  -5  -8   1   20.89   19.63
   5   8  -1    6.04   15.60
  -5  -9   2  140.29   27.05
   5   9  -2  143.43   28.43
  -5 -10   3   37.87   22.02
   5  10  -3   59.13   21.51
  -5 -11   4   50.58   20.76
   5  11  -4   -4.40   29.69
   5  12  -5   46.43   20.51
  -5   8 -16    5.79   22.27
   5  -8  16   22.40   21.14
  -5   7 -15   13.97   35.61
   5  -7  15   15.73   21.01
  -5   6 -14   89.83   34.35
   5  -6  14   97.51   25.16
  -5   5 -13  225.97   26.17
   5  -5  13  236.53   27.18
  -5   4 -12  489.05   27.93
   5  -4  12  532.96   30.82
  -5   3 -11  416.07   25.92
   5  -3  11  384.49   32.84
  -5   2 -10  105.18   16.23
   5  -2  10  128.46   17.87
  -5   1  -9   31.33   20.76
   5  -1   9   58.25   14.97
  -5   0  -8  171.87   21.01
   5   0   8  149.34   21.01
   5   1   7  421.36   38.88
  -5  -2  -6  446.14   24.41
   5   2   6  465.52   25.54
  -5  -3  -5  252.39   21.77
   5   3   5  248.11   20.13
  -5  -4  -4  246.73   20.51
   5   4   4  234.14   20.51
  -5  -5  -3  188.22   19.88
   5   5   3  167.84   18.24
  -5  -6  -2   62.15   15.85
   5   6   2   52.21   16.86
  -5  -7  -1   52.34   21.14
   5   7   1   58.63   21.77
  -5  -8   0   71.21   19.00
   5   8   0   93.10   21.77
  -5  -9   1   87.57   21.89
   5   9  -1   71.09   22.02
  -5 -10   2   29.32   23.15
   5  10  -2   60.01   20.51
  -5 -11   3   -2.64   16.48
   5  11  -3    3.90   19.75
   5  12  -4    2.77   15.98
  -5   7 -16  -10.82   25.16
  -5   6 -15    7.05   27.05
   5  -6  15   16.99   23.91
  -5   5 -14   60.01   26.42
   5  -5  14   64.29   33.59
  -5   4 -13  323.98   25.04
   5  -4  13  349.77   24.03
  -5   3 -12  125.69   25.67
   5  -3  12  121.79   25.54
  -5   2 -11    9.94   18.37
   5  -2  11    7.80   18.62
  -5   1 -10  161.55   20.13
   5  -1  10  159.16   17.36
  -5   0  -9  201.68   18.62
   5   0   9  210.49   18.37
  -5  -1  -8  303.72   33.22
   5   1   8  374.43   41.02
  -5  -2  -7  360.97   25.54
   5   2   7  368.52   25.29
  -5  -3  -6  215.15   18.62
   5   3   6  209.11   20.51
  -5  -4  -5   26.17   19.50
   5   4   5   46.68   19.88
  -5  -5  -4  141.42   19.25
   5   5   4  134.88   18.62
  -5  -6  -3  132.61   19.38
   5   6   3  123.17   18.49
  -5  -7  -2  110.34   16.73
   5   7   2   82.91   22.77
  -5  -8  -1   66.43   20.51
   5   8   1   56.74   20.76
  -5  -9   0   56.11   19.50
   5   9   0   61.90   22.27
  -5 -10   1   17.87   17.11
   5  10  -1    7.55   17.74
  -5 -11   2    0.88   33.22
   5  11  -2    1.51   17.87
  -5   5 -15  151.36   23.91
   5  -5  15  112.98   20.63
  -5   4 -14   34.98   23.65
   5  -4  14   28.94   22.14
  -5   3 -13  187.59   29.32
   5  -3  13  140.54   27.43
  -5   2 -12   43.66   22.65
   5  -2  12   58.63   21.51
  -5   1 -11  122.17   17.24
   5  -1  11  131.48   19.00
  -5   0 -10  155.38   18.37
   5   0  10  163.81   18.75
  -5  -1  -9  200.55   21.89
   5   1   9  224.20   22.14
  -5  -2  -8  280.82   22.40
   5   2   8  345.11   25.04
  -5  -3  -7  206.21   20.38
   5   3   7  224.83   21.26
  -5  -4  -6  216.66   20.76
   5   4   6  245.22   20.89
  -5  -5  -5  100.15   18.87
   5   5   5  114.62   19.63
  -5  -6  -4  135.76   20.63
   5   6   4  143.18   19.63
  -5  -7  -3   91.59   20.00
   5   7   3   93.48   20.26
  -5  -8  -2  109.33   20.26
   5   8   2  128.84   29.19
  -5  -9  -1   48.06   18.75
   5   9   1   82.41   20.89
  -5 -10   0   58.50   21.14
   5  10   0   14.22   21.01
  -5 -11   1   -4.53   12.83
   5  11  -1    0.75   11.32
  -5 -12   2    7.05   16.36
   5  12  -2  -14.97   37.87
  -5   4 -15   94.74   30.82
   5  -4  15   16.99   23.78
  -5   3 -14  116.25   31.08
   5  -3  14   20.38   44.54
  -5   2 -13  172.75   22.02
   5  -2  13  147.08   20.63
  -5   1 -12   98.39   18.24
   5  -1  12   96.00   18.49
  -5   0 -11  154.75   25.04
   5   0  11  164.19   25.54
  -5  -1 -10   76.37   19.12
   5   1  10   57.25   20.26
  -5  -2  -9   87.06   19.63
   5   2   9   89.83   21.01
  -5  -3  -8   -0.25   15.10
   5   3   8   -4.91   14.85
  -5  -4  -7   38.37   16.10
   5   4   7   43.78   16.36
  -5  -5  -6  185.58   25.41
   5   5   6  167.84   23.65
  -5  -6  -5  129.46   24.16
   5   6   5  134.25   24.79
  -5  -7  -4   61.40   31.33
   5   7   4   48.57   23.78
  -5  -8  -3   47.06   17.24
   5   8   3   21.01   21.26
  -5  -9  -2   35.98   18.62
   5   9   2   26.04   22.27
  -5 -10  -1    1.13   15.73
   5  10   1   17.74   19.25
  -5 -11   0   -6.16   29.57
   5  11   0   -5.66   16.23
   5  12  -1   -7.80   14.85
  -5   3 -15   12.20   20.76
   5  -3  15   16.10   22.14
  -5   2 -14   53.22   21.14
   5  -2  14   53.72   20.13
  -5   1 -13  185.20   21.39
   5  -1  13  153.87   25.29
  -5   0 -12  342.60   29.82
   5   0  12  344.23   27.30
  -5  -1 -11  132.48   20.76
   5   1  11  169.98   27.81
  -5  -2 -10   31.96   20.38
   5   2  10    0.38   21.26
  -5  -3  -9   62.40   19.75
   5   3   9   48.94   19.88
  -5  -4  -8   80.40   17.74
   5   4   8  106.06   20.76
  -5  -5  -7  169.35   18.49
   5   5   7  176.39   19.25
  -5  -6  -6   61.02   20.63
   5   6   6   45.42   19.63
  -5  -7  -5   20.38   23.28
   5   7   5   13.08   24.28
  -5  -8  -4  -38.12   33.09
   5   8   4    2.01   21.64
  -5  -9  -3    6.67    9.81
   5   9   3    7.42   12.46
   5  10   2   -1.13    9.56
   5  12   0    6.29   16.73
  -5   1 -14    9.94   22.40
   5  -1  14   17.24   21.51
  -5   0 -13   83.54   21.89
   5   0  13   38.37   24.16
  -5  -1 -12   23.02   27.81
   5   1  12   99.39   30.45
  -5  -2 -11   14.47   21.64
   5   2  11   35.86   25.04
  -5  -3 -10   80.65   21.26
   5   3  10   83.79   23.02
  -5  -4  -9  204.95   19.25
   5   4   9  186.59   22.65
  -5  -5  -8   77.13   24.66
   5   5   8   95.49   24.66
  -5  -6  -7    3.52   17.36
   5   6   7   10.57   18.75
  -5  -7  -6   50.20   18.12
   5   7   6   47.06   19.25
  -5  -8  -5   23.28   14.72
   5   8   5   13.08   13.59
   5   9   4    1.01    8.30
   5  10   3    5.54   12.96
   5  11   2  -11.95   22.52
   5  12   1  104.18   28.81
  -5  -1 -13   45.42   28.56
   5   1  13   24.03   26.55
  -5  -2 -12   49.07   23.02
   5   2  12   53.98   23.02
  -5  -3 -11   43.53   21.77
   5   3  11   37.37   22.90
  -5  -4 -10   14.09   19.63
   5   4  10   23.65   20.89
  -5  -5  -9   53.72   18.12
   5   5   9   69.20   19.50
  -5  -6  -8   18.62   21.26
   5   6   8   10.57   19.63
  -5  -7  -7   43.15   15.98
   5   7   7    8.56   19.12
  -5  -8  -6   19.00   21.26
   5   8   6   13.71   10.57
  -5  -9  -5    0.75   17.99
   5   9   5   16.36   19.12
  -5 -10  -4   11.70   17.87
   5  10   4  107.07   19.88
  -5  -3 -12   41.14   16.73
   5   3  12   94.61   19.00
  -5  -4 -11   11.95   21.39
   5   4  11   21.39   26.55
  -5  -5 -10   16.10   19.88
   5   5  10   -8.81   24.53
  -5  -6  -9    2.89   18.24
   5   6   9    6.92   13.97
  -5  -7  -8  -11.70   19.50
   5   7   8   -7.30   22.52
  -5  -8  -7   38.12   11.83
   5   8   7   -1.13   23.28
  -5  -9  -6   12.83   28.69
   5   9   6    4.28   13.71
   5  10   5    7.93   14.85
  -6  10  10  -13.46   33.34
   6 -10 -10   24.66   34.22
  -6   9  11    9.81   15.22
   6  -9 -11    5.41   28.18
  -6   8  12   10.95   21.77
   6  -8 -12    0.13   13.97
  -6   7  13    5.03   19.50
   6  -7 -13    1.76   12.71
  -6  11   8   -2.89   14.97
   6 -11  -8    9.69   15.73
  -6  10   9    6.54   18.75
   6 -10  -9   17.36   21.01
  -6   9  10    7.55   16.99
   6  -9 -10   -7.80   33.34
  -6   8  11   87.06   19.63
   6  -8 -11    7.30   14.59
  -6   7  12   50.70   17.61
   6  -7 -12   84.93   23.65
  -6   6  13    1.51    7.30
   6  -6 -13   -3.90   11.95
  -6  11   7   36.74   27.18
   6 -11  -7  -15.85   39.51
  -6  10   8   96.12   30.70
   6 -10  -8   73.48   35.23
  -6   9   9   48.57   22.02
   6  -9  -9   93.73   29.32
  -6   8  10   55.11   29.57
   6  -8 -10   47.81   25.92
  -6   7  11  100.78   18.49
   6  -7 -11  122.92   26.30
  -6   6  12    0.63   17.99
   6  -6 -12    9.94   16.48
  -6   5  13   23.28   27.05
   6  -5 -13    5.28   22.65
  -6   4  14   -6.67   31.83
   6  -4 -14   -1.38   29.69
  -6  12   5   16.36   18.24
  -6  11   6   -7.67   30.82
   6 -11  -6   14.59   14.97
  -6  10   7   46.43   31.45
   6 -10  -7   46.05   40.76
  -6   9   8   79.14   29.19
   6  -9  -8   37.37   21.39
  -6   8   9   24.66   27.05
   6  -8  -9   28.94   20.00
  -6   7  10   16.99   23.15
   6  -7 -10   16.48   28.56
  -6   6  11   17.36   20.63
   6  -6 -11    4.66   24.66
  -6   5  12   74.36   30.45
   6  -5 -12  106.82   27.05
  -6   4  13   43.53   23.91
   6  -4 -13   31.45   21.39
  -6   3  14   13.97   16.86
   6  -3 -14   -2.26   22.52
  -6  11   5  151.99   21.77
   6 -11  -5  116.63   19.38
  -6  10   6  214.64   24.28
   6 -10  -6  185.08   25.04
  -6   9   7  112.10   21.26
   6  -9  -7  112.35   24.79
  -6   8   8   36.36   30.20
   6  -8  -8   14.47   23.78
  -6   7   9   47.31   26.67
   6  -7  -9   70.58   20.51
  -6   6  10    8.93   22.52
   6  -6 -10    5.16   26.04
  -6   5  11  170.23   30.82
   6  -5 -11  159.66   24.53
  -6   4  12  133.11   26.04
   6  -4 -12  135.88   22.40
  -6   3  13   59.01   45.55
   6  -3 -13   14.47   32.33
  -6   2  14    7.30   18.49
   6  -2 -14    8.81   11.45
   6 -11  -4   27.30   10.19
  -6  10   5   45.92   20.51
   6 -10  -5   79.64   18.87
  -6   9   6   19.88   20.00
   6  -9  -6    1.26   20.76
  -6   8   7   91.85   29.82
   6  -8  -7   52.59   16.99
  -6   7   8  123.30   20.26
   6  -7  -8  134.62   21.77
  -6   6   9   77.50   18.49
   6  -6  -9   93.73   18.24
  -6   5  10   71.59   20.89
   6  -5 -10   65.30   20.00
  -6   4  11  187.34   24.91
   6  -4 -11  247.86   25.04
  -6   3  12   36.24   30.70
   6  -3 -12   35.48   28.69
  -6   2  13   15.22   27.18
   6  -2 -13   10.19   20.13
  -6   1  14  -10.82   19.63
   6  -1 -14   22.52   17.61
  -6  10   4   37.62   23.15
   6 -10  -4   58.25   25.92
  -6   9   5   67.94   15.48
   6  -9  -5   28.18   14.97
  -6   8   6   73.48   18.49
   6  -8  -6   85.43   15.35
  -6   7   7   64.92   17.87
   6  -7  -7   70.96   15.73
  -6   6   8   72.97   19.38
   6  -6  -8   70.21   18.37
  -6   5   9  100.28   15.22
   6  -5  -9  130.35   15.48
  -6   4  10   85.81   19.50
   6  -4 -10   70.96   18.24
  -6   3  11   66.18   21.01
   6  -3 -11   94.24   21.26
  -6   2  12  108.20   20.26
   6  -2 -12  122.04   21.77
  -6   1  13  198.79   24.91
   6  -1 -13  170.48   26.92
  -6   0  14   12.58   23.40
   6   0 -14   21.39   21.77
  -6  10   3   28.81   14.59
   6 -10  -3   24.66    9.31
  -6   9   4   26.67   13.34
   6  -9  -4   25.54   12.96
  -6   8   5   54.73   15.35
   6  -8  -5   46.68   13.59
  -6   7   6   59.26   14.47
   6  -7  -6   86.69   13.08
  -6   6   7  119.65   15.10
   6  -6  -7  115.12   13.34
  -6   5   8   66.56   14.22
   6  -5  -8   85.30   14.09
  -6   4   9    5.91   15.22
   6  -4  -9    5.28   14.34
  -6   3  10    4.66   17.11
   6  -3 -10    4.15   15.73
  -6   2  11   64.92   19.38
   6  -2 -11   69.58   20.63
  -6   1  12  279.94   31.83
   6  -1 -12  286.99   31.71
  -6   0  13   69.45   22.52
   6   0 -13   64.17   20.76
  -6  -1  14   26.17   28.69
   6   1 -14   34.98   26.30
  -6   9   3   77.63   19.88
   6  -9  -3   82.03   10.69
  -6   8   4   68.19   12.33
   6  -8  -4   38.12   16.73
  -6   7   5  195.77   15.85
   6  -7  -5  214.52   17.99
  -6   6   6  271.26   16.73
   6  -6  -6  275.66   16.23
  -6   5   7  285.73   17.61
   6  -5  -7  281.95   18.12
  -6   4   8  142.68   13.59
   6  -4  -8  141.29   12.71
  -6   3   9  109.59   16.23
   6  -3  -9  113.23   15.35
  -6   2  10   71.09   17.49
   6  -2 -10   74.48   20.26
  -6   1  11  111.35   23.91
   6  -1 -11  165.07   21.39
  -6   0  12   75.87   22.65
   6   0 -12   64.92   22.90
  -6  -1  13   82.54   24.28
   6   1 -13   72.97   22.65
  -6  -2  14   34.10   36.11
   6   2 -14   83.67   33.34
  -6   9   2  159.28   14.22
  -6   8   3   92.85   11.32
   6  -8  -3   88.83   10.82
  -6   7   4   87.32   12.20
   6  -7  -4  107.32   10.69
  -6   6   5  227.60   14.09
   6  -6  -5  178.79   14.59
  -6   5   6  239.81   13.71
   6  -5  -6  276.42   16.48
  -6   4   7  316.05   19.75
   6  -4  -7  332.78   17.87
  -6   3   8  161.17   15.60
   6  -3  -8  171.74   16.73
  -6   2   9  205.46   17.24
   6  -2  -9  228.99   15.73
  -6   1  10  134.75   16.48
   6  -1 -10  129.21   16.61
  -6   0  11   89.20   23.65
   6   0 -11  133.49   23.40
  -6  -1  12   80.52   23.28
   6   1 -12   38.88   23.65
  -6  -2  13  144.31   31.83
   6   2 -13  166.71   33.47
  -6  -3  14   14.22   23.65
   6   3 -14   -4.15   27.81
  -6   8   2  365.62   15.60
   6  -8  -2  347.50   29.19
  -6   7   3  209.48   12.58
   6  -7  -3  211.25   14.09
  -6   6   4  417.96   18.37
   6  -6  -4  426.64   16.48
  -6   5   5  144.06   14.09
   6  -5  -5  149.09   12.96
  -6   4   6  216.53   15.85
   6  -4  -6  248.49   14.59
  -6   3   7  235.91   16.86
   6  -3  -7  216.03   17.24
  -6   2   8  169.10   18.37
   6  -2  -8  171.49   17.49
  -6   1   9  286.61   22.77
   6  -1  -9  259.81   22.65
  -6   0  10   90.84   14.72
   6   0 -10  108.58   14.47
  -6  -1  11   38.88   19.50
   6   1 -11   46.93   18.24
  -6  -2  12  152.49   31.20
   6   2 -12  212.13   40.39
  -6  -3  13  287.87   35.61
   6   3 -13  237.54   38.37
  -6  -4  14   -2.64   25.41
   6   4 -14   38.00   25.29
  -6   8   1  435.32   26.17
   6  -8  -1  432.68   16.99
  -6   7   2  203.19   11.45
   6  -7  -2  220.81   11.70
  -6   6   3  287.74   13.97
   6  -6  -3  253.77   13.21
  -6   5   4  162.55   13.34
   6  -5  -4  172.24   12.33
  -6   4   5    3.65    9.06
   6  -4  -5   -2.89    8.18
  -6   3   6  416.83   25.16
   6  -3  -6  413.18   20.13
  -6   2   7  406.76   19.25
   6  -2  -7  388.14   19.63
  -6   1   8  223.45   15.10
   6  -1  -8  204.95   16.10
  -6   0   9  117.51   16.61
   6   0  -9  101.79   14.85
  -6  -1  10   23.91   13.71
   6   1 -10   36.11   14.09
  -6  -2  11   43.15   30.57
   6   2 -11  -36.24   67.82
  -6  -3  12  128.71   21.39
   6   3 -12  129.84   22.52
  -6  -4  13  138.78   27.18
   6   4 -13  104.30   29.44
  -6  -5  14   13.97   28.06
   6   5 -14   23.65   18.12
  -6   7   1  221.81   18.49
   6  -7  -1  221.06   10.95
  -6   6   2  465.90   20.89
   6  -6  -2  467.91   19.00
  -6   5   3  476.72   18.24
   6  -5  -3  450.67   17.49
  -6   4   4   -4.78    8.05
   6  -4  -4   -0.75    7.80
  -6   3   5   55.61    9.94
   6  -3  -5   40.39    9.44
  -6   2   6  616.12   25.04
   6  -2  -6  614.86   27.30
  -6   1   7  168.85   13.46
   6  -1  -7  158.53   12.58
  -6   0   8  105.43   14.72
   6   0  -8   97.63   17.11
  -6  -1   9   81.91   16.36
   6   1  -9   82.16   16.36
  -6  -2  10   66.81   26.30
   6   2 -10   63.41   23.15
  -6  -3  11   14.34   24.03
   6   3 -11   12.08   25.16
  -6  -4  12    5.28   22.65
   6   4 -12   24.28   26.92
  -6  -5  13   46.05   34.85
   6   5 -13   71.09   29.44
  -6   7   0  270.63   20.63
   6  -7   0  267.99   14.09
  -6   6   1   77.13    9.06
   6  -6  -1  103.42   11.58
  -6   5   2  425.26   17.87
   6  -5  -2  481.12   18.62
  -6   4   3  247.23   18.49
   6  -4  -3  258.30   13.71
  -6   3   4  553.47   21.89
   6  -3  -4  541.51   20.00
  -6   2   5  356.82   17.36
   6  -2  -5  365.50   17.61
  -6   1   6  114.74   12.58
   6  -1  -6   99.02   12.71
  -6   0   7  137.64   14.22
   6   0  -7  162.93   16.48
  -6  -1   8   98.77   19.00
   6   1  -8   89.33   16.23
  -6  -2   9  139.15   22.27
   6   2  -9  180.92   22.02
  -6  -3  10  158.65   17.61
   6   3 -10  141.79   18.12
  -6  -4  11   28.43   19.88
   6   4 -11    0.00   20.13
  -6  -5  12   45.55   22.02
   6   5 -12   39.13   24.53
  -6  -6  13   62.78   25.04
   6   6 -13  114.24   26.92
  -6   7  -1    2.52    6.79
   6  -7   1    6.79    5.28
  -6   6   0   31.20    8.30
   6  -6   0   53.72   10.44
  -6   5   1   42.40    8.43
   6  -5  -1   26.80    6.92
  -6   4   2  264.34   12.96
   6  -4  -2  284.09   13.21
  -6   3   3  469.29   19.50
   6  -3  -3  484.64   20.76
  -6   2   4  531.45   22.27
   6  -2  -4  563.28   21.77
  -6   1   5  124.68   10.95
   6  -1  -5  127.96   10.82
  -6   0   6  245.85   17.74
   6   0  -6  235.40   16.73
  -6  -1   7  384.12   22.27
   6   1  -7  383.49   22.40
  -6  -2   8  106.31   19.00
   6   2  -8  121.04   19.75
  -6  -3   9  273.02   21.51
   6   3  -9  309.76   21.77
  -6  -4  10   55.48   19.00
   6   4 -10   83.29   20.13
  -6  -5  11    2.26   23.65
   6   5 -11   -5.91   23.65
  -6  -6  12   31.45   23.78
   6   6 -12   45.04   34.98
  -6  -7  13   72.47   14.97
   6   7 -13  106.69   22.52
  -6   8  -3  246.85   13.08
   6  -8   3  339.96   18.49
  -6   7  -2  119.90   10.19
   6  -7   2  121.92   10.07
  -6   6  -1  229.11   13.84
   6  -6   1  231.75   20.00
  -6   5   0  837.81   36.11
   6  -5   0  866.25   33.09
  -6   4   1  147.21   12.20
   6  -4  -1  146.83   11.70
  -6   3   2   87.19   10.44
   6  -3  -2   91.59    9.44
  -6   2   3  752.76   26.80
   6  -2  -3  711.62   28.18
  -6   1   4  105.43   15.60
   6  -1  -4  108.08   13.71
  -6   0   5   29.19   11.07
   6   0  -5   32.33   10.44
  -6  -1   6  660.54   29.44
   6   1  -6  690.48   27.05
  -6  -2   7  145.95   18.37
   6   2  -7   93.48   18.62
  -6  -3   8  280.07   18.87
   6   3  -8  293.28   18.49
  -6  -4   9  221.81   18.49
   6   4  -9  240.06   20.13
  -6  -5  10   77.13   19.88
   6   5 -10   69.45   21.64
  -6  -6  11   16.23   24.03
   6   6 -11   41.65   26.55
  -6  -7  12   62.40   20.00
   6   7 -12  106.44   26.04
  -6   9  -5   51.08    7.93
   6  -9   5   29.06    6.92
  -6   8  -4   96.00   11.83
   6  -8   4  128.33   10.32
  -6   7  -3  647.95   43.28
   6  -7   3  676.51   43.41
  -6   6  -2  379.34   20.76
   6  -6   2  388.65   20.26
  -6   5  -1  239.55   15.60
   6  -5   1  232.76   13.59
  -6   4   0  270.25   14.85
   6  -4   0  272.01   13.59
  -6   3   1  170.10   11.70
   6  -3  -1  193.51   11.70
  -6   2   2  941.99   37.49
   6  -2  -2  857.06   33.22
  -6   1   3  825.36   27.93
   6  -1  -3  775.91   27.43
  -6   0   4  110.97   10.95
   6   0  -4  129.09   10.82
  -6  -1   5  136.26   13.34
   6   1  -5  161.55   14.34
  -6  -2   6  227.35   16.86
  -6  -3   7   49.45   12.58
   6   3  -7   60.77   13.71
  -6  -4   8  143.43   17.24
   6   4  -8  128.84   19.63
  -6  -5   9    1.64   22.27
   6   5  -9   20.38   24.28
  -6  -6  10  132.23   21.14
   6   6 -10  123.68   21.26
  -6  -7  11   23.65   21.26
   6   7 -11   24.03   23.28
  -6  -8  12    1.13   10.57
   6   8 -12   18.49   49.95
  -6  12  -9   46.93   20.00
   6 -12   9   97.63   20.51
  -6  11  -8   17.87   12.96
   6 -11   8   12.08   12.20
  -6  10  -7   82.16   12.96
   6 -10   7   70.71   12.33
  -6   9  -6  101.03   19.50
   6  -9   6  129.09   12.33
  -6   8  -5   65.68   11.95
   6  -8   5   60.39   10.19
  -6   7  -4  594.36   32.59
   6  -7   4  557.37   40.51
  -6   6  -3 1220.54   48.94
   6  -6   3 1263.20   48.19
  -6   5  -2  353.54   20.26
   6  -5   2  358.07   25.29
  -6   4  -1  161.42   12.33
   6  -4   1  160.79   10.82
  -6   3   0  819.95   30.20
   6  -3   0  811.89   29.82
  -6   2   1  483.64   22.02
   6  -2  -1  489.30   21.77
  -6   1   2  473.20   19.75
   6  -1  -2  480.62   20.13
  -6   0   3 1034.34   35.48
   6   0  -3 1043.14   35.10
  -6  -1   4 1250.36   40.76
   6   1  -4 1272.76   42.15
  -6  -2   5  174.13   18.12
  -6  -3   6   81.28   12.71
   6   3  -6   98.51   13.71
  -6  -4   7  196.78   18.12
   6   4  -7  176.39   18.24
  -6  -5   8   74.99   17.61
   6   5  -8   66.43   18.24
  -6  -6   9  145.70   22.65
   6   6  -9  114.49   23.65
  -6  -7  10  107.45   26.55
   6   7 -10  129.09   27.30
  -6  -8  11   -0.13   14.47
   6   8 -11    2.39   16.99
  -6  12 -10   70.21   33.34
   6 -12  10  110.84   37.24
  -6  11  -9  109.59   31.83
   6 -11   9  129.09   27.18
  -6  10  -8   18.12   15.98
   6 -10   8   11.20   13.59
  -6   9  -7  189.10   18.75
   6  -9   7  165.57   17.24
  -6   8  -6   63.29   11.83
   6  -8   6   57.75   11.95
  -6   7  -5  292.52   18.49
   6  -7   5  244.84   23.53
  -6   6  -4  237.79   15.98
   6  -6   4  212.63   15.85
  -6   5  -3  416.33   22.02
   6  -5   3  455.08   24.53
  -6   4  -2  321.21   18.62
   6  -4   2  350.15   21.64
  -6   3  -1  383.36   23.02
   6  -3   1  408.40   26.17
  -6   2   0  501.50   32.96
   6  -2   0  545.16   24.41
  -6   1   1   97.13   10.44
   6  -1  -1  118.64   11.20
  -6   0   2  183.94   11.83
   6   0  -2  181.68   12.46
  -6  -1   3  666.83   27.05
   6   1  -3  590.71   24.79
  -6  -2   4  266.23   17.74
  -6  -3   5    3.90   10.95
   6   3  -5    1.38   10.32
  -6  -4   6  263.71   21.64
   6   4  -6  271.26   22.14
  -6  -5   7   98.51   17.11
   6   5  -7   98.14   19.63
  -6  -6   8  112.86   20.89
   6   6  -8  110.47   21.39
  -6  -7   9  170.98   21.89
   6   7  -9  176.27   23.53
  -6  -8  10    8.05   25.92
   6   8 -10   17.11   32.84
   6   9 -11    4.53   15.10
  -6  12 -11   36.24   32.08
   6 -12  11   33.34   39.63
  -6  11 -10   54.60   18.37
   6 -11  10  104.05   35.86
  -6  10  -9  104.55   19.25
   6 -10   9   83.54   27.93
  -6   9  -8  299.69   39.51
   6  -9   8  347.88   23.91
  -6   8  -7  710.74   36.11
   6  -8   7  700.80   35.35
  -6   7  -6  394.56   22.52
   6  -7   6  354.05   19.88
  -6   6  -5  171.24   14.72
   6  -6   5  204.70   17.74
  -6   5  -4    8.18    8.81
   6  -5   4    2.77    8.81
  -6   4  -3 1424.62   53.85
   6  -4   3 1377.56   49.07
  -6   3  -2  629.96   28.81
   6  -3   2  650.72   40.01
  -6   2  -1  435.20   22.14
   6  -2   1  472.57   22.90
  -6   1   0  423.25   21.89
   6  -1   0  399.72   22.14
  -6   0   1  111.98   11.45
   6   0  -1  112.73   12.20
  -6  -1   2  197.28   15.98
   6   1  -2  177.02   13.46
  -6  -2   3  420.35   21.01
  -6  -3   4  198.54   16.48
   6   3  -4  207.22   16.86
  -6  -4   5   31.08   13.97
   6   4  -5   25.92   14.59
  -6  -5   6   94.49   16.73
   6   5  -6   82.41   17.36
  -6  -6   7   31.08   14.59
   6   6  -7   28.56   17.36
  -6  -7   8  202.82   29.57
   6   7  -8  114.49   42.90
  -6  -8   9   26.67   25.29
   6   8  -9   36.11   24.28
   6   9 -10   -3.40   14.59
  -6  12 -12    4.03   20.26
   6 -12  12  -16.86   22.52
  -6  11 -11   -6.79   24.66
   6 -11  11   10.44   21.64
  -6  10 -10    3.40   21.39
   6 -10  10   27.30   22.40
  -6   9  -9  247.86   25.67
   6  -9   9  270.76   23.53
  -6   8  -8  166.46   15.60
   6  -8   8  158.78   15.48
  -6   7  -7  194.39   15.85
   6  -7   7  180.67   16.36
  -6   6  -6  325.36   29.32
   6  -6   6  336.56   21.14
  -6   5  -5   38.00   10.57
   6  -5   5   26.42    9.81
  -6   4  -4  107.82   21.77
   6  -4   4  116.25   13.46
  -6   3  -3 1684.68   60.01
   6  -3   3 1596.11   59.64
  -6   2  -2   59.39   20.89
   6  -2   2   65.55   12.71
  -6   1  -1  245.09   17.87
   6  -1   1  226.97   14.72
  -6   0   0   68.70   10.19
   6   0   0   89.20   11.45
  -6  -1   1   74.48   11.83
   6   1  -1   78.38   11.70
  -6  -2   2   93.48   12.58
   6   2  -2  111.47   13.71
  -6  -3   3  210.99   16.36
   6   3  -3  204.70   17.24
  -6  -4   4  111.98   13.46
   6   4  -4  125.44   14.34
  -6  -5   5   83.67   19.63
   6   5  -5  120.41   20.63
  -6  -6   6   59.26   22.27
   6   6  -6   65.30   22.90
  -6  -7   7    7.67   19.12
   6   7  -7   21.39   23.40
  -6  -8   8    9.44   19.25
   6   8  -8   28.06   23.28
  -6  -9   9   15.35   15.98
   6   9  -9  -13.21   19.88
   6  10 -10   -3.77   10.95
   6 -12  13   -0.38   12.96
  -6  11 -12   44.41   22.77
   6 -11  12   -1.38   31.71
  -6  10 -11   86.31   25.92
   6 -10  11   48.06   25.16
  -6   9 -10  102.41   26.17
   6  -9  10  112.48   23.15
  -6   8  -9  177.53   21.51
   6  -8   9  154.88   18.62
  -6   7  -8   61.02   13.59
   6  -7   8   44.92   15.48
  -6   6  -7  347.38   24.41
   6  -6   7  359.96   32.96
  -6   5  -6   85.30   13.21
   6  -5   6   80.77   11.95
  -6   4  -5   14.47   18.49
   6  -4   5    4.78   15.85
  -6   3  -4  602.91   28.81
   6  -3   4  608.70   26.80
  -6   2  -3  912.80   35.61
   6  -2   3  836.05   34.22
  -6   1  -2  398.84   21.64
   6  -1   2  403.24   22.02
  -6   0  -1  466.78   23.53
   6   0   1  476.72   23.91
  -6  -1   0  132.36   14.09
   6   1   0  123.43   13.34
  -6  -2   1  270.76   19.50
   6   2  -1  287.49   18.37
  -6  -3   2  122.42   14.59
   6   3  -2  103.92   14.97
  -6  -4   3  247.98   19.12
   6   4  -3  267.23   19.75
  -6  -5   4  248.11   19.75
   6   5  -4  275.66   19.75
  -6  -6   5  159.91   19.12
   6   6  -5  126.07   19.25
  -6  -7   6   17.74   19.50
   6   7  -6   15.10   20.51
  -6  -8   7   34.10   18.12
   6   8  -7    7.67   19.12
  -6  -9   8    4.78   17.87
   6   9  -8   72.97   23.02
  -6 -10   9    2.39   13.21
   6  10  -9   52.72   18.12
  -6  11 -13   11.45   30.32
   6 -11  13   -4.40   16.86
  -6  10 -12   66.81   22.02
   6 -10  12   69.20   22.40
  -6   9 -11   32.96   22.02
   6  -9  11   56.99   18.24
  -6   8 -10   46.43   15.60
   6  -8  10   45.42   17.87
  -6   7  -9  137.64   16.73
   6  -7   9  127.58   21.14
  -6   6  -8   77.50   16.99
   6  -6   8   61.15   12.96
  -6   5  -7  223.58   28.31
   6  -5   7  215.15   18.49
  -6   4  -6  163.94   16.99
   6  -4   6  188.22   19.25
  -6   3  -5  430.17   40.26
   6  -3   5  485.90   25.16
  -6   2  -4   31.58   12.20
   6  -2   4   36.61   11.20
  -6   1  -3   41.02   10.57
   6  -1   3   25.16    9.44
  -6   0  -2  548.56   27.30
   6   0   2  519.24   27.68
  -6  -1  -1  380.59   22.27
   6   1   1  334.17   23.53
  -6  -2   0  248.49   17.87
   6   2   0  262.58   18.87
  -6  -3   1  265.09   20.76
   6   3  -1  227.22   19.38
  -6  -4   2   76.75   13.84
   6   4  -2   53.22   13.71
  -6  -5   3  190.74   17.24
   6   5  -3  189.86   16.48
  -6  -6   4  157.14   19.88
   6   6  -4  151.61   20.13
  -6  -7   5  139.66   25.41
   6   7  -5  109.08   26.42
  -6  -8   6   31.96   25.67
   6   8  -6   13.46   29.44
  -6  -9   7   50.58   26.55
   6   9  -7   17.49   28.31
  -6 -10   8   41.65   17.36
   6  10  -8   42.27   16.73
  -6  11 -14   42.15   20.76
   6 -11  14   10.57   40.26
  -6  10 -13   18.49   26.67
   6 -10  13   18.62   33.59
  -6   9 -12  138.90   30.32
   6  -9  12  150.22   30.32
  -6   8 -11   62.53   26.30
   6  -8  11   71.72   25.79
  -6   7 -10   78.26   15.60
   6  -7  10   36.49   15.35
  -6   6  -9  194.39   18.62
   6  -6   9  211.62   22.27
   6  -5   8  438.72   26.42
  -6   4  -7  860.84   41.14
   6  -4   7  933.81   46.05
  -6   3  -6  742.82   37.24
   6  -3   6  705.58   32.71
  -6   2  -5  105.81   13.08
   6  -2   5  105.56   14.34
  -6   1  -4   17.24   10.19
   6  -1   4   14.47   11.70
  -6   0  -3 1018.36   42.15
   6   0   3  996.72   39.38
  -6  -1  -2  346.88   21.26
   6   1   2  317.56   19.88
  -6  -2  -1  243.33   20.00
   6   2   1  279.94   19.00
  -6  -3   0  234.14   19.50
   6   3   0  240.81   17.11
  -6  -4   1  117.89   16.48
   6   4  -1  103.92   15.85
  -6  -5   2  130.85   14.85
   6   5  -2  125.82   15.35
  -6  -6   3  131.86   16.48
   6   6  -3  134.75   16.99
  -6  -7   4  171.61   19.63
   6   7  -4  162.55   21.64
  -6  -8   5  110.84   19.50
   6   8  -5  112.48   23.02
  -6  -9   6   65.55   18.62
   6   9  -6   18.49   20.51
  -6 -10   7    6.79   12.20
   6  10  -7    7.17   19.88
  -6 -11   8   -0.50   15.35
  -6  10 -14    1.26   26.67
   6 -10  14   24.28   14.47
  -6   9 -13  107.07   50.96
   6  -9  13   67.44   29.57
  -6   8 -12  292.65   49.19
   6  -8  12  267.11   30.57
  -6   7 -11   55.48   22.90
   6  -7  11   54.35   21.51
  -6   6 -10  113.23   16.23
   6  -6  10  104.18   17.49
  -6   5  -9  228.36   22.52
   6  -5   9  235.15   22.27
  -6   4  -8  387.39   25.54
   6  -4   8  367.89   21.89
  -6   3  -7  402.74   40.01
   6  -3   7  379.59   22.90
  -6   2  -6  365.75   20.76
   6  -2   6  377.45   21.89
  -6   1  -5  198.29   16.48
   6  -1   5  214.77   17.99
  -6   0  -4  295.67   19.12
   6   0   4  289.38   20.00
  -6  -1  -3  621.41   30.82
   6   1   3  641.79   29.94
  -6  -2  -2  348.64   31.71
   6   2   2  321.46   21.01
  -6  -3  -1  589.45   27.18
   6   3   1  654.24   30.32
  -6  -4   0    0.38   13.08
   6   4   0   16.99   14.72
  -6  -5   1   74.73   16.48
   6   5  -1   53.35   14.34
  -6  -6   2   91.59   15.73
   6   6  -2  104.81   16.10
  -6  -7   3  112.98   25.16
   6   7  -3   99.14   24.79
  -6  -8   4   64.29   26.92
   6   8  -4   46.68   29.06
  -6  -9   5   51.58   29.44
   6   9  -5   34.47   33.09
  -6 -10   6    5.79   19.38
   6  10  -6  -17.11   36.36
  -6 -11   7  -15.60   22.90
   6  11  -7   -1.76   13.97
  -6  10 -15  117.51   31.83
   6 -10  15  118.64   26.67
  -6   9 -14   65.05   44.92
   6  -9  14    0.25   23.53
  -6   8 -13  114.62   20.89
   6  -8  13   81.78   20.89
  -6   7 -12  160.67   22.40
   6  -7  12  236.41   29.44
  -6   6 -11   66.68   19.63
   6  -6  11   99.39   23.15
  -6   5 -10  214.89   18.62
   6  -5  10  215.02   17.74
  -6   4  -9  167.84   18.49
   6  -4   9  129.21   17.61
  -6   3  -8  371.28   23.15
   6  -3   8  339.58   21.64
  -6   2  -7  217.54   18.49
   6  -2   7  224.58   17.74
  -6   1  -6  291.77   30.95
   6  -1   6  278.68   21.77
  -6   0  -5  488.80   26.67
   6   0   5  491.94   24.41
  -6  -1  -4  276.29   22.40
   6   1   4  394.69   21.26
  -6  -2  -3  173.12   17.36
   6   2   3  190.86   18.49
  -6  -3  -2  384.24   22.52
   6   3   2  379.21   22.77
  -6  -4  -1  244.46   20.26
   6   4   1  223.95   21.39
  -6  -5   0  147.21   20.26
   6   5   0  106.31   21.01
  -6  -6   1  424.50   26.17
   6   6  -1  412.68   26.42
  -6  -7   2   17.61   19.12
   6   7  -2   32.84   20.51
  -6  -8   3   17.11   17.74
   6   8  -3    3.90   21.39
  -6  -9   4   19.12   19.88
   6   9  -4   30.07   20.89
  -6 -10   5   57.62   16.23
   6  10  -5    6.67   12.20
   6  11  -6   -9.44   11.70
  -6  10 -16   -2.14   19.75
   6 -10  16   -8.68   23.53
  -6   9 -15  -11.20   40.76
   6  -9  15   -0.13   19.75
  -6   8 -14   31.96   26.04
   6  -8  14   77.13   23.28
  -6   7 -13  120.28   23.40
   6  -7  13  165.20   26.80
  -6   6 -12  129.34   26.55
   6  -6  12  167.59   22.65
  -6   5 -11  119.15   17.11
   6  -5  11  129.72   16.48
  -6   4 -10    6.42   19.75
   6  -4  10    3.02   27.43
  -6   3  -9   60.27   16.36
   6  -3   9   22.52   19.00
  -6   2  -8  342.09   31.96
   6  -2   8  366.75   24.28
  -6   1  -7  248.86   20.76
   6  -1   7  257.42   25.54
  -6   0  -6  533.34   27.68
   6   0   6  593.98   30.32
   6   1   5  371.41   21.26
  -6  -2  -4   -4.40   17.74
   6   2   4    8.43   14.85
  -6  -3  -3   -7.42   15.85
   6   3   3   -1.89   12.71
  -6  -4  -2  318.82   23.65
   6   4   2  302.97   22.02
  -6  -5  -1  283.97   23.28
   6   5   1  225.84   22.27
  -6  -6   0  162.93   19.25
   6   6   0  176.14   21.89
  -6  -7   1   49.57   17.11
   6   7  -1   65.17   16.99
  -6  -8   2   29.06   18.87
   6   8  -2   28.81   20.00
  -6  -9   3   53.22   28.69
   6   9  -3   50.83   29.06
  -6 -10   4   -8.81   23.78
   6  10  -4    4.03   38.63
  -6 -11   5   -8.81   16.86
   6  11  -5   18.37   27.55
  -6   8 -15   33.34   21.77
   6  -8  15  -14.09   34.10
  -6   7 -14  171.24   26.04
   6  -7  14  167.96   23.02
  -6   6 -13   34.22   30.20
   6  -6  13    1.26   25.16
  -6   5 -12  303.72   25.54
   6  -5  12  289.63   35.35
  -6   4 -11  267.36   21.14
   6  -4  11  288.25   20.00
  -6   3 -10   65.17   14.85
   6  -3  10   50.07   15.35
  -6   2  -9   85.56   16.73
   6  -2   9   71.59   14.34
  -6   1  -8  191.24   17.49
   6  -1   8  226.60   19.00
  -6   0  -7  150.85   15.60
   6   0   7  168.34   18.24
   6   1   6  188.60   16.48
  -6  -2  -5  124.94   20.00
   6   2   5  123.30   21.39
  -6  -3  -4   33.97   16.61
   6   3   4   16.86   15.10
  -6  -4  -3  134.62   21.51
   6   4   3  151.99   22.65
  -6  -5  -2  129.46   22.52
   6   5   2  140.54   22.65
  -6  -6  -1  103.55   22.65
   6   6   1   64.17   22.14
  -6  -7   0   32.33   20.00
   6   7   0    8.30   18.87
  -6  -8   1   31.45   17.36
   6   8  -1   23.53   18.12
  -6  -9   2   40.51   20.63
   6   9  -2   38.75   20.13
  -6 -10   3  -27.81   23.65
   6  10  -3  -12.33   19.50
  -6 -11   4    0.63   31.08
   6  11  -4    0.63   12.96
  -6   7 -15  -26.55   31.45
   6  -7  15   -5.03   17.49
  -6   6 -14   29.44   31.83
   6  -6  14    0.63   26.80
  -6   5 -13   54.35   21.64
   6  -5  13   15.98   22.40
  -6   4 -12  604.80   32.21
   6  -4  12  580.77   30.32
  -6   3 -11  156.14   20.89
   6  -3  11  176.39   20.89
  -6   2 -10  103.17   19.38
   6  -2  10  104.81   19.25
  -6   1  -9  113.11   17.49
   6  -1   9  131.73   19.38
  -6   0  -8  308.00   37.49
   6   0   8  350.15   26.92
  -6  -1  -7   19.88   15.60
   6   1   7   58.38   14.59
  -6  -2  -6  105.81   18.24
   6   2   6  126.32   16.99
  -6  -3  -5  209.36   20.00
   6   3   5  224.83   19.38
  -6  -4  -4  135.50   16.86
   6   4   4  102.29   17.87
  -6  -5  -3   83.92   16.73
   6   5   3   72.72   15.22
  -6  -6  -2   79.64   16.86
   6   6   2  115.75   17.99
  -6  -7  -1   34.98   18.49
   6   7   1   73.35   21.26
  -6  -8   0    8.43   20.26
   6   8   0   15.35   20.51
  -6  -9   1   43.66   24.66
   6   9  -1   34.22   18.49
  -6 -10   2   -0.50   21.64
   6  10  -2    6.42   26.55
   6  11  -3   -2.64   22.02
  -6   6 -15   -5.03   21.77
   6  -6  15   29.82   21.01
  -6   5 -14   13.08   26.42
   6  -5  14   27.68   34.60
  -6   4 -13   14.72   19.12
   6  -4  13   14.97   18.12
  -6   3 -12  103.04   22.40
   6  -3  12   79.26   19.88
  -6   2 -11  115.50   21.14
   6  -2  11  111.47   20.63
  -6   1 -10  130.60   21.01
   6  -1  10  125.19   20.63
  -6   0  -9   27.93   13.84
   6   0   9   20.63   15.73
  -6  -1  -8  155.63   23.91
   6   1   8  200.80   25.04
  -6  -2  -7   80.14   15.35
   6   2   7  106.69   16.73
  -6  -3  -6  275.92   33.59
   6   3   6  272.52   25.79
  -6  -4  -5  226.72   19.50
   6   4   5  214.77   19.38
  -6  -5  -4   52.84   16.36
   6   5   4   37.37   15.35
  -6  -6  -3    6.92   16.23
   6   6   3   -5.03   15.98
  -6  -7  -2   49.82   16.73
   6   7   2   44.92   19.00
  -6  -8  -1   78.76   20.13
   6   8   1   83.42   22.40
  -6  -9   0   96.12   14.72
   6   9   0   13.08   15.35
  -6 -10   1    2.26   20.13
   6  10  -1    6.42   18.87
   6  11  -2  -20.63   26.92
  -6   5 -15    9.44   14.85
   6  -5  15   13.46   27.30
  -6   4 -14   96.12   18.75
   6  -4  14  124.43   24.53
  -6   3 -13   -0.63   27.18
   6  -3  13   67.44   27.55
  -6   2 -12   91.72   21.77
   6  -2  12   94.11   21.77
  -6   1 -11  218.54   20.89
   6  -1  11  198.16   20.38
  -6   0 -10   -5.16   15.98
   6   0  10   -2.26   19.12
  -6  -1  -9   28.94   16.86
   6   1   9   38.37   16.10
  -6  -2  -8  247.98   20.38
   6   2   8  233.01   22.65
  -6  -3  -7   24.91   18.24
   6   3   7   13.46   17.61
  -6  -4  -6  181.43   20.76
   6   4   6  138.02   24.28
  -6  -5  -5  185.45   21.26
   6   5   5  136.38   19.63
  -6  -6  -4   51.58   18.62
   6   6   4   42.78   18.24
  -6  -7  -3   20.76   16.86
   6   7   3   24.41   18.24
  -6  -8  -2   70.21   19.50
   6   8   2   68.32   18.75
  -6  -9  -1    3.90   16.61
   6   9   1   14.85   12.08
  -6 -10   0   -3.15   17.99
   6  10   0   82.16   23.78
   6  11  -1    3.90   20.26
  -6   3 -14   58.88   27.93
   6  -3  14   69.20   30.95
  -6   2 -13    5.54   19.00
   6  -2  13  -10.32   15.73
  -6   1 -12  201.31   23.15
   6  -1  12  213.89   31.83
  -6   0 -11  324.35   30.07
   6   0  11  334.67   30.32
  -6  -1 -10   28.69   22.65
   6   1  10   48.69   24.28
  -6  -2  -9   43.91   20.89
   6   2   9   28.18   17.49
  -6  -3  -8   22.52   22.02
   6   3   8   30.20   20.63
  -6  -4  -7   44.92   20.89
   6   4   7   42.15   20.89
  -6  -5  -6   96.38   17.36
   6   5   6   80.27   17.11
  -6  -6  -5   80.27   16.48
   6   6   5   47.56   16.86
  -6  -7  -4   21.39   20.51
   6   7   4   16.73   17.49
  -6  -8  -3    4.28   16.23
   6   8   3   22.14   16.36
  -6  -9  -2    8.05    9.94
   6   9   2    5.79   12.71
   6  10   1    3.65    9.06
  -6   2 -14   32.33   20.63
   6  -2  14   26.80   14.09
  -6   1 -13  111.47   25.67
   6  -1  13   33.34   36.36
  -6   0 -12  181.55   22.52
   6   0  12  199.17   23.28
  -6  -1 -11  104.55   29.82
   6   1  11   46.80   43.78
  -6  -2 -10   85.05   27.30
   6   2  10   90.21   21.01
  -6  -3  -9  124.94   21.26
   6   3   9   92.85   22.65
  -6  -4  -8  159.41   20.63
   6   4   8  149.72   19.88
  -6  -5  -7   17.99   24.66
   6   5   7   60.52   25.79
  -6  -6  -6   17.24   17.87
   6   6   6   23.53   18.37
  -6  -7  -5   28.43   17.61
   6   7   5   20.13   14.85
  -6  -8  -4    3.15   15.35
   6   8   4   -9.56   14.09
  -6  -9  -3    1.38    9.18
   6   9   3    2.64   28.06
  -6   0 -13   16.10   32.46
   6   0  13    1.26   18.24
  -6  -1 -12    4.03   28.18
   6   1  12   48.06   38.12
  -6  -2 -11   93.61   19.38
   6   2  11   82.16   18.24
  -6  -3 -10   49.32   15.98
   6   3  10   45.67   16.23
  -6  -4  -9   13.84   18.87
   6   4   9    1.51   21.14
  -6  -5  -8   65.05   16.48
   6   5   8   97.89   18.37
  -6  -6  -7   -5.66   19.75
   6   6   7   19.00   20.63
  -6  -7  -6   47.56   17.36
   6   7   6   13.08   12.71
  -6  -8  -5   -0.50   15.10
   6   8   5    6.04   18.49
   6   9   4   11.70   22.52
  -6  -2 -12   38.88   32.08
   6   2  12    1.51   10.07
  -6  -3 -11   64.17   17.61
   6   3  11   38.75   15.85
  -6  -4 -10   12.71   17.36
   6   4  10   13.71   22.27
  -6  -5  -9   15.48   20.63
   6   5   9   27.05   23.53
  -6  -6  -8    1.89   15.10
   6   6   8   58.88   17.11
  -6  -7  -7   -5.91   20.00
   6   7   7   16.48   17.11
  -6  -8  -6   71.09   13.84
   6   8   6    4.15   13.21
  -6  -9  -5   -6.04   19.75
  -7   9  11    6.92   14.09
  -7   8  12   19.12   21.89
   7  -7 -13    8.30   21.51
  -7  11   8   -5.79   20.89
  -7  10   9    5.28   17.74
   7 -10  -9   -8.56   13.97
   7  -9 -10   -2.26   14.34
  -7   8  11    1.76   18.24
   7  -8 -11   -5.28   14.09
  -7   7  12    1.26   23.65
   7  -7 -12    8.30   21.77
  -7   6  13    1.13   20.26
   7  -6 -13   42.78   16.86
  -7  11   7  -14.85   27.05
   7 -11  -7   -8.93   21.51
  -7  10   8   72.09   14.97
   7 -10  -8    9.56   18.24
  -7   9   9    5.79   26.80
   7  -9  -9   -8.93   19.75
  -7   8  10   34.22   16.99
   7  -8 -10    2.26   16.73
  -7   7  11    9.56   16.73
   7  -7 -11  -12.20   26.67
  -7   6  12    5.91   18.75
   7  -6 -12   43.91   22.90
  -7   5  13   36.24   17.11
   7  -5 -13   15.98   28.31
  -7  11   6   63.03   20.13
   7 -11  -6   11.95   25.04
  -7  10   7   65.17   31.20
   7 -10  -7  108.45   42.53
  -7   9   8   -1.89   26.55
   7  -9  -8   14.59   17.61
  -7   8   9   -4.78   20.26
   7  -8  -9   23.40   23.02
  -7   7  10   91.09   32.84
   7  -7 -10   77.75   24.16
  -7   6  11   44.04   34.47
   7  -6 -11   18.49   43.41
  -7   5  12   69.70   28.56
   7  -5 -12   58.76   25.67
  -7   4  13    8.30   15.22
   7  -4 -13   70.08   18.12
   7  -3 -14    1.26   12.46
  -7  11   5   82.41   21.64
   7 -11  -5   56.87   27.18
  -7  10   6   77.63   28.69
   7 -10  -6   78.13   23.02
  -7   9   7  101.03   21.51
   7  -9  -7  104.18   24.91
  -7   8   8   98.77   21.26
   7  -8  -8   73.98   21.26
  -7   7   9  149.09   26.55
   7  -7  -9  124.56   27.18
  -7   6  10  101.16   31.96
   7  -6 -10   87.32   26.55
  -7   5  11   31.20   26.17
   7  -5 -11   57.50   22.90
  -7   4  12   30.07   27.93
   7  -4 -12   50.70   26.30
  -7   3  13   87.32   20.00
   7  -3 -13   18.49   21.01
  -7   2  14   11.32   19.75
   7  -2 -14   35.48   29.69
   7 -11  -4    6.54   14.09
  -7  10   5   35.35   18.49
   7 -10  -5   69.58   27.18
  -7   9   6   25.67   25.79
   7  -9  -6   19.38   18.37
  -7   8   7   81.78   24.03
   7  -8  -7   56.11   21.77
  -7   7   8  113.86   24.41
   7  -7  -8   93.36   19.12
  -7   6   9   25.67   32.33
   7  -6  -9   82.16   25.54
  -7   5  10  132.36   22.65
   7  -5 -10  146.83   22.90
  -7   4  11  123.68   22.14
   7  -4 -11  116.00   26.67
  -7   3  12   61.40   34.10
   7  -3 -12   46.43   25.41
  -7   2  13   96.75   28.43
   7  -2 -13   86.06   27.93
  -7   1  14   47.06   25.92
   7  -1 -14   51.46   23.65
  -7  10   4  131.73   18.49
   7 -10  -4  122.80   16.10
  -7   9   5   39.51   26.42
   7  -9  -5   52.21   15.48
  -7   8   6   22.14   19.25
   7  -8  -6   55.36   15.35
  -7   7   7  149.09   22.65
   7  -7  -7  141.29   20.51
  -7   6   8   76.50   21.51
   7  -6  -8   91.09   17.61
  -7   5   9   28.69   22.52
   7  -5  -9    8.05   22.27
  -7   4  10   50.58   19.88
   7  -4 -10   59.01   20.89
  -7   3  11   54.10   27.55
   7  -3 -11   28.56   23.28
  -7   2  12   75.49   31.20
   7  -2 -12   59.64   22.40
  -7   1  13  186.71   27.05
   7  -1 -13  168.85   24.53
  -7   0  14   94.24   28.31
   7   0 -14   91.85   24.28
  -7  10   3   53.22   12.20
   7 -10  -3   51.84   16.48
  -7   9   4   56.87   26.92
   7  -9  -4   46.68   15.85
  -7   8   5   50.96   16.36
   7  -8  -5   68.19   15.85
  -7   7   6   99.52   17.61
   7  -7  -6   77.00   16.61
  -7   6   7  192.00   17.74
   7  -6  -7  195.27   17.49
  -7   5   8   28.18   13.71
   7  -5  -8   42.40   13.34
  -7   4   9    2.52   17.87
   7  -4  -9  -10.44   16.86
  -7   3  10   34.98   19.63
   7  -3 -10   57.88   19.50
  -7   2  11   59.89   22.90
   7  -2 -11   49.45   21.89
  -7   1  12   -3.65   28.56
   7  -1 -12    8.56   28.94
  -7   0  13   63.16   20.38
   7   0 -13   16.23   22.27
  -7  -1  14   -4.91   25.04
   7   1 -14   67.44   22.52
  -7   9   3   83.29   12.83
   7  -9  -3   91.85   13.84
  -7   8   4  166.96   15.98
   7  -8  -4  121.16   15.60
  -7   7   5  161.30   12.83
   7  -7  -5  148.97   15.60
  -7   6   6    2.26   16.36
   7  -6  -6    5.54   12.58
  -7   5   7  265.22   19.00
   7  -5  -7  260.57   16.73
  -7   4   8  157.52   17.24
   7  -4  -8  173.25   19.12
  -7   3   9   95.12   16.73
   7  -3  -9  123.55   17.87
  -7   2  10  139.03   19.88
   7  -2 -10  157.02   20.13
  -7   1  11   60.39   21.77
   7  -1 -11   46.30   18.37
  -7   0  12  -11.32   24.79
   7   0 -12    9.69   23.91
  -7  -1  13   54.86   23.65
   7   1 -13   63.79   24.16
  -7   9   2   10.19   13.59
   7  -9  -2   10.95   10.07
  -7   8   3   44.29   11.58
   7  -8  -3   31.58   11.32
  -7   7   4  164.95   13.21
   7  -7  -4  176.52   14.97
  -7   6   5   26.42    9.94
   7  -6  -5   30.32    9.81
  -7   5   6   -1.13   11.20
   7  -5  -6   28.18   10.82
  -7   4   7  396.82   22.90
   7  -4  -7  381.35   24.53
  -7   3   8   59.76   15.60
   7  -3  -8   53.60   14.47
  -7   2   9   77.00   16.86
   7  -2  -9   73.10   16.61
  -7   1  10  127.33   17.87
   7  -1 -10  135.63   18.24
  -7   0  11   41.39   22.52
   7   0 -11   45.67   20.76
  -7  -1  12   10.57   25.29
   7   1 -12   36.86   27.05
  -7  -2  13   36.61   35.61
   7   2 -13  175.14   30.45
   7  -9  -1   41.52    7.42
  -7   8   2   53.22   10.82
   7  -8  -2   39.76   14.34
  -7   7   3  103.04   13.71
   7  -7  -3  104.30   12.33
  -7   6   4  259.43   15.22
   7  -6  -4  239.30   14.59
  -7   5   5  139.66   15.85
   7  -5  -5  147.83   15.22
  -7   4   6  159.54   15.48
   7  -4  -6  160.67   13.84
  -7   3   7  271.01   17.99
   7  -3  -7  290.13   16.99
  -7   2   8  151.36   16.10
   7  -2  -8  157.02   16.23
  -7   1   9  109.46   18.87
   7  -1  -9  123.43   18.24
  -7   0  10   38.12   18.24
   7   0 -10   25.92   17.99
  -7  -1  11  118.77   22.52
   7   1 -11  102.29   22.27
  -7  -2  12   52.21   24.66
   7   2 -12  116.13   25.04
  -7  -3  13  135.50   29.32
   7   3 -13   99.90   29.94
  -7   8   1  285.60   17.24
   7  -8  -1  316.18   16.86
  -7   7   2  138.90   12.58
   7  -7  -2  127.07   15.10
  -7   6   3  323.85   17.11
   7  -6  -3  322.59   20.00
  -7   5   4  295.04   18.37
   7  -5  -4  296.67   17.36
  -7   4   5   62.78   10.69
   7  -4  -5   56.62    9.56
  -7   3   6    3.02   10.19
   7  -3  -6    0.25    9.31
  -7   2   7  187.84   16.99
   7  -2  -7  194.64   17.11
  -7   1   8  274.41   22.77
   7  -1  -8  254.40   21.01
  -7   0   9   69.45   17.61
   7   0  -9   44.16   15.22
  -7  -1  10  135.13   21.39
   7   1 -10  104.18   17.24
  -7  -2  11   68.19   23.65
   7   2 -11   65.30   23.65
  -7  -3  12   18.49   19.50
   7   3 -12   -2.77   19.50
  -7  -4  13    8.81   16.48
   7   4 -13   47.81   25.79
  -7   8   0  342.09   32.33
   7  -8   0  412.43   21.51
  -7   7   1 1145.81   49.19
   7  -7  -1 1103.03   42.27
  -7   6   2  490.43   22.27
   7  -6  -2  485.02   22.65
  -7   5   3  357.19   19.63
   7  -5  -3  337.31   17.87
  -7   4   4  265.47   16.61
   7  -4  -4  253.39   15.22
  -7   3   5  208.48   16.48
   7  -3  -5  213.89   14.72
  -7   2   6   80.14   13.21
   7  -2  -6   77.75   12.83
  -7   1   7  661.79   31.83
   7  -1  -7  579.64   27.18
  -7   0   8  174.38   21.26
   7   0  -8  139.53   20.76
  -7  -1   9  133.87   19.00
   7   1  -9  146.32   19.75
  -7  -2  10  152.74   19.38
   7   2 -10  144.56   19.88
  -7  -3  11    4.40   17.74
   7   3 -11   -3.15   18.12
  -7  -4  12   12.08   19.12
   7   4 -12   13.34   26.30
  -7  -5  13  120.41   41.90
   7   5 -13   91.09   35.23
  -7   8  -1  173.25   14.72
   7  -8   1  203.07   11.45
  -7   7   0  269.37   16.36
   7  -7   0  255.16   20.13
  -7   6   1   25.79   11.20
   7  -6  -1   26.92    9.31
  -7   5   2    8.93    8.18
   7  -5  -2   23.40    9.94
  -7   4   3  118.77   11.58
   7  -4  -3  129.59   11.70
  -7   3   4  589.45   26.04
   7  -3  -4  618.89   25.54
  -7   2   5  359.96   19.12
   7  -2  -5  347.25   19.38
  -7   1   6  149.34   15.60
   7  -1  -6  122.55   12.20
  -7   0   7  235.78   20.51
   7   0  -7  221.81   20.51
  -7  -1   8   17.49   18.12
   7   1  -8   33.97   18.62
  -7  -2   9  220.18   25.79
   7   2  -9  217.16   25.29
  -7  -3  10   27.43   21.39
   7   3 -10   21.39   19.75
  -7  -4  11   -3.65   35.35
   7   4 -11   17.61   30.07
  -7  -5  12   36.49   21.51
   7   5 -12   73.85   23.53
  -7   8  -2  679.91   41.27
   7  -8   2  510.81   26.80
  -7   7  -1   38.75   14.72
   7  -7   1   69.07    9.44
  -7   6   0   27.93   14.59
   7  -6   0   15.22    9.44
  -7   5   1  114.12    9.69
   7  -5  -1  122.67   12.08
  -7   4   2  176.90   15.48
   7  -4  -2  167.34   14.85
  -7   3   3  252.89   16.10
   7  -3  -3  243.58   17.87
  -7   2   4  569.32   24.28
   7  -2  -4  570.20   24.16
  -7   1   5  114.74   12.33
   7  -1  -5  122.17   11.83
  -7   0   6   20.13   12.83
   7   0  -6   20.26   11.20
  -7  -1   7   11.32   16.73
   7   1  -7   17.74   17.87
  -7  -2   8  173.63   20.51
   7   2  -8  205.58   25.67
  -7  -3   9  271.64   24.03
   7   3  -9  262.58   21.39
  -7  -4  10   54.73   20.76
   7   4 -10   57.88   20.38
  -7  -5  11   90.84   21.64
   7   5 -11   94.36   25.54
  -7  -6  12   -3.65   19.25
   7   6 -12   -3.90   22.27
  -7   9  -4   40.51    7.80
   7  -9   4   54.10    7.67
  -7   8  -3  155.63   13.59
   7  -8   3  126.32   13.97
  -7   7  -2   85.43   12.33
   7  -7   2   66.18   14.85
  -7   6  -1   16.36    8.68
   7  -6   1   29.44    8.43
  -7   5   0  148.21   14.47
   7  -5   0  154.25   12.71
  -7   4   1  311.65   17.61
   7  -4  -1  299.44   15.60
  -7   3   2  435.20   24.28
   7  -3  -2  405.63   19.00
  -7   2   3  365.50   20.00
   7  -2  -3  355.43   17.74
  -7   1   4   23.91   12.71
   7  -1  -4   24.28   11.83
  -7   0   5   -9.44   13.21
   7   0  -5    8.81    9.94
  -7  -1   6    1.26   12.71
   7   1  -6   -2.89   12.20
  -7  -2   7   88.20   17.87
   7   2  -7   71.46   19.00
  -7  -3   8  200.17   21.01
   7   3  -8  156.77   20.51
  -7  -4   9   82.66   22.40
   7   4  -9   53.60   21.77
  -7  -5  10   70.46   24.91
   7   5 -10   46.17   26.42
  -7  -6  11   11.45   29.32
   7   6 -11   28.69   31.45
  -7  10  -6   73.98   11.45
   7 -10   6  100.28   11.32
  -7   9  -5   45.42   18.49
   7  -9   5   55.61   10.82
  -7   8  -4  184.20   17.36
   7  -8   4  129.84   14.59
  -7   7  -3   28.81   16.48
   7  -7   3   20.38   10.07
  -7   6  -2  401.86   22.77
   7  -6   2  389.90   22.65
  -7   5  -1  342.98   18.75
   7  -5   1  353.17   33.59
  -7   4   0  397.20   20.51
   7  -4   0  362.85   18.62
  -7   3   1  322.84   24.03
   7  -3  -1  328.63   17.24
  -7   2   2  258.68   14.97
   7  -2  -2  271.76   15.60
  -7   1   3   17.61   13.59
   7  -1  -3   20.13   11.20
  -7   0   4  241.32   17.24
   7   0  -4  218.29   16.23
  -7  -1   5  607.82   27.55
   7   1  -5  596.75   25.29
  -7  -2   6  191.62   25.54
   7   2  -6  179.79   29.32
  -7  -3   7   55.74   17.99
   7   3  -7   55.86   19.00
  -7  -4   8   21.77   19.25
   7   4  -8   -5.16   22.14
  -7  -5   9   65.93   18.75
   7   5  -9   93.73   21.26
  -7  -6  10   65.55   30.70
   7   6 -10   58.38   31.71
  -7  -7  11    9.81   21.64
   7   7 -11   -3.15   22.65
  -7  12  -9   34.85   15.85
   7 -12   9   55.74   13.34
  -7  11  -8   17.61   22.65
   7 -11   8   12.96   11.32
  -7  10  -7  -15.35   14.97
   7 -10   7   -3.15   12.46
  -7   9  -6   -4.40   12.20
   7  -9   6   18.87   12.46
  -7   8  -5   43.15   12.58
   7  -8   5   45.80   12.08
  -7   7  -4  188.72   17.24
   7  -7   4  175.01   15.73
  -7   6  -3   91.85   13.21
   7  -6   3   66.31   11.95
  -7   5  -2  999.99   41.02
   7  -5   2 1020.12   42.02
  -7   4  -1  162.43   13.97
   7  -4   1  142.80   12.96
  -7   3   0  107.57   10.32
   7  -3   0  107.45   10.95
  -7   2   1   -6.16   12.58
   7  -2  -1    6.67   10.69
  -7   1   2   72.97   10.44
   7  -1  -2   68.19   10.69
  -7   0   3  320.58   20.89
   7   0  -3  320.20   19.00
  -7  -1   4  805.73   31.45
   7   1  -4  803.46   30.95
  -7  -2   5  284.97   33.97
   7   2  -5  263.96   31.96
  -7  -3   6   41.52   15.60
   7   3  -6   91.97   16.86
  -7  -4   7   46.68   16.23
   7   4  -7   71.46   18.12
  -7  -5   8   47.43   22.52
   7   5  -8   55.86   22.14
  -7  -6   9  192.00   25.79
   7   6  -9  156.64   31.71
  -7  -7  10   23.40   23.91
   7   7 -10   21.26   25.16
  -7  12 -10   68.07   13.08
   7 -12  10   65.55   25.79
  -7  11  -9   22.40   30.95
   7 -11   9   12.58   14.22
  -7  10  -8   31.83   15.98
   7 -10   8   30.70   15.98
  -7   9  -7  153.50   19.63
   7  -9   7  148.46   19.12
  -7   8  -6  288.25   20.00
   7  -8   6  300.07   22.65
  -7   7  -5  279.19   20.00
   7  -7   5  282.58   20.51
  -7   6  -4   68.82   12.33
   7  -6   4   71.46   13.59
  -7   5  -3  138.02   13.71
   7  -5   3  108.33   15.73
  -7   4  -2  389.53   22.90
   7  -4   2  349.39   18.62
  -7   3  -1  189.73   15.73
   7  -3   1  192.12   15.98
  -7   2   0  514.59   24.79
   7  -2   0  535.98   23.65
  -7   1   1   36.36   12.20
   7  -1  -1   46.93   11.32
  -7   0   2  524.53   23.65
   7   0  -2  499.62   24.03
  -7  -1   3  401.23   23.02
   7   1  -3  401.35   23.28
  -7  -2   4  175.51   29.44
   7   2  -4  213.76   31.20
  -7  -3   5  106.69   15.98
   7   3  -5   61.15   16.23
  -7  -4   6  123.55   20.13
   7   4  -6  122.29   19.00
  -7  -5   7   16.48   16.36
   7   5  -7   20.38   18.62
  -7  -6   8  165.83   28.31
   7   6  -8  193.88   30.82
  -7  -7   9  158.78   28.81
   7   7  -9  135.63   34.85
  -7  -8  10   -3.77   20.89
   7   8 -10   20.26   20.13
  -7  12 -11  -11.32   23.28
   7 -12  11    4.28   19.25
  -7  11 -10   -8.93   18.12
   7 -11  10   -8.68   12.83
  -7  10  -9   14.85   18.37
   7 -10   9   30.82   13.84
  -7   9  -8  375.44   45.80
   7  -9   8  307.37   23.91
  -7   8  -7  432.93   28.43
   7  -8   7  407.27   25.16
  -7   7  -6  258.05   20.63
   7  -7   6  234.65   27.30
  -7   6  -5  249.75   25.16
   7  -6   5  281.83   19.75
  -7   5  -4  375.31   33.09
   7  -5   4  402.49   22.90
  -7   4  -3  193.13   15.22
   7  -4   3  174.26   17.61
  -7   3  -2  249.87   19.38
   7  -3   2  253.27   18.24
  -7   2  -1  989.55   39.51
   7  -2   1  964.26   36.99
  -7   1   0  335.93   20.63
   7  -1   0  349.01   28.31
  -7   0   1   51.46   11.58
   7   0  -1   55.23   10.82
  -7  -1   2  571.84   30.20
   7   1  -2  553.47   27.81
  -7  -2   3   26.30   29.32
   7   2  -3   80.52   16.61
  -7  -3   4   83.67   14.47
   7   3  -4   82.91   14.09
  -7  -4   5  215.77   25.16
   7   4  -5  195.77   22.65
  -7  -5   6  113.74   20.63
   7   5  -6  142.93   21.51
  -7  -6   7   31.58   27.05
   7   6  -7   13.34   27.30
  -7  -7   8   51.71   27.30
   7   7  -8   73.48   24.66
  -7  -8   9    3.77   12.33
   7   8  -9   20.63   21.01
  -7  11 -11   14.47   13.71
   7 -11  11    2.39   14.97
  -7  10 -10   42.65   25.54
   7 -10  10   62.28   22.77
  -7   9  -9   96.63   18.37
   7  -9   9  118.52   22.90
  -7   8  -8  140.03   19.00
   7  -8   8  127.70   16.86
  -7   7  -7  175.77   20.13
   7  -7   7  156.01   14.97
  -7   6  -6  202.69   18.24
   7  -6   6  191.24   16.48
  -7   5  -5  237.54   17.99
   7  -5   5  234.52   17.36
  -7   4  -4  507.54   29.44
   7  -4   4  520.00   26.04
  -7   3  -3  241.06   16.36
   7  -3   3  233.14   15.85
  -7   2  -2 1071.96   55.36
   7  -2   2 1045.03   40.64
  -7   1  -1  749.99   31.83
   7  -1   1  708.85   31.71
  -7   0   0   88.32   12.96
   7   0   0   85.56   13.71
  -7  -1   1  171.36   18.12
   7   1  -1  156.39   18.62
  -7  -2   2  137.01   18.37
   7   2  -2  154.00   17.49
  -7  -3   3   61.02   12.96
   7   3  -3   45.42   13.46
  -7  -4   4  319.07   23.15
   7   4  -4  292.65   19.38
  -7  -5   5  211.50   22.90
   7   5  -5  200.17   23.02
  -7  -6   6   83.42   19.50
   7   6  -6   45.04   20.38
  -7  -7   7    7.05   18.75
   7   7  -7    4.66   18.37
  -7  -8   8    5.66   13.21
   7   8  -8   -8.05   21.77
  -7  -9   9    8.30    9.94
   7   9  -9   13.84   10.69
  -7  11 -12   -6.04   15.60
   7 -11  12    2.01   17.11
  -7  10 -11  100.40   43.03
   7 -10  11  109.71   24.91
  -7   9 -10   83.16   22.90
   7  -9  10   50.07   23.02
  -7   8  -9   67.69   21.77
   7  -8   9  105.31   33.84
  -7   7  -8  132.99   20.00
   7  -7   8  138.27   19.38
  -7   6  -7  295.29   21.89
   7  -6   7  271.26   20.63
  -7   5  -6   66.93   22.52
   7  -5   6   44.66   16.23
  -7   4  -5  348.76   24.53
   7  -4   5  374.43   37.37
  -7   3  -4  462.75   24.28
   7  -3   4  438.85   27.30
  -7   2  -3   13.21   11.70
   7  -2   3   13.34   10.69
  -7   1  -2  233.14   19.00
   7  -1   2  227.60   16.99
  -7   0  -1  358.20   25.29
   7   0   1  326.49   22.27
  -7  -1   0  648.96   31.20
   7   1   0  641.16   30.57
  -7  -2   1  139.40   17.24
   7   2  -1   65.42   19.75
  -7  -3   2   84.30   16.36
   7   3  -2   75.74   16.99
  -7  -4   3  152.11   16.48
   7   4  -3  181.93   16.36
  -7  -5   4  123.55   23.53
   7   5  -4  115.75   20.51
  -7  -6   5   72.97   21.89
   7   6  -5   93.86   22.27
  -7  -7   6   52.09   18.87
   7   7  -6   43.03   22.14
  -7  -8   7   13.08   17.49
   7   8  -7    4.40   10.95
  -7  -9   8   70.33   17.61
   7   9  -8  -18.62   19.38
   7 -11  13    4.40   22.90
  -7  10 -12   14.09   27.05
   7 -10  12    9.18   23.91
  -7   9 -11  139.03   23.28
   7  -9  11  166.58   25.29
  -7   8 -10   28.94   17.49
   7  -8  10   41.90   38.12
  -7   7  -9   64.17   16.36
   7  -7   9   24.03   20.26
  -7   6  -8  154.00   16.86
   7  -6   8  141.79   16.99
  -7   5  -7  543.02   28.06
   7  -5   7  568.56   35.35
  -7   4  -6  162.43   16.48
   7  -4   6  141.17   16.73
  -7   3  -5  187.97   21.51
   7  -3   5  208.48   19.25
  -7   2  -4    0.00   10.82
   7  -2   4    7.67   11.07
  -7   1  -3    8.43   13.84
   7  -1   3    4.15   13.59
  -7   0  -2  183.44   19.00
   7   0   2  143.18   25.29
  -7  -1  -1  379.08   24.41
   7   1   1  373.30   22.14
  -7  -2   0  146.83   20.00
  -7  -3   1   12.83   14.47
   7   3  -1   -5.03   19.00
  -7  -4   2  194.01   20.76
   7   4  -2  200.80   21.51
  -7  -5   3   45.67   16.10
   7   5  -3   43.53   16.10
  -7  -6   4   49.95   20.38
   7   6  -4   51.96   21.14
  -7  -7   5  126.95   26.67
   7   7  -5   70.96   30.57
  -7  -8   6   28.56   26.04
   7   8  -6   33.22   28.56
  -7  -9   7   -1.26   16.36
   7   9  -7    5.16   18.75
  -7  11 -14   -3.77   15.85
   7 -11  14   -1.51   17.99
  -7  10 -13    7.93   15.10
   7 -10  13    2.26   15.60
  -7   9 -12   20.51   24.79
   7  -9  12   38.75   17.99
  -7   8 -11  230.75   22.90
   7  -8  11  219.93   22.40
  -7   7 -10  108.83   23.53
   7  -7  10   99.27   23.40
  -7   6  -9   77.50   18.62
   7  -6   9   72.47   17.36
  -7   5  -8  100.02   17.24
   7  -5   8  104.05   14.72
  -7   4  -7  495.84   27.18
   7  -4   7  460.87   25.54
  -7   3  -6   94.36   16.10
   7  -3   6  111.72   15.98
  -7   2  -5  304.85   22.27
   7  -2   5  335.55   21.14
  -7   1  -4  460.11   25.04
   7  -1   4  485.15   24.03
  -7   0  -3  202.82   16.48
   7   0   3  175.39   16.10
  -7  -1  -2   71.34   13.59
   7   1   2   52.59   12.20
  -7  -2  -1  343.98   23.78
  -7  -3   0   60.64   15.73
   7   3   0   35.48   16.48
  -7  -4   1   50.20   16.73
   7   4  -1   18.24   20.51
  -7  -5   2  123.80   21.89
   7   5  -2   93.73   22.90
  -7  -6   3    9.69   16.61
   7   6  -3    2.64   18.12
  -7  -7   4  124.94   20.38
   7   7  -4  104.68   21.64
  -7  -8   5   24.16   21.26
   7   8  -5   53.47   22.65
  -7  -9   6    3.15   10.82
   7   9  -6   -0.25    9.18
  -7  10 -14    8.18   20.13
   7 -10  14   -0.25   10.57
  -7   9 -13  108.83   26.42
   7  -9  13   59.26   28.31
  -7   8 -12   13.08   28.69
   7  -8  12   50.70   39.00
  -7   7 -11   87.69   21.64
   7  -7  11  107.70   19.50
  -7   6 -10  163.44   32.59
   7  -6  10  126.57   18.62
  -7   5  -9   -5.54   14.34
   7  -5   9    7.05   15.10
  -7   4  -8   97.89   16.73
   7  -4   8   93.61   19.50
  -7   3  -7  520.00   26.55
   7  -3   7  557.24   28.06
  -7   2  -6   77.88   19.88
   7  -2   6   62.03   15.73
  -7   1  -5  245.72   18.75
   7  -1   5  280.57   17.61
  -7   0  -4  296.55   22.14
   7   0   4  297.05   20.76
  -7  -1  -3   44.92   13.34
   7   1   3   38.12   12.20
  -7  -2  -2  124.31   17.24
   7   2   2   32.71   17.24
  -7  -3  -1  286.48   19.38
   7   3   1  275.03   19.00
  -7  -4   0   87.82   15.73
   7   4   0   92.85   15.35
  -7  -5   1  250.25   20.38
   7   5  -1  232.38   21.26
  -7  -6   2   54.35   19.50
   7   6  -2   42.78   21.39
  -7  -7   3    9.44   25.04
   7   7  -3  -23.78   28.18
  -7  -8   4   -3.65   24.16
   7   8  -4   11.20   23.91
  -7  -9   5   66.81   13.71
   7   9  -5   -0.50   12.33
  -7 -10   6    8.68   14.72
  -7   9 -14   14.97   22.14
   7  -9  14  104.05   15.60
  -7   8 -13   73.98   42.78
   7  -8  13   32.21   28.43
  -7   7 -12   16.86   20.51
   7  -7  12   -5.16   26.42
  -7   6 -11  216.78   22.65
   7  -6  11  192.62   19.88
  -7   5 -10  137.14   23.78
   7  -5  10  123.17   23.02
  -7   4  -9   45.55   15.35
   7  -4   9   63.03   14.47
  -7   3  -8  344.49   21.77
   7  -3   8  323.60   21.14
  -7   2  -7  362.48   33.72
   7  -2   7  433.69   38.25
  -7   1  -6  104.18   19.12
   7  -1   6  107.32   16.10
  -7   0  -5  436.58   26.92
   7   0   5  433.06   31.71
  -7  -1  -4  134.12   15.35
   7   1   4  154.38   15.85
  -7  -2  -3    7.80   18.62
   7   2   3   -6.29   19.25
  -7  -3  -2  161.55   19.12
   7   3   2  176.77   19.50
  -7  -4  -1  367.13   26.30
   7   4   1  348.51   24.66
  -7  -5   0  347.63   23.40
   7   5   0  347.25   24.41
  -7  -6   1  137.89   20.26
   7   6  -1  111.72   20.38
  -7  -7   2   20.38   16.73
   7   7  -2   17.99   17.61
  -7  -8   3   25.92   20.13
   7   8  -3   25.16   25.16
  -7  -9   4    4.66   15.48
   7   9  -4    8.05   17.24
  -7 -10   5    2.89   16.99
   7  10  -5  112.73   23.28
  -7   9 -15  -10.32   18.24
   7  -9  15  101.16   31.45
  -7   8 -14   -4.91   18.24
   7  -8  14   17.99   19.50
  -7   7 -13   34.60   26.55
   7  -7  13   46.05   22.27
  -7   6 -12    9.56   21.77
   7  -6  12   32.71   21.64
  -7   5 -11  303.72   26.42
   7  -5  11  353.17   31.58
  -7   4 -10  146.20   25.54
   7  -4  10  139.91   34.60
  -7   3  -9  105.56   22.02
   7  -3   9   84.93   21.77
  -7   2  -8    2.77   27.93
   7  -2   8    8.68   19.25
  -7   1  -7  118.14   28.43
   7  -1   7   97.00   17.99
  -7   0  -6  136.51   17.24
   7   0   6  145.70   18.75
  -7  -1  -5  268.24   21.14
   7   1   5  232.89   20.00
  -7  -2  -4   93.61   14.97
   7   2   4   50.45   14.59
  -7  -3  -3  111.85   16.10
   7   3   3  140.41   18.24
  -7  -4  -2   73.60   15.98
   7   4   2   58.38   14.97
  -7  -5  -1   67.56   16.23
   7   5   1   67.19   17.36
  -7  -6   0   45.29   17.99
   7   6   0   23.15   17.24
  -7  -7   1   38.75   24.91
   7   7  -1   21.51   25.41
  -7  -8   2   68.32   21.14
   7   8  -2   76.12   21.39
  -7  -9   3   49.19   18.49
   7   9  -3  -15.60   20.76
  -7 -10   4  -18.62   21.89
   7  10  -4  -13.84   27.55
  -7   8 -15    1.89    9.44
  -7   7 -14    6.67   12.20
   7  -7  14   13.08   21.51
  -7   6 -13  101.91   23.28
   7  -6  13  113.11   21.77
  -7   5 -12  270.51   24.66
   7  -5  12  253.65   21.01
  -7   4 -11  428.40   26.80
   7  -4  11  438.60   28.69
  -7   3 -10  273.52   24.79
   7  -3  10  271.39   21.89
  -7   2  -9   24.28   14.59
   7  -2   9   14.47   14.59
  -7   1  -8   16.86   14.72
   7  -1   8   28.31   14.97
  -7   0  -7  541.39   26.92
   7   0   7  533.59   28.31
  -7  -1  -6  168.59   23.53
   7   1   6  153.24   22.40
  -7  -2  -5  247.48   19.75
   7   2   5  274.15   20.13
  -7  -3  -4  172.37   19.63
   7   3   4  190.99   19.88
  -7  -4  -3   44.16   22.14
   7   4   3   48.19   24.16
  -7  -5  -2   30.07   22.14
   7   5   2   16.99   22.27
  -7  -6  -1  102.54   24.16
   7   6   1  110.97   27.81
  -7  -7   0   42.15   22.52
   7   7   0   36.86   22.77
  -7  -8   1   18.75   24.91
   7   8  -1    0.25   22.14
  -7  -9   2   83.54   19.75
   7   9  -2  -11.07   32.59
  -7 -10   3   12.20   19.50
   7  10  -3  -12.20   33.34
  -7   7 -15   -1.51   11.70
  -7   6 -14   -0.25   18.49
   7  -6  14   21.51   18.49
  -7   5 -13   87.82   23.02
   7  -5  13   73.10   22.90
  -7   4 -12    1.76   17.11
   7  -4  12    0.63   15.85
  -7   3 -11   42.15   21.26
   7  -3  11   35.23   25.54
  -7   2 -10  260.94   23.91
   7  -2  10  246.85   23.65
  -7   1  -9   65.80   22.65
   7  -1   9   81.78   23.15
  -7   0  -8  264.97   26.92
   7   0   8  277.80   23.15
  -7  -1  -7  187.97   16.86
   7   1   7  182.18   18.87
  -7  -2  -6   28.94   17.36
   7   2   6   83.29   24.03
  -7  -3  -5  201.31   27.18
   7   3   5  197.66   21.26
  -7  -4  -4   29.82   19.12
   7   4   4   49.07   18.75
  -7  -5  -3    4.03   19.63
   7   5   3   24.28   17.87
  -7  -6  -2   44.54   16.10
   7   6   2   20.63   22.90
  -7  -7  -1   11.45   20.51
   7   7   1   48.94   21.39
  -7  -8   0   14.85   16.10
   7   8   0   12.08   14.22
  -7  -9   1    4.28   15.73
   7   9  -1   -1.64   30.95
  -7 -10   2    6.04   10.57
   7  10  -2   13.71   30.95
  -7   5 -14    8.68   20.13
   7  -5  14   27.68   18.37
  -7   4 -13    5.91   19.38
   7  -4  13    9.31   16.36
  -7   3 -12    7.67   21.64
   7  -3  12    6.16   24.91
  -7   2 -11  184.45   24.16
   7  -2  11  214.01   23.78
  -7   1 -10  205.58   20.89
   7  -1  10  167.84   18.37
  -7   0  -9   61.02   17.61
   7   0   9   84.42   15.22
  -7  -1  -8   78.26   18.12
   7   1   8  101.16   19.12
  -7  -2  -7   19.00   19.00
   7   2   7   25.92   19.12
  -7  -3  -6  105.81   19.38
   7   3   6   75.62   17.24
  -7  -4  -5  195.14   21.51
   7   4   5  159.41   21.51
  -7  -5  -4  107.95   18.62
   7   5   4   79.39   17.36
  -7  -6  -3   85.68   17.49
   7   6   3   61.90   15.85
  -7  -7  -2   21.89   18.75
   7   7   2   17.11   19.50
  -7  -8  -1   20.89   18.87
   7   8   1   -1.01   10.44
  -7  -9   0   -6.42   18.37
   7  10  -1   16.73   14.85
  -7   4 -14   48.94   13.34
   7  -4  14    5.03    8.68
  -7   3 -13   27.18   43.28
   7  -3  13   28.18   20.26
  -7   2 -12   70.96   17.24
   7  -2  12   99.02   18.62
  -7   1 -11  181.05   22.40
   7  -1  11  153.87   19.25
  -7   0 -10  118.52   28.56
   7   0  10  114.62   26.04
  -7  -1  -9   13.34   21.51
   7   1   9   39.51   18.49
  -7  -2  -8   45.92   16.48
   7   2   8   17.74   16.61
  -7  -3  -7    1.76   19.00
   7   3   7   17.24   19.63
  -7  -4  -6  114.49   24.28
   7   4   6   71.84   18.87
  -7  -5  -5   98.64   29.82
   7   5   5   85.56   33.97
  -7  -6  -4   36.74   19.50
   7   6   4   27.68   17.49
  -7  -7  -3    8.81   11.58
   7   7   3    2.39   13.59
  -7  -8  -2    5.03   13.84
   7   8   2    6.04   10.32
  -7  -9  -1    0.75    9.18
   7   9   1    7.55   12.58
   7  10   0   13.84   19.50
  -7   2 -13   29.82   21.39
   7  -2  13    7.42   14.97
  -7   1 -12   88.70   27.05
   7  -1  12  121.54   25.92
  -7   0 -11   44.54   17.87
   7   0  11   84.30   21.39
  -7  -1 -10   26.92   21.26
   7   1  10   63.66   20.38
  -7  -2  -9   55.23   22.14
   7   2   9   47.43   23.40
  -7  -3  -8   75.74   21.39
   7   3   8   88.07   18.75
  -7  -4  -7  119.40   18.24
   7   4   7  153.62   20.26
  -7  -5  -6   12.46   19.88
   7   5   6   -0.25   20.13
  -7  -6  -5   15.10   18.37
   7   6   5    6.67   14.09
  -7  -7  -4    2.26    9.56
   7   7   4   -2.64   13.97
  -7  -8  -3    4.03    9.94
   7   8   3   -9.18   28.94
   7   9   2   -3.90   13.97
  -7   0 -12   16.23   16.73
   7   0  12   10.44   17.74
  -7  -1 -11    8.56   16.86
   7   1  11   26.67   18.37
  -7  -2 -10  116.88   21.77
   7   2  10  162.55   23.15
  -7  -3  -9   83.92   17.11
   7   3   9  100.78   22.77
  -7  -4  -8   58.13   10.82
   7   4   8   78.26   21.39
  -7  -5  -7    1.38   11.45
   7   5   7   21.01   17.74
  -7  -6  -6    6.92   16.10
   7   7   5    4.78   14.59
  -7  -2 -11   22.02   11.70
   7   2  11   18.87   20.51
  -7  -3 -10    9.94    9.69
   7   3  10   31.83   19.38
  -7  -4  -9    8.30   13.59
   7   4   9   12.71   19.75
  -7  -5  -8    7.05   20.63
   7   5   8   45.80   22.40
  -7  -6  -7   16.48   19.63
   7   6   7    0.13    9.69
  -7  -7  -6   -5.66   15.85
  -8   8  12    3.40   34.22
   8  -8 -12  118.90   15.60
  -8  10   9   -9.94   17.36
  -8   9  10   -5.41   27.68
  -8   8  11   -9.18   21.51
   8  -8 -11    2.26   15.48
  -8   7  12   -1.51   19.50
   8  -7 -12   36.86   16.99
  -8  11   7    6.29   15.73
   8 -11  -7   -4.91   18.87
  -8  10   8   98.14   25.54
   8 -10  -8   44.92   20.00
  -8   9   9   -8.43   11.58
  -8   8  10    3.15   18.12
   8  -8 -10   -5.54   29.44
  -8   7  11   -0.88   21.51
   8  -7 -11   -5.79   20.00
  -8   6  12   -2.14   25.16
   8  -6 -12    9.69   26.30
  -8   5  13    3.52   11.83
   8  -5 -13   -2.64   14.34
  -8  11   6   90.97   19.63
   8 -11  -6   34.85   22.65
  -8  10   7   46.93   22.14
   8 -10  -7   49.82   20.13
  -8   9   8   14.22   16.48
   8  -9  -8   -6.29   14.72
  -8   8   9   19.63   28.69
   8  -8  -9   -3.77   20.76
  -8   7  10   46.05   23.91
   8  -7 -10   66.93   23.02
  -8   6  11   67.44   33.97
   8  -6 -11   87.57   25.54
  -8   5  12    8.93   28.69
   8  -5 -12   22.52   20.76
  -8   4  13   11.70   23.78
  -8  11   5   21.64   18.75
   8 -11  -5   13.84   25.54
  -8  10   6   -3.15   23.02
   8 -10  -6  -22.14   22.40
  -8   9   7   -0.88   23.28
   8  -9  -7   14.59   17.49
  -8   8   8   85.56   33.09
   8  -8  -8   64.29   23.91
  -8   7   9  109.84   25.92
   8  -7  -9   48.44   24.91
  -8   6  10   94.74   23.40
   8  -6 -10   88.07   25.79
  -8   5  11   98.89   26.30
   8  -5 -11  119.27   27.05
  -8   4  12   16.86   28.18
   8  -4 -12   12.20   23.78
  -8   3  13    2.64   20.00
   8  -3 -13   11.95   16.36
   8 -11  -4   35.35   15.35
  -8  10   5   69.83   29.06
   8 -10  -5   86.18   18.75
  -8   9   6   22.52   18.49
   8  -9  -6   36.61   22.77
  -8   8   7   23.28   27.05
   8  -8  -7   29.69   25.04
  -8   7   8  171.61   26.30
   8  -7  -8  162.68   24.16
  -8   6   9   62.03   22.02
   8  -6  -9   33.09   25.04
  -8   5  10   37.74   35.48
   8  -5 -10    8.43   31.58
  -8   4  11   61.65   22.40
   8  -4 -11   71.97   21.89
  -8   3  12   99.90   23.65
   8  -3 -12   61.90   28.31
  -8   2  13   86.06   27.81
   8  -2 -13   98.77   23.40
  -8  10   4   56.99   21.64
  -8   9   5   87.69   20.00
   8  -9  -5  118.77   27.05
  -8   8   6   60.01   23.02
   8  -8  -6   91.09   22.77
  -8   7   7  111.85   20.76
   8  -7  -7   98.01   22.40
  -8   6   8  123.55   31.58
   8  -6  -8  109.46   25.16
  -8   5   9    0.13   21.77
   8  -5  -9   -1.51   20.00
  -8   4  10    8.56   26.30
   8  -4 -10    2.26   21.51
  -8   3  11   71.34   26.30
   8  -3 -11   80.40   23.28
  -8   2  12   60.77   28.81
   8  -2 -12   78.01   15.48
  -8   1  13    3.15   14.09
   8  -1 -13   15.48   16.48
  -8  10   3   76.75   14.22
   8 -10  -3   97.13   20.89
  -8   9   4   81.40   18.37
   8  -9  -4   55.61   26.55
  -8   8   5  134.75   22.40
   8  -8  -5  115.00   19.00
  -8   7   6  162.55   23.02
   8  -7  -6  176.14   23.40
  -8   6   7   95.87   19.63
   8  -6  -7   86.06   21.26
  -8   5   8   67.69   23.15
   8  -5  -8  106.31   23.02
  -8   4   9  112.23   21.39
   8  -4  -9  116.38   20.63
  -8   3  10  159.16   24.16
   8  -3 -10  208.98   24.16
  -8   2  11   43.15   24.66
   8  -2 -11   33.09   23.91
  -8   1  12    9.06   26.30
   8  -1 -12   12.58   29.57
  -8   0  13    6.29   22.02
   8   0 -13    2.64   23.91
  -8   9   3   11.07   15.73
   8  -9  -3   31.08   22.77
  -8   8   4   45.04   13.97
   8  -8  -4   21.51   15.98
  -8   7   5  238.93   22.27
   8  -7  -5  218.54   16.86
  -8   6   6   82.03   20.76
   8  -6  -6   99.02   15.73
  -8   5   7   49.95   17.11
   8  -5  -7   34.47   19.63
  -8   4   8  156.64   17.87
   8  -4  -8  180.92   18.12
  -8   3   9  134.12   21.01
   8  -3  -9  126.70   20.00
  -8   2  10   61.02   20.76
   8  -2 -10   63.16   20.89
  -8   1  11   28.81   26.17
   8  -1 -11   31.45   27.43
  -8   0  12   66.18   28.69
   8   0 -12   58.88   28.31
  -8  -1  13   19.12   24.41
   8   1 -13    2.64   23.02
  -8   9   2   71.72   12.96
   8  -9  -2   33.84   16.99
  -8   8   3   20.51   12.83
   8  -8  -3   58.25   18.12
  -8   7   4  145.19   16.10
   8  -7  -4  145.07   23.78
  -8   6   5  124.94   17.36
   8  -6  -5  118.39   15.85
  -8   5   6   63.54   19.12
   8  -5  -6   80.27   17.36
  -8   4   7   62.66   20.63
   8  -4  -7   71.97   15.10
  -8   3   8   91.09   21.89
   8  -3  -8   73.60   20.51
  -8   2   9   38.63   18.62
   8  -2  -9   56.74   19.88
  -8   1  10   45.80   19.50
   8  -1 -10   66.56   19.63
  -8   0  11   20.38   31.20
   8   0 -11   28.31   30.07
  -8  -1  12   61.52   28.18
   8   1 -12   12.46   22.77
   8   2 -13   69.45   24.66
  -8   9   1  112.98   14.09
   8  -9  -1  111.60   12.58
  -8   8   2   63.41   15.73
   8  -8  -2   74.61   11.07
  -8   7   3  112.86   14.59
   8  -7  -3  111.85   15.35
  -8   6   4   29.69   12.96
   8  -6  -4   42.02   14.85
  -8   5   5    2.89   13.84
   8  -5  -5    9.18   13.97
  -8   4   6   73.98   16.23
   8  -4  -6   83.79   15.48
  -8   3   7   52.21   31.08
   8  -3  -7   19.38   17.24
  -8   2   8   74.73   15.73
   8  -2  -8   86.69   14.97
  -8   1   9   53.72   19.50
   8  -1  -9   49.07   18.12
  -8   0  10   81.03   19.25
   8   0 -10   72.47   18.87
  -8  -1  11   -5.66   20.63
   8   1 -11   38.37   24.03
  -8  -2  12    6.16   13.84
   8   2 -12   19.25   17.87
  -8   9   0   28.56   13.97
   8  -9   0   25.54   14.22
  -8   8   1  217.28   16.36
   8  -8  -1  213.64   17.61
  -8   7   2  234.40   18.75
   8  -7  -2  234.90   16.48
  -8   6   3  214.01   18.24
   8  -6  -3  208.73   24.03
  -8   5   4   16.48   16.48
   8  -5  -4    5.54   12.33
  -8   4   5  139.15   19.12
   8  -4  -5  116.88   18.12
  -8   3   6  190.86   21.64
   8  -3  -6  198.54   17.11
  -8   2   7   81.65   14.59
   8  -2  -7   67.19   15.48
  -8   1   8   63.91   21.26
   8  -1  -8   47.43   17.61
  -8   0   9   78.13   25.16
   8   0  -9   67.56   23.28
  -8  -1  10  106.82   19.88
   8   1 -10  111.22   20.00
  -8  -2  11   11.45   22.02
   8   2 -11   -5.41   19.00
  -8  -3  12   -0.75   20.26
   8   3 -12   85.56   22.40
  -8   9  -1   48.19   14.72
   8  -9   1   40.39   10.19
  -8   8   0  155.13   14.47
   8  -8   0  104.55   13.84
  -8   7   1  111.98   14.72
   8  -7  -1  153.12   17.24
  -8   6   2   48.94   10.95
   8  -6  -2   35.35   11.83
  -8   5   3  246.60   17.74
   8  -5  -3  243.83   16.73
  -8   4   4  329.89   20.51
   8  -4  -4  368.14   19.75
  -8   3   5  427.90   22.02
   8  -3  -5  449.29   22.40
  -8   2   6  119.90   16.61
   8  -2  -6  151.99   16.73
  -8   1   7   92.35   17.49
   8  -1  -7   92.10   15.22
  -8   0   8   47.68   22.02
   8   0  -8   -8.81   21.89
  -8  -1   9  147.08   27.30
   8   1  -9  168.34   27.43
  -8  -2  10  141.54   29.69
   8   2 -10  162.68   25.16
  -8  -3  11    4.03   21.01
   8   3 -11   31.71   21.14
  -8  -4  12   17.99   13.84
   8   4 -12    7.55   12.20
   8  -9   2   98.26   19.50
  -8   8  -1  117.51   22.52
   8  -8   1  143.81   17.87
  -8   7   0  116.00   23.02
   8  -7   0  102.41   14.47
  -8   6   1   30.20   11.20
   8  -6  -1   23.53    8.93
  -8   5   2  186.84   14.72
   8  -5  -2  197.78   13.59
  -8   4   3  454.45   21.64
   8  -4  -3  456.96   21.01
  -8   3   4   74.36   16.48
   8  -3  -4   79.26   12.46
  -8   2   5   80.40   17.61
   8  -2  -5   54.86   15.98
  -8   1   6  200.55   16.99
   8  -1  -6  227.73   17.87
  -8   0   7  126.82   18.12
   8   0  -7  124.31   17.87
  -8  -1   8  106.69   21.26
   8   1  -8   94.24   19.88
  -8  -2   9  278.81   29.69
   8   2  -9  270.25   26.55
  -8  -3  10   61.27   30.32
   8   3 -10   83.67   29.69
  -8  -4  11   64.42   22.52
   8   4 -11   11.95   20.76
  -8   9  -3   80.40   11.95
   8  -9   3   61.78   10.57
  -8   8  -2   89.83   13.97
   8  -8   2  105.18   13.21
  -8   7  -1  453.19   25.67
   8  -7   1  421.86   25.54
  -8   6   0  278.43   18.62
   8  -6   0  313.16   17.99
  -8   5   1  303.09   35.23
   8  -5  -1  323.98   20.13
  -8   4   2  164.06   14.85
   8  -4  -2  182.43   13.59
  -8   3   3  210.87   19.88
   8  -3  -3  228.36   18.24
  -8   2   4   59.64   13.84
   8  -2  -4   67.19   13.59
  -8   1   5  168.09   15.73
   8  -1  -5  157.77   16.10
  -8   0   6  141.67   17.87
   8   0  -6  114.74   15.35
  -8  -1   7   59.51   17.87
   8   1  -7   89.96   17.74
  -8  -2   8   79.01   19.38
   8   2  -8  146.70   24.79
  -8  -3   9   79.14   21.89
   8   3  -9   56.24   23.53
  -8  -4  10   67.31   32.08
   8   4 -10   73.35   31.20
  -8  -5  11   35.10   20.76
   8   5 -11   73.23   25.54
  -8  10  -5    8.18   13.71
   8 -10   5   11.95    8.18
  -8   9  -4  123.55   15.48
   8  -9   4  103.17   14.47
  -8   8  -3  403.49   23.91
   8  -8   3  488.67   25.16
  -8   7  -2  134.75   16.73
   8  -7   2  163.44   16.73
  -8   6  -1  182.18   17.61
   8  -6   1  179.92   12.96
  -8   5   0  139.66   13.08
   8  -5   0  147.33   16.10
  -8   4   1  194.64   24.41
   8  -4  -1  180.17   16.73
  -8   3   2   71.21   12.96
   8  -3  -2   91.22   15.98
  -8   2   3  408.27   21.77
   8  -2  -3  429.66   22.65
  -8   1   4  167.96   15.85
   8  -1  -4  178.53   15.85
  -8   0   5  201.56   17.61
   8   0  -5  190.86   17.24
  -8  -1   6  114.12   22.40
   8   1  -6  122.92   23.40
  -8  -2   7   -3.15   23.15
   8   2  -7   69.20   24.03
  -8  -3   8  -25.41   23.40
   8   3  -8   -1.01   29.44
  -8  -4   9   18.87   24.16
   8   4  -9   14.22   25.29
  -8  -5  10   65.42   24.53
   8   5 -10   72.60   22.02
  -8  -6  11    7.05   25.04
  -8  11  -7    8.43    8.93
   8 -11   7    1.76   10.07
  -8  10  -6   59.26   14.22
   8 -10   6   23.53   13.59
  -8   9  -5    7.17   18.87
   8  -9   5   16.48   11.70
  -8   8  -4  475.08   43.41
   8  -8   4  529.69   28.94
  -8   7  -3  345.24   23.78
   8  -7   3  390.91   24.66
  -8   6  -2    3.02   13.97
  -8   5  -1  130.35   14.09
   8  -5   1  120.28   13.34
  -8   4   0  344.99   20.26
   8  -4   0  377.07   26.55
  -8   3   1  167.71   15.60
   8  -3  -1  146.32   19.75
  -8   2   2   76.24   12.08
   8  -2  -2   78.01   11.32
  -8   1   3  617.25   29.69
   8  -1  -3  561.52   27.30
  -8   0   4  160.79   21.26
   8   0  -4  124.81   17.74
  -8  -1   5  179.92   19.38
   8   1  -5  221.81   19.75
  -8  -2   6  -11.45   17.87
   8   2  -6  163.56   21.14
  -8  -3   7   41.90   19.25
   8   3  -7   50.45   23.02
  -8  -4   8   20.51   29.19
   8   4  -8   -6.92   29.19
  -8  -5   9  128.46   31.33
   8   5  -9  114.62   32.08
  -8  -6  10   22.27   25.16
   8   6 -10   22.14   20.89
   8 -12   9   23.78   10.07
  -8  11  -8   -6.29   13.97
   8 -11   8   16.23   12.08
  -8  10  -7   59.89   15.35
   8 -10   7   52.34   15.98
  -8   9  -6   95.87   17.74
   8  -9   6   84.05   16.10
  -8   8  -5   52.72   12.96
   8  -8   5   64.29   14.09
  -8   7  -4   86.18   17.61
   8  -7   4   67.06   14.85
  -8   6  -3   10.57   15.10
   8  -6   3   -3.90   11.20
  -8   5  -2    8.43   12.96
   8  -5   2   -4.53   13.34
  -8   4  -1  228.48   15.60
   8  -4   1  228.23   17.74
  -8   3   0  444.01   22.14
   8  -3   0  473.20   24.91
  -8   2   1   50.45   12.96
   8  -2  -1   49.32   11.07
  -8   1   2   72.60   13.84
   8  -1  -2   45.67   13.84
  -8   0   3   81.91   18.49
   8   0  -3   85.05   15.60
  -8  -1   4   69.07   19.88
   8   1  -4   72.97   19.00
  -8  -2   5   45.42   15.22
   8   2  -5  145.57   17.11
  -8  -3   6   95.87   22.90
   8   3  -6  112.10   24.66
  -8  -4   7   66.18   24.53
   8   4  -7   32.46   25.41
  -8  -5   8   64.04   23.65
   8   5  -8   52.84   25.54
  -8  -6   9   29.32   25.79
   8   6  -9   69.07   25.41
  -8  -7  10   11.70   19.00
  -8  12 -10   -2.26   12.08
  -8  11  -9   23.40   20.26
   8 -11   9  124.56   29.44
  -8  10  -8   84.05   21.39
   8 -10   8   55.61   20.38
  -8   9  -7  310.64   26.17
   8  -9   7  355.93   45.92
  -8   8  -6  207.22   23.40
   8  -8   6  252.14   24.28
  -8   7  -5   18.75   13.34
   8  -7   5    0.75   20.38
  -8   6  -4   32.21   13.59
   8  -6   4   52.47   20.76
  -8   5  -3  473.70   27.05
   8  -5   3  491.94   28.06
  -8   4  -2  207.60   17.61
   8  -4   2  195.52   15.85
  -8   3  -1  235.78   25.16
   8  -3   1  224.08   17.87
  -8   2   0  216.03   16.73
   8  -2   0  221.44   18.62
  -8   1   1   21.51   14.97
   8  -1  -1   12.71   12.83
  -8   0   2   60.39   15.35
   8   0  -2   64.17   14.22
  -8  -1   3   96.63   14.09
   8   1  -3   93.36   14.72
  -8  -2   4   80.77   17.24
   8   2  -4  138.90   22.52
  -8  -3   5  195.52   23.02
   8   3  -5  163.94   21.39
  -8  -4   6   44.66   21.26
   8   4  -6   68.19   26.30
  -8  -5   7   13.84   25.41
   8   5  -7   57.62   31.33
  -8  -6   8   20.00   17.36
   8   6  -8   63.29   22.02
  -8  -7   9   24.16   12.46
   8   7  -9    1.13   20.76
  -8  11 -10    4.91   13.08
  -8  10  -9   25.54   21.14
   8 -10   9    4.66   20.38
  -8   9  -8   48.94   19.50
   8  -9   8   28.43   20.00
  -8   8  -7   36.86   16.61
   8  -8   7   36.24   18.37
  -8   7  -6  106.69   17.99
   8  -7   6   98.01   15.98
  -8   6  -5   33.84   14.85
   8  -6   5   29.94   12.20
  -8   5  -4  636.50   32.84
   8  -5   4  618.89   31.58
  -8   4  -3  470.80   38.12
   8  -4   3  412.80   27.68
  -8   3  -2   66.43   13.46
   8  -3   2   60.01   16.10
  -8   2  -1  204.20   25.41
   8  -2   1  200.68   19.00
  -8   1   0   81.15   15.10
   8  -1   0  101.66   15.60
  -8   0   1   75.24   16.61
   8   0  -1   90.97   15.73
  -8  -1   2  113.11   15.35
   8   1  -2   94.11   14.97
  -8  -2   3   99.65   19.00
   8   2  -3  135.76   19.25
  -8  -3   4   81.65   17.49
   8   3  -4   66.68   17.99
  -8  -4   5  120.91   23.78
   8   4  -5   86.56   20.76
  -8  -5   6   74.36   20.13
   8   5  -6   97.26   21.26
  -8  -6   7    4.15   17.11
   8   6  -7    5.91   16.23
  -8  -7   8   -0.38   10.95
   8   7  -8   -5.28   18.24
   8 -11  11    4.03   37.37
  -8  10 -10   16.86   18.12
   8 -10  10   81.15   14.97
  -8   9  -9   20.89   17.49
   8  -9   9   41.52   21.39
  -8   8  -8   69.58   21.51
   8  -8   8   44.29   20.38
  -8   7  -7   90.59   14.34
   8  -7   7   90.59   19.00
  -8   6  -6  278.68   21.26
   8  -6   6  312.28   28.69
  -8   5  -5   67.56   15.22
   8  -5   5   87.19   14.72
  -8   4  -4  484.14   30.32
   8  -4   4  510.56   31.45
  -8   3  -3  170.98   15.48
   8  -3   3  158.91   14.85
  -8   2  -2  223.95   20.00
   8  -2   2  192.37   19.12
  -8   1  -1  187.84   18.87
   8  -1   1  195.52   17.11
  -8   0   0  602.79   30.70
   8   0   0  618.26   30.57
  -8  -1   1  545.54   29.32
   8   1  -1  503.01   29.69
  -8  -2   2  159.66   22.77
   8   2  -2  112.98   22.40
  -8  -3   3   96.00   16.23
   8   3  -3   98.01   16.23
  -8  -4   4   52.84   19.88
   8   4  -4   39.13   20.26
  -8  -5   5  142.55   24.03
   8   5  -5  148.97   23.78
  -8  -6   6   90.97   19.88
   8   6  -6  103.67   21.01
  -8  -7   7    1.38   19.00
   8   7  -7    3.65   15.22
  -8  -8   8    5.28   13.46
   8   8  -8   41.14   10.95
  -8  10 -11    6.67   30.45
   8 -10  11   24.41   14.72
  -8   9 -10   36.11   25.16
   8  -9  10   71.09   22.52
  -8   8  -9  104.43   21.51
   8  -8   9  106.69   23.28
  -8   7  -8   57.37   20.51
   8  -7   8   49.07   16.73
  -8   6  -7  160.67   21.39
   8  -6   7  180.04   22.52
  -8   5  -6  488.92   30.20
   8  -5   6  496.85   31.08
  -8   4  -5   45.92   18.75
   8  -4   5   38.88   25.67
  -8   3  -4   41.65   13.21
   8  -3   4   33.22   11.83
  -8   2  -3   36.36   18.62
   8  -2   3    8.05   22.52
  -8   1  -2  116.51   16.61
   8  -1   2  126.32   20.00
  -8   0  -1  280.57   20.26
   8   0   1  296.05   21.01
  -8  -1   0  570.58   30.70
   8   1   0  589.45   34.10
  -8  -2   1   49.95   19.38
   8   2  -1    8.43   19.00
  -8  -3   2   90.59   21.77
   8   3  -2  103.42   22.14
  -8  -4   3   76.75   16.23
   8   4  -3   87.32   17.36
  -8  -5   4   45.17   20.26
   8   5  -4   60.27   23.65
  -8  -6   5  130.97   23.91
   8   6  -5  160.54   26.30
  -8  -7   6   20.13   16.48
   8   7  -6   44.16   23.15
   8   8  -7    1.89   11.70
  -8  10 -12   11.32   13.46
   8 -10  12    8.56   10.69
  -8   9 -11   69.58   23.78
   8  -9  11   19.38   20.13
  -8   8 -10  196.90   24.16
   8  -8  10  188.60   27.55
  -8   7  -9  178.53   25.16
   8  -7   9  210.36   32.71
  -8   6  -8  102.79   22.40
   8  -6   8  101.03   19.50
  -8   5  -7  365.87   24.03
   8  -5   7  379.71   22.77
  -8   4  -6  309.26   24.03
   8  -4   6  297.93   24.28
  -8   3  -5   68.82   14.85
   8  -3   5   74.23   16.23
  -8   2  -4  434.70   25.29
   8  -2   4  450.17   35.48
  -8   1  -3  270.13   32.96
   8  -1   3  296.30   36.86
  -8   0  -2  153.62   15.35
   8   0   2  118.27   13.84
  -8  -1  -1  149.72   21.77
   8   1   1  119.27   20.51
  -8  -2   0   68.95   21.77
   8   2   0   28.06   25.16
  -8  -3   1   20.00   15.10
   8   3  -1   23.91   15.48
  -8  -4   2  184.70   25.79
   8   4  -2  209.23   25.54
  -8  -5   3   18.12   20.89
   8   5  -3   14.85   21.64
  -8  -6   4   50.83   22.40
   8   6  -4   44.16   23.40
  -8  -7   5   53.09   20.89
   8   7  -5   61.90   24.41
  -8  -8   6    1.64   11.45
   8   8  -6    4.66   13.21
  -8  10 -13   -0.25   11.58
   8 -10  13    7.30   13.46
  -8   9 -12  110.34   40.39
   8  -9  12   97.89   28.06
  -8   8 -11   41.52   25.67
   8  -8  11   46.93   24.53
  -8   7 -10  119.15   20.89
   8  -7  10  120.66   18.37
  -8   6  -9   71.46   26.17
   8  -6   9  108.08   23.28
  -8   5  -8  104.43   17.87
   8  -5   8  129.21   19.00
  -8   4  -7   94.87   16.23
   8  -4   7  115.37   15.22
  -8   3  -6  150.35   17.24
   8  -3   6  164.82   16.48
  -8   2  -5  272.77   23.28
   8  -2   5  257.80   25.16
  -8   1  -4  293.03   23.15
   8  -1   4  289.25   21.51
  -8   0  -3   75.74   16.61
   8   0   3   68.57   16.10
  -8  -1  -2  157.52   17.11
   8   1   2  150.73   15.73
  -8  -2  -1  176.02   38.12
   8   2   1   72.47   28.06
  -8  -3   0   29.57   18.37
   8   3   0   25.92   17.49
  -8  -4   1  145.07   19.12
   8   4  -1  138.02   18.62
  -8  -5   2   73.60   20.76
   8   5  -2   97.89   21.39
  -8  -6   3   -1.01   22.52
   8   6  -3   21.77   23.28
  -8  -7   4    1.13   23.91
   8   7  -4   10.69   18.37
  -8  -8   5   -0.38    9.69
   8   8  -5    0.75   10.57
  -8  -9   6    0.50   10.82
   8 -10  14    0.00   11.32
  -8   9 -13   80.90   15.48
   8  -9  13   50.58   14.09
  -8   8 -12   16.48   21.14
   8  -8  12   29.06   21.14
  -8   7 -11   24.03   17.36
   8  -7  11   14.59   15.60
  -8   6 -10  132.86   26.42
   8  -6  10   94.11   22.27
  -8   5  -9  126.95   18.49
   8  -5   9  110.84   20.26
  -8   4  -8   99.90   16.10
   8  -4   8  109.21   17.74
  -8   3  -7   61.78   17.36
   8  -3   7   55.36   16.48
  -8   2  -6  281.58   22.90
   8  -2   6  298.31   23.28
  -8   1  -5  181.05   23.65
   8  -1   5  182.18   22.77
  -8   0  -4  159.16   20.00
   8   0   4  145.44   24.16
  -8  -1  -3   59.26   17.24
   8   1   3   62.53   17.24
  -8  -2  -2   43.15   29.06
   8   2   2   53.98   20.51
  -8  -3  -1   53.85   17.49
   8   3   1   24.53   18.12
  -8  -4   0  278.31   26.92
   8   4   0  266.60   22.90
  -8  -5   1  177.90   23.40
   8   5  -1  207.60   23.65
  -8  -6   2   13.21   20.00
   8   6  -2   42.40   22.90
  -8  -7   3   -1.51   17.36
   8   7  -3   10.82   17.11
  -8  -8   4   19.25    9.56
   8   8  -4   -4.03   12.58
  -8  -9   5    1.13    9.18
   8   9  -5   -6.04   19.63
  -8   9 -14   16.36   15.85
   8  -9  14    2.64   16.23
   8  -8  13   91.09   19.00
  -8   7 -12   20.13   22.77
   8  -7  12   19.88   33.97
  -8   6 -11   64.04   22.02
   8  -6  11   45.17   17.49
  -8   5 -10   62.91   24.66
   8  -5  10    9.56   21.14
  -8   4  -9  124.31   17.61
   8  -4   9   83.16   23.53
  -8   3  -8   49.19   15.35
   8  -3   8   37.37   16.48
  -8   2  -7   37.49   15.98
   8  -2   7   62.78   18.24
  -8   1  -6  160.29   19.38
   8  -1   6  158.15   20.51
  -8   0  -5   96.38   17.36
   8   0   5   80.02   17.99
  -8  -1  -4   93.36   19.12
   8   1   4  124.81   18.12
  -8  -2  -3   13.08   19.25
   8   2   3    8.93   20.00
  -8  -3  -2   24.91   18.62
   8   3   2   68.57   22.77
  -8  -4  -1   65.42   30.70
   8   4   1  102.29   25.04
  -8  -5   0   99.65   21.26
   8   5   0   68.70   23.02
  -8  -6   1   10.82   16.48
   8   6  -1   35.61   18.87
  -8  -7   2   66.31   22.77
   8   7  -2   85.05   25.67
  -8  -8   3    5.79   23.40
   8   8  -3   87.69   39.13
  -8  -9   4    9.56   22.40
   8   9  -4   35.10   11.45
  -8   8 -14   -0.50   27.30
   8  -8  14    6.42   18.62
  -8   7 -13   36.74   28.81
   8  -7  13   37.12   18.87
  -8   6 -12   75.24   20.63
   8  -6  12   59.76   20.51
  -8   5 -11  219.42   25.41
   8  -5  11  199.04   20.00
  -8   4 -10  160.54   27.43
   8  -4  10  155.76   20.13
  -8   3  -9  160.79   24.28
   8  -3   9  136.64   24.66
  -8   2  -8    2.77   21.89
   8  -2   8    3.27   21.51
  -8   1  -7   54.48   18.49
   8  -1   7   87.06   18.87
  -8   0  -6   51.21   15.48
   8   0   6   86.06   16.61
  -8  -1  -5  104.30   19.75
   8   1   5  132.11   20.13
  -8  -2  -4  140.79   18.12
   8   2   4  172.49   20.76
  -8  -3  -3   43.53   19.25
   8   3   3   50.58   20.00
  -8  -4  -2   58.88   17.36
   8   4   2   58.38   16.61
  -8  -5  -1   33.59   18.37
   8   5   1   41.02   18.37
  -8  -6   0   41.27   24.03
   8   6   0   14.47   27.30
  -8  -7   1   13.08   17.87
   8   7  -1   21.77   13.34
  -8  -8   2   16.48   14.22
   8   8  -2   41.52   21.01
  -8  -9   3   25.67   13.21
   8   9  -3    6.67   16.23
  -8   7 -14    1.01   22.90
   8  -7  14   59.01   13.34
  -8   6 -13   62.78   22.52
   8  -6  13   34.73   18.12
  -8   5 -12  111.22   22.77
   8  -5  12   92.47   19.00
  -8   4 -11   83.04   19.12
   8  -4  11   88.83   20.89
  -8   3 -10  107.82   19.00
   8  -3  10   87.82   16.36
  -8   2  -9  161.55   19.00
   8  -2   9  204.83   20.38
  -8   1  -8  187.34   20.89
   8  -1   8  203.95   19.75
  -8   0  -7  108.58   21.14
   8   0   7  109.33   16.61
  -8  -1  -6   57.50   17.36
   8   1   6   21.77   18.24
  -8  -2  -5  196.65   21.39
   8   2   5  185.83   19.88
  -8  -3  -4  116.25   19.75
   8   3   4  132.36   23.28
  -8  -4  -3   55.61   19.88
   8   4   3   39.51   18.87
  -8  -5  -2   29.82   20.26
   8   5   2   24.79   36.11
  -8  -6  -1    0.13   18.12
   8   6   1   12.46   23.40
  -8  -7   0    5.91   15.98
   8   7   0   11.83   45.55
  -8  -8   1    5.41    8.68
   8   8  -1   21.64   30.07
  -8  -9   2    3.77   10.57
   8   9  -2    3.40   12.46
  -8   6 -14    4.28   12.83
  -8   5 -13    1.01   11.58
   8  -5  13    9.69   12.20
  -8   4 -12   -0.75   18.87
   8  -4  12    0.38   15.98
  -8   3 -11   71.97   23.91
   8  -3  11   41.27   24.16
  -8   2 -10   22.40   33.84
   8  -2  10   48.69   24.91
  -8   1  -9   94.11   18.49
   8  -1   9   83.42   18.75
  -8   0  -8   90.71   25.67
   8   0   8  125.44   20.13
  -8  -1  -7   29.82   20.00
   8   1   7   31.83   19.75
  -8  -2  -6  117.64   20.63
   8   2   6  134.88   21.26
  -8  -3  -5  166.20   23.02
   8   3   5  139.40   21.51
  -8  -4  -4   48.94   16.10
   8   4   4   67.82   18.75
  -8  -5  -3   27.30   17.61
   8   5   3   47.68   17.24
  -8  -6  -2   20.51   20.00
   8   6   2   29.69   22.27
  -8  -7  -1    6.16   14.72
   8   7   1   -1.89   29.57
  -8  -8   0   13.34   35.86
   8   8   0   -5.66   35.98
  -8   4 -13    3.15   11.58
   8  -4  13   11.58   15.85
  -8   3 -12   56.62   22.77
   8  -3  12   47.18   25.67
  -8   2 -11   89.46   19.12
   8  -2  11   85.30   17.99
  -8   1 -10   28.56   15.98
   8  -1  10   31.33   17.87
  -8   0  -9  175.89   20.13
   8   0   9  199.80   29.19
  -8  -1  -8   40.26   17.74
   8   1   8   13.34   17.74
  -8  -2  -7   -2.26   17.49
   8   2   7  -15.48   18.62
  -8  -3  -6   17.74   19.25
   8   3   6   56.49   21.39
  -8  -4  -5   72.72   22.77
   8   4   5   72.34   24.91
  -8  -5  -4   76.62   20.76
   8   5   4   79.52   20.13
  -8  -6  -3   17.74   12.46
   8   6   3   19.38   13.46
  -8  -7  -2    9.44   12.58
   8   7   2    3.15   11.07
  -8  -8  -1    3.02    8.56
  -8   3 -13   12.58   19.50
   8  -3  13   -2.26   13.21
  -8   2 -12   16.36   22.65
   8  -2  12   26.30   18.87
  -8   1 -11   59.26   24.03
   8  -1  11   95.24   29.06
  -8   0 -10   75.62   29.32
   8   0  10   52.21   22.40
  -8  -1  -9   54.10   22.27
   8   1   9   54.23   29.69
  -8  -2  -8   -0.50   24.03
   8   2   8  -16.36   23.53
  -8  -3  -7   51.08   14.97
   8   3   7   28.31   15.60
  -8  -4  -6   26.42   15.98
   8   4   6    7.42   14.72
  -8  -5  -5    2.26   16.48
   8   5   5    8.56   13.08
  -8  -6  -4   16.61   18.37
   8   6   4   12.33   20.51
   8   7   3   -4.28   26.42
  -8   1 -12    5.41   30.57
   8  -1  12   15.22   30.82
  -8   0 -11   21.64   17.74
   8   0  11   55.11   24.03
  -8  -1 -10   11.20   16.10
   8   1  10   30.20   19.88
  -8  -2  -9   56.99   15.73
   8   2   9    2.26   16.23
  -8  -3  -8   24.53   14.59
   8   3   8   94.99   20.00
  -8  -4  -7    0.63   16.36
   8   4   7   20.26   20.38
  -8  -5  -6    2.26   11.70
   8   5   6   -1.01   21.51
  -8  -4  -8   11.07   17.36
   9  -9 -10    1.01   12.83
  -9   8  11  102.29   24.03
   9  -8 -11    8.81   18.37
  -9   7  12    6.54   11.45
  -9  10   8   -0.63   19.00
   9  -9  -9   87.82   25.04
  -9   8  10   11.20   15.22
  -9   7  11   -1.89   12.83
  -9   6  12   27.43   15.22
   9 -11  -6   97.76   21.77
  -9  10   7   80.14   15.85
  -9   9   8  100.28   29.94
   9  -9  -8   28.69   32.96
  -9   8   9   11.70   15.22
   9  -8  -9    8.18   12.20
  -9   7  10   24.66   36.24
   9  -7 -10   20.38   26.80
  -9   6  11   91.47   21.14
   9  -6 -11   -0.50   11.32
  -9   5  12    3.02   15.48
  -9  11   5    0.00   11.32
  -9  10   6  -13.97   23.53
   9 -10  -6   -5.66   17.87
  -9   9   7   15.85   20.76
   9  -9  -7   14.59   19.63
  -9   8   8   62.40   21.89
   9  -8  -8    8.43   12.83
  -9   7   9    7.55   30.70
   9  -7  -9    3.65   13.71
  -9   6  10   38.88   16.10
   9  -6 -10   16.99   16.86
  -9   5  11   22.77   15.22
   9  -5 -11    8.81    8.93
  -9   4  12    2.26   10.44
   9  -4 -12   -0.63   12.20
  -9  11   4   62.03   24.79
  -9  10   5   -8.68   15.73
   9 -10  -5   40.26   12.71
  -9   9   6   23.91   25.67
   9  -9  -6   13.84   24.03
  -9   8   7   53.60   29.19
   9  -8  -7   27.18   23.15
  -9   7   8   12.96   28.56
   9  -7  -8    4.15   25.16
  -9   6   9    9.69   27.81
   9  -6  -9   22.52   18.87
  -9   5  10  -16.73   23.78
   9  -5 -10  -13.84   26.55
  -9   4  11    0.88   13.34
   9  -4 -11    9.94   15.22
  -9   3  12    1.01   14.34
   9  -3 -12    6.54   15.10
  -9  10   4   -2.01   27.81
   9 -10  -4   36.61   20.13
  -9   9   5    6.67   20.76
   9  -9  -5    5.79   18.24
  -9   8   6   73.85   20.00
   9  -8  -6   40.76   25.04
  -9   7   7   88.57   25.79
   9  -7  -7  106.69   25.92
  -9   6   8   22.65   29.06
   9  -6  -8   77.75   27.18
  -9   5   9   30.57   20.51
   9  -5  -9   30.20   18.37
  -9   4  10   42.15   28.56
   9  -4 -10   22.90   18.37
  -9   3  11   13.84   22.14
   9  -3 -11   12.33   18.12
  -9   2  12   26.55   17.99
   9  -2 -12   11.45   17.74
  -9  10   3   52.97   19.88
   9 -10  -3   56.99   15.60
  -9   9   4   20.13   22.27
   9  -9  -4   23.02   20.89
  -9   8   5   48.94   25.29
   9  -8  -5   68.44   22.02
  -9   7   6  140.29   26.30
   9  -7  -6  129.59   21.51
  -9   6   7  163.69   24.16
   9  -6  -7  158.78   21.64
  -9   5   8   67.82   27.43
   9  -5  -8   67.56   21.77
  -9   4   9   53.60   23.53
   9  -4  -9   68.32   27.81
  -9   3  10  106.69   24.79
   9  -3 -10  106.82   26.67
  -9   2  11   64.42   25.41
   9  -2 -11   56.87   26.17
  -9   1  12   -2.39   16.36
   9  -1 -12   10.82   12.33
  -9  10   2   23.91   15.98
   9 -10  -2   11.45   14.22
  -9   9   3   28.31   19.38
   9  -9  -3    2.89   19.12
  -9   8   4  136.26   23.15
   9  -8  -4  120.78   21.39
  -9   7   5   71.84   17.74
   9  -7  -5   80.90   21.14
  -9   6   6   81.40   22.90
   9  -6  -6   69.07   19.25
  -9   5   7  137.39   21.89
   9  -5  -7  143.56   17.99
  -9   4   8   37.62   18.62
   9  -4  -8   69.70   20.76
  -9   3   9   71.97   22.90
   9  -3  -9   54.10   21.26
  -9   2  10   56.24   26.80
   9  -2 -10   99.27   26.80
  -9   1  11   42.90   33.47
   9  -1 -11   38.88   31.08
  -9   0  12    1.26   17.36
   9   0 -12   18.62   21.77
  -9  10   1  101.03   19.88
   9 -10  -1   89.08   14.72
  -9   9   2   90.59   20.26
   9  -9  -2   87.69   15.85
  -9   8   3   58.00   19.25
   9  -8  -3   56.24   16.23
  -9   7   4  179.92   19.38
   9  -7  -4  205.33   18.75
  -9   6   5   -1.01   18.24
   9  -6  -5   25.16   19.88
  -9   5   6   80.40   19.38
   9  -5  -6   88.45   18.37
  -9   4   7  132.74   19.63
   9  -4  -7  141.54   19.88
  -9   3   8  124.81   26.04
   9  -3  -8  144.69   26.30
  -9   2   9   70.83   23.28
   9  -2  -9   70.96   22.90
  -9   1  10   53.85   22.90
   9  -1 -10   86.06   21.26
  -9   0  11   21.14   21.26
   9   0 -11   22.77   23.65
  -9  -1  12   73.35   14.34
   9   1 -12   20.00   15.10
  -9   9   1  135.00   18.49
   9  -9  -1  152.24   16.36
  -9   8   2   73.98   18.37
   9  -8  -2   52.84   17.11
  -9   7   3  263.59   20.26
   9  -7  -3  293.40   23.53
  -9   6   4  103.55   21.64
   9  -6  -4  116.00   16.73
  -9   5   5   24.28   17.36
   9  -5  -5    9.69   18.75
  -9   4   6   77.75   18.75
   9  -4  -6   82.91   17.49
  -9   3   7   74.86   24.91
   9  -3  -7   83.67   23.91
  -9   2   8   83.79   19.50
   9  -2  -8   74.99   19.50
  -9   1   9   -3.02   23.15
   9  -1  -9    6.79   22.90
  -9   0  10   46.68   24.03
   9   0 -10   65.93   21.26
  -9  -1  11    9.94   14.97
   9   1 -11   -6.92   18.12
  -9   9   0  150.22   22.14
   9  -9   0   88.32   22.02
  -9   8   1  138.27   31.45
   9  -8  -1  185.83   18.87
  -9   7   2  176.77   17.99
   9  -7  -2  178.03   20.26
  -9   6   3  139.91   21.01
   9  -6  -3  135.00   24.53
  -9   5   4   70.46   20.13
   9  -5  -4   61.65   15.35
  -9   4   5  148.71   22.77
   9  -4  -5  130.60   20.26
  -9   3   6  243.83   22.52
   9  -3  -6  206.84   20.63
  -9   2   7   72.60   19.50
   9  -2  -7   65.80   19.88
  -9   1   8   36.99   20.76
   9  -1  -8   22.40   20.89
  -9   0   9   36.24   29.32
   9   0  -9   69.32   28.94
  -9  -1  10   95.49   31.83
   9   1 -10   33.84   32.33
  -9  -2  11   22.65   26.42
   9   2 -11    6.16   22.27
  -9   9  -1   27.43   12.71
   9  -9   1   15.35   13.71
  -9   8   0   26.55   20.38
   9  -8   0   18.75   13.71
  -9   7   1   40.89   18.24
   9  -7  -1   25.79   13.59
  -9   6   2   31.58   14.97
   9  -6  -2    6.79   13.34
  -9   5   3   11.58   18.37
   9  -5  -3   -5.28   22.27
  -9   4   4  271.01   20.38
   9  -4  -4  250.25   25.41
  -9   3   5  100.28   15.98
   9  -3  -5   92.10   16.73
  -9   2   6   32.46   18.87
   9  -2  -6   59.51   18.75
  -9   1   7   86.69   24.79
   9  -1  -7   57.37   25.04
  -9   0   8   40.39   19.38
   9   0  -8   81.15   23.28
  -9  -1   9   48.69   21.26
   9   1  -9   96.75   24.41
  -9  -2  10   78.01   27.05
   9   2 -10   43.03   25.79
  -9  -3  11   -6.16   30.57
   9   3 -11   24.16   25.54
  -9  10  -3   82.66   14.59
   9 -10   3  104.55   12.20
  -9   9  -2  105.56   14.72
   9  -9   2   65.93   14.72
  -9   8  -1   11.70   21.26
   9  -8   1   15.48   14.97
  -9   7   0   58.63   18.12
   9  -7   0   20.89   16.86
  -9   6   1  106.69   13.71
   9  -6  -1  101.41   15.35
  -9   5   2   56.74   15.60
   9  -5  -2   60.77   21.51
  -9   4   3  182.81   21.64
   9  -4  -3  159.03   16.61
  -9   3   4  212.63   19.38
   9  -3  -4  229.99   21.89
  -9   2   5   15.22   17.24
   9  -2  -5    3.15   15.85
  -9   1   6   74.86   23.40
   9  -1  -6   74.36   24.91
  -9   0   7   48.82   21.39
   9   0  -7   31.20   27.30
  -9  -1   8   79.77   24.03
   9   1  -8   58.50   23.78
  -9  -2   9  115.00   23.91
   9   2  -9  115.63   24.79
  -9  -3  10   78.38   30.45
   9   3 -10   47.18   30.20
  -9  10  -4   14.59   12.46
   9 -10   4   13.84   16.36
  -9   9  -3  124.18   17.11
   9  -9   3  198.29   26.04
  -9   8  -2   20.76   15.85
   9  -8   2   46.55   22.90
  -9   7  -1    7.67   17.36
   9  -7   1   32.08   16.36
  -9   6   0   95.87   18.49
   9  -6   0  136.38   24.53
  -9   5   1  140.29   18.75
   9  -5  -1  148.34   14.59
  -9   4   2  227.48   21.89
   9  -4  -2  232.26   19.63
  -9   3   3  244.46   18.12
   9  -3  -3  244.21   19.75
  -9   2   4   54.98   16.10
   9  -2  -4   52.47   14.47
  -9   1   5   -8.30   14.59
   9  -1  -5    1.38   15.73
  -9   0   6  183.44   21.26
   9   0  -6  166.08   23.40
  -9  -1   7   54.60   19.00
   9   1  -7   48.31   19.25
  -9  -2   8   54.98   20.76
   9   2  -8   71.34   23.28
  -9  -3   9   35.48   21.89
   9   3  -9  -20.51   22.65
  -9  -4  10   38.12   16.36
   9   4 -10    4.28   14.09
  -9  10  -5    5.91   15.85
   9 -10   5    7.67   13.71
  -9   9  -4   15.85   13.08
   9  -9   4   31.08   16.86
  -9   8  -3  203.95   17.99
   9  -8   3  221.31   20.89
  -9   7  -2  277.17   24.03
   9  -7   2  328.63   22.90
  -9   6  -1  252.76   21.14
   9  -6   1  238.93   19.63
  -9   5   0  168.85   17.11
   9  -5   0  141.29   17.11
  -9   4   1  292.40   20.63
   9  -4  -1  272.14   19.00
  -9   3   2   95.24   14.72
   9  -3  -2   90.59   13.08
  -9   2   3  117.13   17.74
   9  -2  -3   97.89   15.85
  -9   1   4  142.30   18.37
   9  -1  -4  156.77   19.50
  -9   0   5  353.29   24.03
   9   0  -5  371.28   23.40
  -9  -1   6  240.81   19.75
   9   1  -6  271.76   22.27
  -9  -2   7   44.79   18.37
   9   2  -7    6.04   21.39
  -9  -3   8   14.34   24.28
   9   3  -8    3.02   20.00
  -9  -4   9   10.19   21.64
   9   4  -9   -0.13   18.49
  -9  11  -7   15.22   20.13
   9 -11   7   14.34    8.93
  -9  10  -6   -2.39   15.22
   9 -10   6   -0.50   14.85
  -9   9  -5   11.70   17.49
   9  -9   5   15.85   15.22
  -9   8  -4   87.95   15.85
   9  -8   4   79.77   18.62
  -9   7  -3  237.04   24.53
   9  -7   3  216.53   21.64
  -9   6  -2  176.27   18.87
   9  -6   2  171.99   20.38
  -9   5  -1  108.96   16.10
   9  -5   1   91.22   15.10
  -9   4   0  126.19   15.10
   9  -4   0  131.48   14.47
  -9   3   1   57.25   13.71
   9  -3  -1   82.79   12.83
  -9   2   2   65.30   14.97
   9  -2  -2   66.93   13.21
  -9   1   3  305.48   19.88
   9  -1  -3  304.73   20.38
  -9   0   4  160.04   17.99
   9   0  -4  164.82   19.75
  -9  -1   5  105.31   26.17
   9   1  -5  117.76   23.91
  -9  -2   6   82.41   20.13
   9   2  -6   87.69   22.52
  -9  -3   7   23.65   17.49
   9   3  -7   14.09   20.00
  -9  -4   8   40.26   16.73
   9   4  -8   56.37   20.76
  -9  -5   9   40.39   21.89
   9   5  -9   44.29   20.89
  -9  12  -9   54.23   14.22
   9 -11   8    5.28   14.97
  -9  10  -7   89.71   20.63
   9 -10   7   80.27   19.38
  -9   9  -6   91.97   16.10
   9  -9   6  115.00   20.63
  -9   8  -5  258.68   35.35
   9  -8   5  250.12   25.67
  -9   7  -4   23.28   15.60
   9  -7   4   32.08   18.49
  -9   6  -3   77.88   19.50
   9  -6   3   79.77   14.22
  -9   5  -2  140.03   19.00
  -9   4  -1  144.19   17.61
   9  -4   1  152.62   14.72
  -9   3   0   79.39   14.47
   9  -3   0   82.41   13.59
  -9   2   1   88.70   14.85
   9  -2  -1   74.23   13.84
  -9   1   2  270.76   21.89
   9  -1  -2  245.59   20.76
  -9   0   3  168.59   23.15
   9   0  -3  163.06   19.38
  -9  -1   4   31.08   22.52
   9   1  -4   28.69   19.00
  -9  -2   5   50.58   25.29
   9   2  -5   53.35   21.39
  -9  -3   6   90.46   23.15
   9   3  -6   60.27   24.28
  -9  -4   7    6.54   20.89
   9   4  -7   17.36   26.17
  -9  -5   8   19.88   18.24
   9   5  -8   41.90   20.51
  -9  11  -9   28.56   17.24
   9 -11   9   -1.51   27.55
  -9  10  -8   99.65   21.39
   9 -10   8  104.93   20.89
  -9   9  -7   76.75   22.65
   9  -9   7  112.86   22.40
  -9   8  -6   80.27   22.65
   9  -8   6   93.10   21.51
  -9   7  -5  127.33   22.52
   9  -7   5  135.00   17.49
  -9   6  -4   14.47   15.48
   9  -6   4   25.67   14.22
  -9   5  -3  281.45   23.78
   9  -5   3  295.42   21.39
  -9   4  -2  102.04   17.11
   9  -4   2  134.62   30.07
  -9   3  -1  235.78   17.87
   9  -3   1  246.73   19.00
  -9   2   0   77.13   14.72
   9  -2   0   77.63   14.59
  -9   1   1  113.86   20.51
   9  -1  -1  118.14   19.63
  -9   0   2   45.80   17.87
   9   0  -2   54.35   15.10
  -9  -1   3   18.87   17.24
   9   1  -3   26.80   17.99
  -9  -2   4   38.50   19.50
   9   2  -4   31.83   19.75
  -9  -3   5   71.09   19.75
   9   3  -5   68.07   19.38
  -9  -4   6   97.76   21.51
   9   4  -6   88.95   21.01
  -9  -5   7   50.58   16.61
   9   5  -7    7.80   21.26
  -9  -6   8   -1.89   11.45
   9   6  -8    5.91   14.72
  -9  11 -10   -5.54   17.74
   9 -11  10    0.50   16.73
  -9  10  -9   51.33   22.02
   9 -10   9   -4.78   42.78
  -9   9  -8   78.01   23.78
   9  -9   8   79.64   20.51
  -9   8  -7   67.31   18.24
   9  -8   7   19.63   23.53
  -9   7  -6   49.19   19.12
   9  -7   6   48.94   17.49
  -9   6  -5   25.67   16.61
   9  -6   5    2.39   16.61
  -9   5  -4   94.49   17.87
   9  -5   4   98.51   16.61
  -9   4  -3  398.59   40.64
   9  -4   3  338.70   24.28
  -9   3  -2  190.11   17.87
   9  -3   2  168.47   16.86
  -9   2  -1  237.67   19.50
   9  -2   1  260.19   21.14
  -9   1   0   75.99   16.86
   9  -1   0   59.76   18.62
  -9   0   1  111.47   16.36
   9   0  -1  114.24   15.48
  -9  -1   2   42.78   18.87
   9   1  -2   36.24   18.75
  -9  -2   3  121.16   17.36
   9   2  -3  135.50   19.00
  -9  -3   4   34.60   22.40
   9   3  -4   29.06   20.76
  -9  -4   5   54.98   24.53
   9   4  -5   42.53   21.77
  -9  -5   6   54.23   20.00
   9   5  -6   82.79   22.14
  -9  -6   7   -8.30   11.45
   9   6  -7   -5.54   13.21
  -9  11 -11    3.65   17.11
   9 -11  11   -3.90   18.49
  -9  10 -10   14.09   28.06
   9 -10  10   40.51   38.37
  -9   9  -9   -1.38   13.46
   9  -9   9   14.97   19.00
  -9   8  -8  124.56   19.63
   9  -8   8  101.91   19.63
  -9   7  -7   35.23   18.49
   9  -7   7   78.76   20.13
  -9   6  -6   30.95   18.37
   9  -6   6   23.65   18.49
  -9   5  -5  139.53   17.24
   9  -5   5  157.52   17.61
  -9   4  -4  234.40   18.87
   9  -4   4  237.04   21.01
  -9   3  -3   11.32   14.72
   9  -3   3   19.25   13.08
  -9   2  -2   26.80   16.36
   9  -2   2   20.26   15.73
  -9   1  -1  175.77   17.11
   9  -1   1  175.39   15.98
  -9   0   0  182.81   17.49
   9   0   0  187.59   20.26
  -9  -1   1  154.12   24.03
   9   1  -1  137.52   18.75
  -9  -2   2   82.41   20.51
   9   2  -2  104.43   25.41
  -9  -3   3   99.02   22.40
   9   3  -3  146.70   22.40
  -9  -4   4   17.49   20.76
   9   4  -4    2.52   22.02
  -9  -5   5   96.00   21.39
   9   5  -5   62.15   24.16
  -9  -6   6   16.36   15.60
   9   6  -6   48.69   21.39
  -9  -7   7   -8.43   13.59
  -9  10 -11  -13.21   22.02
   9 -10  11    5.54   37.87
  -9   9 -10   -0.63   12.83
   9  -9  10   -3.77   14.85
  -9   8  -9   -5.91   28.43
   9  -8   9   35.35   20.38
  -9   7  -8  103.30   19.50
   9  -7   8   73.85   18.12
  -9   6  -7   99.02   34.10
   9  -6   7  124.68   24.03
  -9   5  -6  154.63   23.65
   9  -5   6  126.70   32.33
  -9   4  -5  119.78   17.49
   9  -4   5  166.83   20.13
  -9   3  -4   18.87   16.86
   9  -3   4   17.74   16.73
  -9   2  -3   30.95   15.48
   9  -2   3   36.36   14.09
  -9   1  -2  120.28   16.86
   9  -1   2  103.67   15.35
  -9   0  -1  130.47   22.14
   9   0   1  145.44   21.26
  -9  -1   0   35.23   15.48
   9   1   0   21.89   15.85
  -9  -2   1   23.91   18.87
   9   2  -1   80.27   19.88
  -9  -3   2  122.29   22.27
   9   3  -2   69.70   20.76
  -9  -4   3   35.98   22.52
   9   4  -3   50.33   22.52
  -9  -5   4   39.51   22.65
   9   5  -4   34.47   21.77
  -9  -6   5   19.25   14.97
   9   6  -5    9.44   15.98
   9   7  -6   -3.77   11.45
  -9  10 -12    1.76   15.35
   9 -10  12  148.34   45.17
  -9   9 -11   15.48   17.11
   9  -9  11   53.09   22.90
  -9   8 -10   34.10   35.73
   9  -8  10   73.85   21.64
  -9   7  -9   38.37   24.41
   9  -7   9  -10.44   38.50
  -9   6  -8  131.23   17.49
   9  -6   8  148.84   21.39
  -9   5  -7  205.71   27.68
   9  -5   7  220.05   21.26
  -9   4  -6  107.07   17.36
   9  -4   6   81.53   15.22
  -9   3  -5  142.55   19.00
   9  -3   5  139.28   23.65
  -9   2  -4  210.24   23.91
   9  -2   4  168.59   35.35
  -9   1  -3  222.19   20.26
   9  -1   3  231.50   19.63
  -9   0  -2  133.62   17.49
   9   0   2  124.05   18.37
  -9  -1  -1  128.21   19.38
   9   1   1  133.24   20.63
  -9  -2   0   -8.05   18.37
   9   2   0   47.06   16.61
  -9  -3   1   72.85   21.14
   9   3  -1   78.01   22.65
  -9  -4   2    6.79   18.24
   9   4  -2   36.74   21.51
  -9  -5   3   24.28   19.75
   9   5  -3   32.84   21.64
  -9  -6   4   29.06   18.37
   9   6  -4   10.19   23.28
  -9  -7   5    7.05   15.48
   9   7  -5   -1.76    8.56
  -9  10 -13  -11.20   42.40
   9 -10  13   -5.28   18.87
  -9   9 -12   19.00   10.07
   9  -9  12   32.84   17.49
  -9   8 -11    2.14   16.23
   9  -8  11   39.38   26.17
  -9   7 -10   44.79   21.51
   9  -7  10   66.56   17.49
   9  -6   9   41.02   25.67
  -9   5  -8  241.82   20.26
   9  -5   8  271.64   21.39
  -9   4  -7   95.37   19.50
   9  -4   7  114.37   18.62
  -9   3  -6   80.02   18.49
   9  -3   6   85.18   18.37
  -9   2  -5  132.86   20.00
   9  -2   5  141.29   18.87
  -9   1  -4  169.98   25.04
   9  -1   4  189.10   24.66
  -9   0  -3  117.13   16.86
   9   0   3  144.31   17.11
  -9  -1  -2   67.44   19.63
   9   1   2   61.15   21.64
  -9  -2  -1   20.13   19.38
   9   2   1   75.62   19.50
  -9  -3   0   77.00   21.26
   9   3   0   84.55   24.79
  -9  -4   1  129.84   21.01
   9   4  -1  146.20   20.38
  -9  -5   2   36.99   22.77
   9   5  -2   58.63   24.91
  -9  -6   3    2.89   10.69
   9   6  -3    0.13   16.73
  -9  -7   4   -2.01   13.59
   9   7  -4   -2.64   12.20
  -9   9 -13   -1.64   14.72
   9  -9  13   -5.54   12.46
  -9   8 -12   38.37   16.61
   9  -8  12    4.40   19.00
  -9   7 -11   44.29   17.11
   9  -7  11   43.53   17.61
  -9   6 -10   46.05   26.80
   9  -6  10   54.98   26.92
  -9   5  -9    7.55   23.78
   9  -5   9   34.85   24.03
  -9   4  -8  179.67   20.51
   9  -4   8  183.57   20.26
  -9   3  -7   75.74   17.49
   9  -3   7   68.95   16.86
  -9   2  -6  164.19   18.49
   9  -2   6  156.89   18.24
  -9   1  -5  113.99   17.36
   9  -1   5  111.10   19.50
  -9   0  -4  168.34   22.40
   9   0   4  212.63   23.91
  -9  -1  -3   70.08   26.80
   9   1   3   46.55   19.50
  -9  -2  -2   38.63   21.14
   9   2   2   11.83   20.00
  -9  -3  -1   72.85   17.11
   9   3   1   96.38   19.00
  -9  -4   0   85.18   21.64
   9   4   0   87.44   21.26
  -9  -5   1   61.40   22.52
   9   5  -1   40.76   18.49
  -9  -6   2   34.85   17.74
   9   6  -2   32.21   17.49
  -9  -7   3   -4.15   17.49
   9   7  -3   -1.13   11.70
  -9   8 -13  -21.26   29.69
   9  -8  13    8.18   20.26
  -9   7 -12   21.14   15.60
   9  -7  12    2.89   18.12
  -9   6 -11   79.52   17.99
   9  -6  11  143.30   20.51
  -9   5 -10  134.88   24.16
   9  -5  10   88.83   25.92
  -9   4  -9    2.64   19.75
   9  -4   9   57.62   20.13
  -9   3  -8    9.56   19.00
   9  -3   8   12.96   18.49
  -9   2  -7   39.00   20.13
   9  -2   7   28.81   21.64
  -9   1  -6   43.15   17.24
   9  -1   6   59.39   17.36
  -9   0  -5   47.06   24.53
   9   0   5   82.28   24.28
  -9  -1  -4  125.06   19.12
   9   1   4  136.89   20.00
  -9  -2  -3   48.82   17.99
   9   2   3   27.81   18.49
  -9  -3  -2   48.44   24.66
   9   3   2   63.29   18.75
  -9  -4  -1   31.71   19.12
   9   4   1   34.47   23.28
  -9  -5   0   11.45   17.99
   9   5   0   13.08   19.88
  -9  -6   1   26.80   17.36
   9   6  -1    3.40   12.83
  -9  -7   2   15.98   15.48
   9   7  -2   -4.28   14.22
  -9   7 -13  -12.71   21.51
   9  -7  13    8.18   18.62
  -9   6 -12   29.19   14.97
   9  -6  12  100.15   18.49
  -9   5 -11  132.61   19.25
   9  -5  11  155.51   21.51
  -9   4 -10   42.65   21.39
   9  -4  10   74.61   20.38
  -9   3  -9   15.22   24.79
   9  -3   9    1.13   18.87
  -9   2  -8  178.79   19.75
   9  -2   8  190.86   21.51
  -9   1  -7  144.31   23.28
   9  -1   7  180.04   26.30
  -9   0  -6   50.33   20.63
   9   0   6   42.90   21.01
  -9  -1  -5   86.94   22.14
   9   1   5   90.97   21.77
  -9  -2  -4   53.09   19.25
   9   2   4   17.24   24.53
  -9  -3  -3    8.56   18.62
   9   3   3   29.32   22.02
  -9  -4  -2   35.35   26.42
   9   4   2   46.30   23.15
  -9  -5  -1    2.64   22.40
   9   5   1   10.19   21.51
  -9  -6   0   -1.76   16.23
   9   6   0   12.71   31.20
  -9  -7   1    6.04   24.79
   9   7  -1   18.75   47.06
  -9   6 -13   -3.27   14.22
   9  -6  13   -1.76   13.59
  -9   5 -12    7.93   16.73
   9  -5  12   12.96   26.17
  -9   4 -11    1.89   20.38
   9  -4  11    5.41   22.02
  -9   3 -10   40.64   24.79
   9  -3  10   35.98   22.77
  -9   2  -9   99.52   35.61
   9  -2   9   86.81   24.91
  -9   1  -8  145.32   20.89
   9  -1   8  174.51   20.76
  -9   0  -7   25.79   24.16
   9   0   7    2.77   20.38
  -9  -1  -6   32.08   19.12
   9   1   6   73.98   18.62
  -9  -2  -5   48.94   22.77
   9   2   5   50.20   21.89
  -9  -3  -4   13.34   20.89
   9   3   4   -4.28   22.14
  -9  -4  -3   50.33   14.34
   9   4   3   85.93   17.74
  -9  -5  -2   35.61   19.50
   9   5   2    3.02   20.00
  -9  -6  -1   81.91   12.71
   9   6   1   81.78   24.91
  -9  -7   0   10.07   20.76
   9   7   0    1.64   20.26
   9  -5  13    6.42   17.74
  -9   4 -12   10.44   19.75
   9  -4  12   10.69   19.38
  -9   3 -11   36.99   21.39
   9  -3  11   46.30   22.65
  -9   2 -10   52.21   18.49
   9  -2  10   51.71   20.89
  -9   1  -9   66.56   25.04
   9  -1   9   15.98   19.00
  -9   0  -8   61.78   18.24
   9   0   8   33.84   16.10
  -9  -1  -7   14.22   16.99
   9   1   7    6.92   22.14
  -9  -2  -6   27.30   40.76
   9   2   6   44.66   46.68
  -9  -3  -5   78.01   21.01
   9   3   5   57.37   17.61
  -9  -4  -4   46.17   13.97
   9   4   4   86.56   23.53
  -9  -5  -3   32.71   18.49
   9   5   3   23.02   16.10
  -9  -6  -2   22.90   10.69
   9   6   2   -1.13    8.43
  -9   3 -12    1.89   10.57
   9  -3  12    6.16    8.93
  -9   2 -11   47.94   15.98
   9  -2  11   16.10   21.01
  -9   1 -10   25.29   22.27
   9  -1  10   21.51   20.26
  -9   0  -9   -2.39   32.59
   9   0   9   17.49   22.14
  -9  -1  -8   11.45   16.99
   9   1   8   -8.18   19.00
  -9  -2  -7   -8.56   17.49
   9   2   7  -12.58   26.42
  -9  -3  -6   38.00   17.99
   9   3   6   15.48   12.20
  -9  -4  -5   17.24   16.73
   9   4   5   14.97   15.98
  -9  -5  -4    1.13    9.69
   9   5   4    5.16   13.08
  -9  -6  -3    0.88   11.58
   9   6   3   -1.51   10.32
  -9   0 -10   13.46   16.86
   9   0  10    1.13   12.83
  -9  -1  -9   22.90   22.77
   9   1   9   12.33    9.94
  -9  -2  -8    8.56   17.36
  -9  -3  -7   32.71   10.07
   9   3   7    4.66   12.83
  -9  -4  -6  -10.82   11.83
   9   4   6   -3.02   13.97
 -10   9   9   -1.64   15.10
  10  -9  -9  -16.36   26.67
 -10   8  10  111.85   22.65
  10  -8 -10    7.93   23.91
 -10   7  11   11.32   17.49
 -10  10   7    3.02   25.54
  10 -10  -7   13.34   28.94
 -10   9   8    4.28   15.73
  10  -9  -8    6.54   16.73
 -10   8   9   27.30   18.62
  10  -8  -9  109.59   44.54
 -10   7  10    0.88   48.94
  10  -7 -10   -0.25   20.26
 -10   6  11    0.88   19.25
 -10  10   6   39.13   17.61
  10 -10  -6   -0.88   14.34
 -10   9   7   33.84   11.83
  10  -9  -7   87.19   13.84
 -10   8   8   32.84   16.86
  10  -8  -8   86.31   18.37
 -10   7   9    0.38   20.13
  10  -7  -9   66.43   29.44
 -10   6  10    6.79   18.37
 -10   5  11    5.41   13.46
  10  -5 -11   11.32   20.13
 -10  10   5    7.93   16.86
  10 -10  -5    0.00   16.99
 -10   9   6   -0.75   18.87
  10  -9  -6   74.73   16.86
 -10   8   7    6.67   19.63
  10  -8  -7   31.58   13.97
 -10   7   8  -11.32   28.18
  10  -7  -8  -12.58   21.89
 -10   6   9   -8.30   21.26
  10  -6  -9   -6.92   21.39
 -10   5  10  -14.47   25.67
  10  -5 -10    1.64   19.75
 -10   4  11   11.58   12.71
  10  -4 -11    7.93   11.70
 -10  10   4    4.15   17.11
  10 -10  -4    7.42   15.85
 -10   9   5   40.76   24.66
  10  -9  -5    7.93   15.22
 -10   8   6  -10.95   21.77
  10  -8  -6    5.28   22.77
 -10   7   7   24.79   26.92
  10  -7  -7   20.38   19.12
 -10   6   8  114.12   33.22
  10  -6  -8   70.33   28.94
 -10   5   9   42.40   19.75
  10  -5  -9   60.52   17.99
 -10   4  10   15.10   16.99
  10  -4 -10   26.42   19.50
 -10   3  11    4.66   22.90
  10  -3 -11   90.84   30.07
 -10  10   3    0.25   20.38
  10 -10  -3   21.89   12.20
 -10   9   4   26.30   25.92
  10  -9  -4   25.92   22.65
 -10   8   5   11.58   26.92
  10  -8  -5   29.57   37.49
 -10   7   6   -4.66   23.91
  10  -7  -6    9.44   20.13
 -10   6   7  119.02   30.57
  10  -6  -7  123.93   22.52
 -10   5   8   61.90   30.95
  10  -5  -8   94.11   24.91
 -10   4   9   44.41   24.79
  10  -4  -9   36.24   25.79
 -10   3  10    4.66   22.52
  10  -3 -10    7.30   19.63
 -10   2  11   -8.43   11.32
  10  -2 -11    3.27   21.14
 -10  10   2   -7.80   14.09
  10 -10  -2    7.30   15.73
 -10   9   3   13.46   23.40
  10  -9  -3   12.58   22.27
 -10   8   4   98.01   28.06
  10  -8  -4  105.56   25.41
 -10   7   5   27.30   37.87
  10  -7  -5   -4.28   23.40
 -10   6   6   58.88   28.56
  10  -6  -6   49.57   19.63
 -10   5   7  132.61   23.28
  10  -5  -7  135.38   20.76
 -10   4   8   40.01   22.40
  10  -4  -8   47.81   20.38
 -10   3   9   62.03   26.17
  10  -3  -9  108.20   28.06
 -10   2  10   34.47   23.91
  10  -2 -10    5.16   27.30
 -10   1  11    9.06   26.30
  10  -1 -11   11.45   14.97
 -10  10   1    2.64   24.91
 -10   9   2   91.72   16.61
  10  -9  -2   85.68   20.13
 -10   8   3  128.71   25.16
  10  -8  -3  124.94   23.53
 -10   7   4   74.23   18.75
  10  -7  -4   77.88   21.64
 -10   6   5   15.48   20.38
  10  -6  -5    1.13   20.00
 -10   5   6   19.25   22.40
  10  -5  -6    3.65   19.88
 -10   4   7   -1.26   23.15
  10  -4  -7    6.04   21.77
 -10   3   8   56.37   29.32
  10  -3  -8   95.49   27.43
 -10   2   9   68.82   22.52
  10  -2  -9   75.99   20.63
 -10   1  10   16.36   16.86
  10  -1 -10    2.52   24.16
 -10   0  11    8.93   14.59
  10   0 -11   70.83   13.97
 -10  10   0   27.55   11.70
  10 -10   0   23.91   14.22
 -10   9   1   76.75   20.38
  10  -9  -1   98.26   26.42
 -10   8   2  161.55   24.16
  10  -8  -2  149.47   34.22
 -10   7   3  151.99   21.51
  10  -7  -3  115.88   19.63
 -10   6   4   88.57   24.91
  10  -6  -4   54.48   29.19
 -10   5   5   76.24   18.75
  10  -5  -5   88.32   19.50
 -10   4   6   79.89   22.65
  10  -4  -6   42.40   17.74
 -10   3   7  115.63   22.27
  10  -3  -7  154.75   21.51
 -10   2   8   77.63   24.03
  10  -2  -8   88.20   23.65
 -10   1   9    5.54   26.42
  10  -1  -9    8.56   24.41
 -10   0  10   15.35   28.81
  10   0 -10   34.22   19.63
 -10  10  -1   25.79   25.04
  10 -10   1   23.15   13.97
 -10   9   0   70.21   20.38
  10  -9   0   27.55   17.87
 -10   8   1   42.90   16.73
  10  -8  -1   40.76   20.51
 -10   7   2   25.67   16.73
  10  -7  -2   40.76   27.81
 -10   6   3   55.11   22.90
  10  -6  -3   55.23   21.39
 -10   5   4  202.44   25.16
  10  -5  -4  206.59   25.92
 -10   4   5  173.37   27.18
  10  -4  -5  169.22   21.39
 -10   3   6   62.66   26.55
  10  -3  -6   37.62   25.41
 -10   2   7  119.40   19.88
  10  -2  -7  137.27   21.14
 -10   1   8   32.46   31.20
  10  -1  -8   21.26   28.56
 -10   0   9   74.99   22.52
  10   0  -9   60.01   23.91
 -10  -1  10   59.89   20.38
  10   1 -10   55.74   17.99
 -10  10  -2   51.58   23.91
  10 -10   2   88.83   22.52
 -10   9  -1   13.71   12.96
  10  -9   1   62.40   19.12
 -10   8   0   27.93   20.26
  10  -8   0    7.55   19.50
 -10   7   1    9.56   18.62
  10  -7  -1   14.22   21.64
 -10   6   2   92.73   33.97
  10  -6  -2   88.07   31.58
 -10   5   3  118.52   36.24
  10  -5  -3  135.63   18.37
 -10   4   4  125.06   21.14
  10  -4  -4  118.39   20.51
 -10   3   5    3.77   22.90
  10  -3  -5   13.21   23.02
 -10   2   6   34.98   20.89
  10  -2  -6   50.58   21.01
 -10   1   7   30.57   22.02
  10  -1  -7   47.31   25.29
 -10   0   8   56.62   22.40
  10   0  -8   40.76   20.76
 -10  -1   9  124.81   25.79
  10   1  -9   58.25   22.27
 -10  -2  10   15.22   23.78
  10   2 -10    6.29   22.65
 -10  10  -3    2.14   20.89
  10 -10   3   42.78   14.97
 -10   9  -2  117.76   17.61
  10  -9   2  114.87   27.93
 -10   8  -1   58.63   20.51
  10  -8   1   53.72   20.51
 -10   7   0  132.99   31.08
  10  -7   0  117.51   21.51
 -10   6   1   22.02   30.20
  10  -6  -1   37.49   20.51
 -10   5   2   54.73   18.24
  10  -5  -2   48.57   14.22
 -10   4   3  105.18   24.16
  10  -4  -3  121.79   21.89
 -10   3   4  109.46   17.99
  10  -3  -4   73.85   16.61
 -10   2   5   22.65   19.88
  10  -2  -5   14.22   19.88
 -10   1   6   31.45   25.04
  10  -1  -6   12.08   25.92
 -10   0   7   25.67   20.76
  10   0  -7   23.15   24.16
 -10  -1   8   20.63   19.63
  10   1  -8   38.12   18.62
 -10  -2   9    8.68   18.24
  10   2  -9   14.34   15.22
 -10  10  -4   40.51   15.73
  10 -10   4    3.90   24.28
 -10   9  -3  134.37   28.06
  10  -9   3   99.39   21.64
 -10   8  -2   78.89   20.00
  10  -8   2   38.75   19.88
 -10   7  -1  115.25   19.25
  10  -7   1  118.02   21.64
 -10   6   0   45.17   29.06
  10  -6   0   61.27   21.64
 -10   5   1   11.07   16.86
  10  -5  -1   -5.41   14.59
 -10   4   2   72.47   18.87
  10  -4  -2   72.47   17.99
 -10   3   3  115.25   19.75
  10  -3  -3  136.89   20.38
 -10   2   4   75.49   19.12
  10  -2  -4   92.85   20.26
 -10   1   5   43.03   24.03
  10  -1  -5   89.58   26.42
 -10   0   6   94.87   21.64
  10   0  -6   89.83   29.06
 -10  -1   7   11.20   21.77
  10   1  -7   21.14   23.40
 -10  -2   8  -15.60   26.17
  10   2  -8  -10.32   23.28
 -10  -3   9    6.29   26.80
  10   3  -9   -3.02   37.12
 -10  10  -5  -15.98   21.64
  10 -10   5   -0.13   10.57
 -10   9  -4   86.31   17.24
  10  -9   4   60.14   17.49
 -10   8  -3   20.89   19.00
  10  -8   3   35.98   18.24
 -10   7  -2   95.62   23.02
  10  -7   2   71.72   27.05
 -10   6  -1   81.53   18.12
  10  -6   1   77.13   16.61
 -10   5   0   66.81   18.49
  10  -5   0   71.84   16.61
 -10   4   1   93.73   18.87
  10  -4  -1  106.82   18.87
 -10   3   2  119.90   16.73
  10  -3  -2  115.12   19.38
 -10   2   3   66.68   16.23
  10  -2  -3   98.51   17.24
 -10   1   4  132.74   19.38
  10  -1  -4  117.01   19.00
 -10   0   5   72.85   19.63
  10   0  -5   78.38   22.14
 -10  -1   6   46.93   19.63
  10   1  -6   67.94   21.39
 -10  -2   7   -2.26   20.63
  10   2  -7   40.89   24.28
 -10  -3   8   17.61   15.85
  10   3  -8    5.66   28.06
 -10  11  -7   -4.53   21.77
  10 -11   7   44.29   12.83
 -10  10  -6   12.58   15.10
  10 -10   6   76.24   12.58
 -10   9  -5   15.48   13.08
  10  -9   5   38.00   32.59
 -10   8  -4   -5.41   18.24
  10  -8   4    3.15   14.85
 -10   7  -3   14.59   22.52
  10  -7   3   -3.65   16.48
 -10   6  -2   63.54   19.00
  10  -6   2   88.70   20.38
 -10   5  -1   85.05   18.87
  10  -5   1   65.68   17.24
 -10   4   0  300.32   26.67
  10  -4   0  269.00   24.28
 -10   3   1   34.60   16.36
  10  -3  -1   24.16   17.36
 -10   2   2   28.31   19.75
  10  -2  -2   39.00   22.02
 -10   1   3   66.81   33.97
  10  -1  -3   74.48   23.78
 -10   0   4   95.62   25.92
  10   0  -4  137.39   26.42
 -10  -1   5   38.12   23.91
  10   1  -5   -0.13   24.03
 -10  -2   6   42.27   28.31
  10   2  -6   41.52   29.82
 -10  -3   7   36.36   17.74
  10   3  -7   78.38   22.65
 -10  -4   8  177.65   37.74
  10   4  -8   -4.15   14.09
 -10  11  -8    8.05   26.30
  10 -11   8    6.67   15.35
 -10  10  -7  235.02   29.32
  10 -10   7   97.00   16.36
 -10   9  -6   61.27   22.02
  10  -9   6   45.17   22.77
 -10   8  -5   11.20   24.28
  10  -8   5   20.89   23.15
 -10   7  -4   40.51   18.49
  10  -7   4   28.06   17.49
 -10   6  -3  310.01   28.69
  10  -6   3  311.02   33.34
 -10   5  -2  295.17   25.04
  10  -5   2  310.51   24.28
 -10   4  -1  214.01   24.53
  10  -4   1  157.27   34.35
 -10   3   0  150.22   23.40
  10  -3   0  116.25   19.88
 -10   2   1   -9.56   18.12
  10  -2  -1    3.52   17.36
 -10   1   2   45.92   19.75
  10  -1  -2   80.65   19.50
 -10   0   3   80.65   18.12
  10   0  -3   91.34   18.49
 -10  -1   4  130.09   21.51
  10   1  -4  152.62   20.51
 -10  -2   5   33.09   20.63
  10   2  -5   49.57   19.88
 -10  -3   6   49.57   28.69
  10   3  -6   57.25   31.20
 -10  -4   7    2.77   15.98
  10   4  -7   17.99   28.56
  10 -11   9   -0.63   24.66
 -10  10  -8   -1.01   16.86
  10 -10   8    4.40   11.95
 -10   9  -7   85.30   22.90
  10  -9   7   81.65   25.16
 -10   8  -6   26.55   14.47
  10  -8   6   73.60   32.33
 -10   7  -5   70.71   18.37
  10  -7   5   65.93   30.82
 -10   6  -4  163.18   24.16
  10  -6   4  243.08   29.32
 -10   5  -3  134.88   20.63
  10  -5   3  183.31   26.67
 -10   4  -2   78.76   23.15
  10  -4   2   80.77   21.39
 -10   3  -1  152.49   25.79
  10  -3   1  165.57   33.97
 -10   2   0   40.64   17.36
  10  -2   0   53.60   15.98
 -10   1   1   72.09   19.75
  10  -1  -1   65.55   19.75
 -10   0   2  170.98   22.27
  10   0  -2  194.01   23.91
 -10  -1   3   28.43   24.41
  10   1  -3   35.35   26.55
 -10  -2   4   64.54   21.89
  10   2  -4   54.48   22.90
 -10  -3   5   -0.63   26.67
  10   3  -5   17.61   24.28
 -10  -4   6    0.38   20.51
  10   4  -6   -1.26   30.07
  10   5  -7    7.05   24.91
  10 -11  10   -0.75   20.51
 -10  10  -9    4.28   12.20
  10 -10   9   -2.14   15.35
 -10   9  -8   12.83   24.03
  10  -9   8    3.65   19.63
 -10   8  -7  124.18   19.50
  10  -8   7  169.98   21.39
 -10   7  -6  121.29   24.91
  10  -7   6  150.35   26.04
 -10   6  -5   89.33   21.14
  10  -6   5   93.98   22.90
 -10   5  -4   62.66   19.88
  10  -5   4   56.62   15.98
 -10   4  -3    3.40   19.12
  10  -4   3    3.02   16.99
 -10   3  -2   56.99   23.02
  10  -3   2   96.88   19.12
 -10   2  -1  149.09   20.76
  10  -2   1  146.83   24.41
 -10   1   0  191.49   22.65
  10  -1   0  220.56   23.15
 -10   0   1  295.04   25.67
  10   0  -1  322.59   25.79
 -10  -1   2   72.97   18.75
  10   1  -2   84.55   19.25
 -10  -2   3   16.36   18.75
  10   2  -3  -17.99   24.53
 -10  -3   4   20.76   22.02
  10   3  -4   29.69   23.28
 -10  -4   5   60.77   21.26
  10   4  -5   68.57   26.30
 -10  -5   6   12.33   15.48
  10   5  -6   14.34   31.71
 -10   9  -9   32.21   25.04
  10  -9   9   10.07   21.14
 -10   8  -8   -0.88   22.27
  10  -8   8   23.15   21.89
 -10   7  -7  106.31   16.73
  10  -7   7  115.75   19.50
 -10   6  -6   64.80   20.51
  10  -6   6   74.11   24.79
 -10   5  -5   23.53   22.90
  10  -5   5   57.25   22.90
 -10   4  -4    2.64   20.38
  10  -4   4  -10.07   21.89
 -10   3  -3   17.99   18.87
  10  -3   3   17.49   18.75
 -10   2  -2   48.94   33.72
  10  -2   2   75.24   23.65
 -10   1  -1  147.71   19.25
  10  -1   1  149.97   18.49
 -10   0   0   68.44   20.38
  10   0   0   91.72   20.26
 -10  -1   1    9.44   25.16
  10   1  -1  -18.12   25.41
 -10  -2   2   10.07   21.26
  10   2  -2   27.43   22.27
 -10  -3   3   39.13   20.76
  10   3  -3   -6.92   21.01
 -10  -4   4   31.45   20.26
  10   4  -4  -16.61   34.85
 -10  -5   5   14.47   14.47
  10   5  -5    5.91   29.32
 -10  10 -11   -5.16    8.93
  10 -10  11  134.25   33.09
 -10   9 -10    5.91   14.97
  10  -9  10   24.79   35.35
 -10   8  -9   22.27   15.48
  10  -8   9   25.54   16.73
 -10   7  -8    4.28   22.77
  10  -7   8   28.06   39.76
 -10   6  -7  118.02   34.85
  10  -6   7   43.91   32.59
 -10   5  -6   26.92   17.74
  10  -5   6   66.31   20.26
 -10   4  -5  119.15   17.36
  10  -4   5  128.71   18.37
 -10   3  -4   83.67   18.37
  10  -3   4   93.73   17.36
 -10   2  -3  151.73   18.87
  10  -2   3  139.66   18.87
 -10   1  -2   92.85   24.91
  10  -1   2  118.90   23.91
 -10   0  -1   51.58   19.25
  10   0   1   39.88   19.63
 -10  -1   0    9.94   18.49
  10   1   0   -3.02   17.24
 -10  -2   1   30.70   17.49
  10   2  -1   24.79   23.65
 -10  -3   2   83.79   23.40
  10   3  -2   29.82   26.04
 -10  -4   3   37.49   17.74
  10   4  -3   10.95   19.38
 -10  -5   4   49.19   16.23
  10   5  -4   -3.52   17.87
 -10  10 -12  121.04   31.71
  10 -10  12   22.77   23.28
 -10   9 -11    0.25   15.98
  10  -9  11    9.81   21.01
 -10   8 -10   -8.30   10.57
  10  -8  10  -15.10   34.10
 -10   7  -9    1.38   21.01
  10  -7   9   22.14   31.96
 -10   6  -8   23.15   15.10
  10  -6   8   35.86   22.52
 -10   5  -7  135.63   17.36
  10  -5   7  125.94   18.12
 -10   4  -6   76.62   23.02
  10  -4   6  117.51   26.42
 -10   3  -5  122.80   24.28
  10  -3   5  177.40   28.56
 -10   2  -4   45.80   18.24
  10  -2   4   53.72   16.73
 -10   1  -3   43.15   16.73
  10  -1   3   32.84   14.85
 -10   0  -2   24.91   17.49
  10   0   2    3.52   20.63
 -10  -1  -1   50.58   25.79
  10   1   1   88.07   27.55
 -10  -2   0   10.32   21.89
  10   2   0   29.69   21.89
 -10  -3   1  113.49   25.16
  10   3  -1   32.59   20.00
 -10  -4   2   54.60   17.74
  10   4  -2   54.48   21.39
 -10  -5   3    4.78   13.08
  10   5  -3    1.13    7.42
 -10   9 -12   -3.15   16.10
 -10   8 -11    3.02   14.59
  10  -8  11    0.00   23.40
 -10   7 -10   41.39   16.10
  10  -7  10   63.79   20.00
 -10   6  -9   15.22   19.63
  10  -6   9    2.39   24.03
 -10   5  -8   49.95   21.26
  10  -5   8   89.20   19.12
 -10   4  -7  115.00   21.77
  10  -4   7  121.16   20.26
 -10   3  -6   45.67   19.88
  10  -3   6   82.54   20.38
 -10   2  -5  113.49   25.04
  10  -2   5   94.99   25.41
 -10   1  -4   50.20   18.62
  10  -1   4   37.37   17.11
 -10   0  -3    3.40   27.81
  10   0   3   23.65   19.75
 -10  -1  -2   43.66   20.26
  10   1   2   68.95   23.78
 -10  -2  -1   97.00   19.63
  10   2   1  128.71   21.77
 -10  -3   0   43.66   19.75
  10   3   0   53.35   17.74
 -10  -4   1   52.47   27.05
  10   4  -1   22.52   25.79
 -10  -5   2    9.94   11.20
  10   5  -2   10.82   12.58
 -10   9 -13    2.89   17.74
 -10   8 -12  -14.97   26.55
  10  -8  12   -2.39   21.26
 -10   7 -11    8.05    7.80
  10  -7  11  111.98   21.01
 -10   6 -10    6.79   16.36
  10  -6  10   31.83   21.39
 -10   5  -9   28.94   20.26
  10  -5   9   -4.03   17.74
 -10   4  -8   14.59   24.03
  10  -4   8   36.11   23.78
 -10   3  -7    9.56   25.04
  10  -3   7   -6.79   25.92
 -10   2  -6    2.14   18.87
  10  -2   6    3.90   25.54
 -10   1  -5  115.12   26.30
  10  -1   5  136.76   22.65
 -10   0  -4   66.56   19.88
  10   0   4   74.48   19.25
 -10  -1  -3    8.93   22.27
  10   1   3   23.02   25.79
 -10  -2  -2   67.19   27.93
  10   2   2   71.59   28.81
 -10  -3  -1   60.14   18.87
  10   3   1   42.90   21.39
 -10  -4   0   11.45   22.02
  10   4   0   -8.81   23.53
 -10  -5   1   -2.14   12.46
  10   5  -1  -34.47   34.85
 -10   7 -12    4.53   23.53
  10  -7  12   22.02   17.49
 -10   6 -11   24.91   14.47
  10  -6  11  173.88   22.02
 -10   5 -10   30.07   18.37
  10  -5  10   53.60   21.64
 -10   4  -9   74.73   20.13
  10  -4   9   29.94   17.49
 -10   3  -8    5.66   17.87
  10  -3   8   15.85   21.89
 -10   2  -7   18.49   25.04
  10  -2   7   62.78   21.89
 -10   1  -6   51.46   18.12
  10  -1   6   45.42   19.75
 -10   0  -5   90.34   20.38
  10   0   5  121.04   23.15
 -10  -1  -4   23.28   19.25
  10   1   4   33.72   18.87
 -10  -2  -3   27.81   22.90
  10   2   3   21.77   22.27
 -10  -3  -2   21.01   19.00
  10   3   2   22.27   19.00
 -10  -4  -1   24.16   21.39
  10   4   1   -2.39   27.05
 -10  -5   0   -6.04   11.58
  10   5   0   76.24   28.18
  10  -6  12   18.62   22.77
 -10   5 -11   -9.31   14.85
  10  -5  11   59.51   18.87
 -10   4 -10    5.41   22.77
  10  -4  10   46.55   23.78
 -10   3  -9   80.90   27.18
  10  -3   9   59.39   25.16
 -10   2  -8  113.23   17.74
  10  -2   8  135.13   18.24
 -10   1  -7   83.92   17.87
  10  -1   7  123.17   22.27
 -10   0  -6    8.68   18.62
  10   0   6   20.26   18.49
 -10  -1  -5   97.89   22.02
  10   1   5   40.39   20.13
 -10  -2  -4    3.40   24.03
  10   2   4   12.46   24.79
 -10  -3  -3    5.03   21.01
  10   3   3   46.80   22.40
 -10  -4  -2    6.04   12.71
  10   4   2   21.39   13.59
 -10  -5  -1   87.82   13.59
  10   5   1    5.41   17.61
  10  -5  12   -2.39   26.42
 -10   4 -11   32.33   12.46
  10  -4  11   25.16   17.11
 -10   3 -10   21.64   18.12
  10  -3  10   87.32   15.73
 -10   2  -9   25.41   27.43
  10  -2   9    8.18   22.52
 -10   1  -8   39.00   15.60
  10  -1   8   70.46   17.49
 -10   0  -7   12.20   13.21
  10   0   7   47.31   18.62
 -10  -1  -6    1.51   23.15
  10   1   6   48.31   20.76
 -10  -2  -5   39.38   19.63
  10   2   5   81.28   21.39
 -10  -3  -4    8.05   10.07
  10   3   4   16.99   12.46
 -10  -4  -3    8.81   11.07
  10   4   3   -5.66   12.08
 -10   2 -10   35.35   16.99
  10  -2  10   48.82   12.58
 -10   1  -9   10.07   15.48
  10  -1   9    5.03   15.73
 -10   0  -8    1.13   15.10
  10   0   8   14.85   18.12
 -10  -1  -7   -2.64   19.25
  10   1   7   25.04   26.04
 -10  -2  -6   -4.40   18.62
  10   2   6   -2.14    9.06
 -10  -3  -5    5.66   23.65
  10   3   5    4.15   18.49
 -11   9   8   -3.27   17.61
 -11   8   9    5.66   24.03
 -11  10   6  -11.07   29.69
  11 -10  -6   -3.77   14.72
 -11   9   7   -0.50   18.12
  11  -9  -7   -8.18   17.61
 -11   8   8  155.63   21.26
  11  -8  -8    2.26   23.78
 -11   7   9   21.77   23.53
  11  -7  -9    1.89   17.36
 -11   6  10    3.90   19.63
 -11  10   5   -3.77   14.85
  11 -10  -5    0.50   16.48
 -11   9   6    7.93   21.26
  11  -9  -6    2.89   16.61
 -11   8   7    1.76   12.33
  11  -8  -7    1.01   11.45
 -11   7   8  135.63   23.91
  11  -7  -8   81.53   12.71
 -11   6   9    3.90   18.62
  11  -6  -9    2.89   13.84
  11  -5 -10  127.83   33.09
 -11  10   4   50.58   21.26
 -11   9   5   96.88   22.65
  11  -9  -5   72.47   20.38
 -11   8   6    1.38   10.32
  11  -8  -6   11.70   18.12
 -11   7   7   11.83   18.87
  11  -7  -7   28.43   23.78
 -11   6   8   12.58   26.04
  11  -6  -8    3.52   25.04
 -11   5   9    2.52   14.22
  11  -5  -9    8.30   19.50
  11  -4 -10    1.01   31.08
 -11  10   3   44.54   16.61
  11 -10  -3    4.28   26.67
 -11   9   4   85.18   18.87
  11  -9  -4   93.86   21.51
 -11   8   5   30.45   23.65
  11  -8  -5    4.28   23.65
 -11   7   6   52.59   19.88
  11  -7  -6   -0.13   10.69
 -11   6   7   -2.52   22.77
  11  -6  -7    3.77   16.23
 -11   5   8   29.06   26.80
  11  -5  -8   -8.81   20.26
 -11   4   9   90.46   20.13
  11  -4  -9   62.53   14.97
 -11   3  10   14.59   28.18
  11  -3 -10   45.29   14.47
 -11  10   2   18.37   30.20
  11 -10  -2    5.54   15.98
 -11   9   3   33.84   21.77
  11  -9  -3   46.05   23.65
 -11   8   4   52.21   22.40
  11  -8  -4   64.42   24.03
 -11   7   5  -10.82   23.15
  11  -7  -5  -12.83   20.63
 -11   6   6    0.25   24.91
  11  -6  -6    3.40   31.83
 -11   5   7    2.39   29.19
  11  -5  -7   -8.56   24.91
 -11   4   8   58.25   24.53
  11  -4  -8   58.76   25.04
 -11   3   9   96.88   30.20
  11  -3  -9   38.88   22.77
 -11   2  10    8.81   20.63
  11  -2 -10    7.67   15.22
 -11  10   1   27.55   32.71
  11 -10  -1  -24.41   24.28
 -11   9   2   10.69   34.22
  11  -9  -2   -5.41   21.51
 -11   8   3   85.81   26.17
  11  -8  -3   77.50   21.89
 -11   7   4    5.79   24.28
  11  -7  -4  -27.55   33.47
 -11   6   5   31.83   24.53
  11  -6  -5   56.74   18.37
 -11   5   6   10.07   27.18
  11  -5  -6   -3.02   40.64
 -11   4   7   29.94   23.28
  11  -4  -7    3.65   18.37
 -11   3   8   29.32   19.75
  11  -3  -8  -12.33   25.16
 -11   2   9  -10.07   23.40
  11  -2  -9   -6.79   23.65
  11  -1 -10    0.38   34.73
 -11  10   0    0.75   13.46
  11 -10   0   -1.76    9.56
 -11   9   1   39.63   22.40
  11  -9  -1   32.08   23.15
 -11   8   2   34.35   24.91
  11  -8  -2    8.56   16.48
 -11   7   3   20.51   35.61
  11  -7  -3   11.32   25.67
 -11   6   4  102.67   23.65
  11  -6  -4   91.47   20.00
 -11   5   5  184.70   24.53
  11  -5  -5  216.15   22.40
 -11   4   6   24.79   20.51
  11  -4  -6   25.92   22.02
 -11   3   7    0.63   15.10
  11  -3  -7   58.00   19.88
 -11   2   8   38.75   23.02
  11  -2  -8   13.46   29.19
 -11   1   9   -5.54   24.28
  11  -1  -9   58.63   19.00
 -11  10  -1   -2.39   18.49
  11 -10   1   -7.55   27.18
 -11   9   0   42.65   21.39
  11  -9   0   42.90   31.33
 -11   8   1   16.86   25.04
  11  -8  -1   36.99   22.14
 -11   7   2    5.03   19.00
  11  -7  -2    1.38   26.04
 -11   6   3   87.95   23.91
  11  -6  -3   75.87   19.75
 -11   5   4   88.83   23.28
  11  -5  -4  115.12   28.56
 -11   4   5   61.78   23.15
  11  -4  -5   33.22   23.40
 -11   3   6   15.22   17.11
  11  -3  -6   -4.53   18.62
 -11   2   7   42.78   27.43
  11  -2  -7   62.78   27.93
 -11   1   8    4.66   12.83
  11  -1  -8   16.86   17.36
 -11   0   9   30.95   12.83
  11   0  -9  106.06   16.10
 -11  10  -2   15.98   22.14
  11 -10   2   65.55   20.13
 -11   9  -1   17.74   18.62
  11  -9   1   92.60   32.84
 -11   8   0  105.18   20.00
  11  -8   0   71.46   19.63
 -11   7   1   13.46   21.51
  11  -7  -1   23.15   20.38
 -11   6   2   37.87   27.68
  11  -6  -2   50.33   24.53
 -11   5   3  125.69   27.18
  11  -5  -3   92.60   19.88
 -11   4   4   32.59   23.53
  11  -4  -4   -5.79   20.26
 -11   3   5   58.38   24.03
  11  -3  -5   98.77   28.56
 -11   2   6   44.54   23.65
  11  -2  -6   39.51   22.14
 -11   1   7   -0.25   18.24
  11  -1  -7   40.39   19.50
 -11   0   8   55.23   18.62
  11   0  -8   47.43   13.84
  11 -11   4    3.65   12.33
 -11  10  -3   17.61   23.28
  11 -10   3   55.99   17.36
 -11   9  -2   15.35   29.69
  11  -9   2   63.79   25.79
 -11   8  -1   94.61   19.38
  11  -8   1  111.10   25.41
 -11   7   0   64.29   16.86
  11  -7   0   61.65   21.51
 -11   6   1   16.10   24.91
  11  -6  -1   34.85   25.41
 -11   5   2   73.73   24.53
  11  -5  -2   54.23   20.13
 -11   4   3   15.85   19.50
  11  -4  -3   50.83   20.63
 -11   3   4   51.21   21.51
  11  -3  -4   46.93   22.40
 -11   2   5  101.91   27.93
  11  -2  -5  120.53   22.77
 -11   1   6   20.51   23.40
  11  -1  -6   17.11   24.53
 -11   0   7   21.26   23.40
  11   0  -7   20.13   24.16
 -11  -1   8   -3.65   11.20
  11   1  -8    6.29   12.20
  11 -11   5    8.93   13.34
 -11  10  -4   21.77   34.60
  11 -10   4   16.86   21.01
 -11   9  -3   34.22   30.07
  11  -9   3   61.65   24.79
 -11   8  -2   87.95   17.24
  11  -8   2   56.11   22.77
 -11   7  -1  128.58   20.38
  11  -7   1  126.57   21.64
 -11   6   0   30.82   21.26
  11  -6   0  105.56   26.42
 -11   5   1   90.21   18.37
  11  -5  -1   86.31   19.50
 -11   4   2   42.40   33.84
  11  -4  -2   25.04   24.16
 -11   3   3   26.04   17.87
  11  -3  -3   32.08   20.13
 -11   2   4   68.32   18.62
  11  -2  -4   91.85   18.75
 -11   1   5  117.51   19.63
  11  -1  -5  126.19   20.00
 -11   0   6   91.09   27.93
  11   0  -6   68.44   35.48
 -11  -1   7    2.64   22.90
  11   1  -7   -2.89   17.49
 -11  -2   8    2.14   22.90
 -11  10  -5    3.15   11.32
  11 -10   5   12.33   11.58
 -11   9  -4    7.42   27.81
  11  -9   4   16.23   14.59
 -11   8  -3    1.26   15.98
  11  -8   3    7.67   16.10
 -11   7  -2   -9.94   19.00
  11  -7   2    3.27   20.51
 -11   6  -1   39.63   21.14
  11  -6   1   27.30   19.50
 -11   5   0  115.88   18.87
  11  -5   0  106.57   17.87
 -11   4   1   23.15   20.00
  11  -4  -1   40.14   26.80
 -11   3   2   42.02   24.41
  11  -3  -2   19.00   24.03
 -11   2   3   77.63   18.37
  11  -2  -3   96.63   26.04
 -11   1   4    8.81   21.77
  11  -1  -4   19.88   24.91
 -11   0   5   62.91   19.25
  11   0  -5   55.99   20.00
 -11  -1   6   36.49   18.37
  11   1  -6   22.27   19.38
 -11  -2   7    0.50   12.58
  11   2  -7   -1.38   11.07
  11 -11   7   -2.64   17.99
 -11  10  -6   13.59   15.48
  11 -10   6    9.56   19.00
  11  -9   5   30.70   40.51
 -11   8  -4   -0.50   15.10
  11  -8   4    3.15   16.36
 -11   7  -3   14.34   21.51
  11  -7   3   26.04   31.58
 -11   6  -2   37.87   20.89
  11  -6   2   32.21   20.51
 -11   5  -1   69.45   19.50
  11  -5   1   47.43   33.22
 -11   4   0  118.90   22.90
  11  -4   0  113.74   27.05
 -11   3   1   -6.29   21.51
  11  -3  -1    5.41   18.37
 -11   2   2   99.02   27.18
  11  -2  -2   76.87   17.87
 -11   1   3   29.06   26.55
  11  -1  -3    8.68   33.34
 -11   0   4   30.07   23.02
  11   0  -4   23.65   23.15
 -11  -1   5   59.13   23.53
  11   1  -5   39.25   23.02
 -11  -2   6    6.54   12.20
  11   2  -6    2.39   16.86
 -11  10  -7   11.07   18.24
  11 -10   7   50.07   29.44
 -11   9  -6    7.80   13.21
  11  -9   6    0.13   20.13
 -11   8  -5  -16.10   30.07
  11  -8   5    8.56   14.59
 -11   7  -4   26.30   18.12
  11  -7   4   58.38   24.28
 -11   6  -3   47.81   24.91
  11  -6   3   48.06   17.11
 -11   5  -2   35.86   24.66
  11  -5   2   48.57   24.03
 -11   4  -1  169.73   27.55
  11  -4   1  195.90   26.04
 -11   3   0   90.71   21.89
  11  -3   0   93.48   25.67
 -11   2   1   -3.02   19.25
  11  -2  -1    3.40   18.37
 -11   1   2   49.32   18.24
  11  -1  -2   58.50   18.87
 -11   0   3  -10.32   19.75
  11   0  -3   11.58   19.50
 -11  -1   4   11.58   20.38
  11   1  -4   21.89   26.55
 -11  -2   5   11.32   20.38
  11   2  -5   41.14   15.73
  11   3  -6  -22.27   22.52
 -11  10  -8   -2.39   19.88
  11 -10   8    4.66   17.11
 -11   9  -7    2.77   13.21
  11  -9   7    4.15   15.22
 -11   8  -6    0.75   29.57
  11  -8   6    0.63   26.17
 -11   7  -5   48.57   36.74
  11  -7   5   26.42   23.40
 -11   6  -4   67.82   20.63
  11  -6   4  136.76   19.75
 -11   5  -3   12.08   19.38
  11  -5   3   17.24   17.24
 -11   4  -2   95.24   20.63
  11  -4   2   75.49   20.51
 -11   3  -1  150.48   24.16
  11  -3   1  136.26   24.79
 -11   2   0   68.70   23.15
  11  -2   0   90.34   21.26
 -11   1   1   70.71   26.42
  11  -1  -1   69.20   27.18
 -11   0   2  122.17   27.18
  11   0  -2  105.69   23.53
 -11  -1   3   36.24   19.75
  11   1  -3   42.78   17.74
 -11  -2   4    7.67   16.61
  11   2  -4   32.46   15.10
 -11  -3   5    6.92   16.10
  11   3  -5   -8.68   25.04
 -11   9  -8    2.14   15.60
  11  -9   8   10.95   13.21
 -11   8  -7    5.54   17.36
  11  -8   7    3.40   21.64
 -11   7  -6   28.69   19.38
  11  -7   6   30.20   18.62
 -11   6  -5   87.44   18.75
  11  -6   5   99.77   25.16
 -11   5  -4   87.95   17.74
  11  -5   4  112.23   20.51
 -11   4  -3   11.83   19.50
  11  -4   3   10.32   17.74
 -11   3  -2   28.06   18.62
  11  -3   2   25.04   16.61
 -11   2  -1   33.97   26.92
  11  -2   1   22.90   18.62
 -11   1   0  163.06   21.01
  11  -1   0  190.99   20.51
 -11   0   1   53.47   18.62
  11   0  -1   56.87   23.65
 -11  -1   2   47.06   23.40
  11   1  -2   44.41   24.91
 -11  -2   3   22.90   25.04
  11   2  -3   41.27   18.37
 -11  -3   4   -3.52   13.59
  11   3  -4  -17.61   14.47
 -11   9  -9   -0.88    9.44
  11  -9   9   89.83   32.71
 -11   8  -8   11.20   14.97
  11  -8   8   -8.56   20.76
 -11   7  -7   22.65   34.47
  11  -7   7   33.34   24.53
 -11   6  -6  102.41   21.01
  11  -6   6  121.29   23.78
 -11   5  -5    8.30   19.75
  11  -5   5   40.39   21.01
 -11   4  -4   74.11   25.54
  11  -4   4   85.43   20.00
 -11   3  -3   23.40   21.51
  11  -3   3   15.73   25.16
 -11   2  -2   26.42   21.14
  11  -2   2   20.38   20.13
 -11   1  -1   66.56   22.52
  11  -1   1   73.10   20.63
 -11   0   0  112.86   25.16
  11   0   0   76.75   22.52
 -11  -1   1    8.93   23.65
  11   1  -1  -12.33   21.51
 -11  -2   2   10.69   14.47
  11   2  -2    7.93   18.12
 -11  -3   3    3.27   14.34
 -11   9 -10   -2.89   17.74
  11  -9  10    3.65   13.59
 -11   8  -9   -2.39   14.22
  11  -8   9   -1.76   12.33
 -11   7  -8   36.99   19.63
  11  -7   8    7.17   17.49
 -11   6  -7   92.60   21.39
  11  -6   7  131.98   22.27
 -11   5  -6   23.53   23.28
  11  -5   6   20.38   21.26
 -11   4  -5   18.49   20.38
  11  -4   5   25.54   21.51
 -11   3  -4  126.19   22.65
  11  -3   4  134.75   21.77
 -11   2  -3   32.08   23.91
  11  -2   3   19.50   23.78
 -11   1  -2   32.21   20.13
  11  -1   2   48.94   21.26
 -11   0  -1   50.96   21.39
  11   0   1   82.16   22.40
 -11  -1   0   16.73   23.02
  11   1   0   36.99   17.24
 -11  -2   1   -3.27   20.63
  11   2  -1    1.26   14.72
 -11  -3   2   28.06   23.78
  11   3  -2    8.81   24.79
 -11  -4   3   -0.50    7.42
  11   4  -3   71.84   15.35
 -11   9 -11   -2.77   14.59
 -11   8 -10    3.65   11.32
  11  -8  10  -16.48   47.94
 -11   7  -9   30.82   13.34
 -11   6  -8   12.08   14.09
  11  -6   8    7.30   15.35
 -11   5  -7   20.76   25.92
  11  -5   7   41.27   26.80
 -11   4  -6   32.59   21.01
  11  -4   6    3.65   25.04
 -11   3  -5   65.55   22.27
  11  -3   5   82.66   18.87
 -11   2  -4   84.67   19.25
  11  -2   4   89.96   17.99
 -11   1  -3   42.53   19.88
  11  -1   3   14.97   19.50
 -11   0  -2   -1.38   37.49
  11   0   2   36.74   23.91
 -11  -1  -1    4.53   21.14
  11   1   1   27.43   20.00
 -11  -2   0    9.06   32.71
  11   2   0   21.64   14.85
 -11  -3   1   16.86   19.50
 -11  -4   2   -2.77   17.24
  11   4  -2    8.05   25.04
 -11   7 -10   -0.38   16.86
  11  -7  10   10.95   37.87
 -11   6  -9   -1.01    9.18
  11  -6   9   -3.52   11.58
 -11   5  -8   -7.05   19.12
  11  -5   8   33.22   23.53
 -11   4  -7   -4.15   19.50
  11  -4   7   16.23   22.27
 -11   3  -6   40.14   19.12
  11  -3   6   74.36   19.88
 -11   2  -5   56.37   22.40
  11  -2   5   61.78   21.26
 -11   1  -4   58.13   19.75
  11  -1   4   48.69   17.49
 -11   0  -3   25.92   16.23
  11   0   3   20.76   15.35
 -11  -1  -2   -6.42   23.15
  11   1   2   -0.25   17.49
 -11  -2  -1    0.50   17.11
  11   2   1   10.32   17.87
 -11  -3   0   38.63   14.34
  11   3   0   -5.66   28.94
 -11   8 -12    8.18   26.55
  11  -7  11  122.55   51.33
 -11   6 -10    0.25   10.32
  11  -6  10   -5.16   33.59
 -11   5  -9   45.80   16.36
  11  -5   9   -3.65   13.08
 -11   4  -8   -1.01   20.76
  11  -4   8   -2.26   28.31
 -11   3  -7    5.41   13.84
  11  -3   7   14.85   26.04
 -11   2  -6   15.60   16.61
  11  -2   6    8.18   18.12
 -11   1  -5   42.27   22.27
  11  -1   5   44.54   21.64
 -11   0  -4   11.83   16.99
  11   0   4   24.91   20.38
 -11  -1  -3    3.40   21.39
  11   1   3   15.85   13.97
 -11  -2  -2    3.65   12.96
  11   2   2    4.78   13.59
 -11  -3  -1    0.50    6.67
  11   3   1   59.89   16.61
 -11   5 -10   14.47   10.32
  11  -5  10   -3.02   16.73
 -11   4  -9   25.04   12.20
  11  -4   9   10.32   12.08
 -11   3  -8    3.77   15.73
  11  -3   8   18.37   19.88
 -11   2  -7   16.23   14.22
  11  -2   7   57.50   19.50
 -11   1  -6   12.83   16.86
  11  -1   6   22.65   15.48
 -11   0  -5   17.87   20.26
  11   0   5   18.24   22.27
 -11  -1  -4   -6.54   17.87
  11   1   4   -2.64   15.73
 -11  -2  -3   16.73   19.00
  11   2   3   77.75   30.95
 -11  -3  -2    3.27    8.81
  11   3   2   -1.01   14.47
 -11   4 -10    4.53    9.94
  11  -4  10    4.40    8.43
 -11   3  -9   -3.15   12.83
  11  -3   9   -8.43   13.71
 -11   2  -8    3.15   16.61
  11  -2   8   17.74   19.88
 -11   1  -7    9.18   13.71
  11  -1   7   15.48   17.36
 -11   0  -6   13.08   26.30
  11   0   6    7.42   13.59
 -11  -1  -5    6.92   24.53
  11   1   5   12.83   15.10
 -11  -2  -4   -6.42   22.52
  11   2   4    9.06   23.40
  12  -7  -9   -0.13   18.49
 -12   8   7    4.40   35.35
  12  -8  -7    5.41   15.98
 -12   7   8   13.97   16.99
 -12   9   5   52.34   15.48
  12  -9  -5   68.32   23.02
 -12   8   6    0.13   18.12
  12  -8  -6    6.67   17.87
 -12   6   8   78.64   22.02
  12  -5  -9   -1.26   10.57
 -12  10   3    5.41   26.17
  12 -10  -3  -18.12   14.72
 -12   9   4    0.75   18.37
  12  -9  -4   12.96   22.77
 -12   8   5   63.29   19.88
  12  -8  -5    6.92   27.05
 -12   7   6  -15.60   15.85
 -12   6   7    3.52   21.01
  12  -6  -7    9.44   19.38
 -12   5   8   -4.03   12.58
  12  -5  -8   -1.13   12.46
 -12   4   9   -4.53   10.44
  12  -4  -9    2.39   11.32
 -12  10   2   24.53   31.83
  12 -10  -2   -1.89   12.20
 -12   9   3    8.43   25.29
  12  -9  -3    1.76   16.23
 -12   8   4   11.45   23.15
  12  -8  -4    8.30   15.85
 -12   7   5   45.80   21.01
  12  -7  -5    8.18   13.08
 -12   6   6   44.41   17.11
  12  -6  -6    6.67    9.44
 -12   5   7   77.63   26.67
  12  -5  -7   13.84   27.05
 -12   4   8   -2.14   12.20
 -12  10   1   69.07   16.10
  12 -10  -1  -10.07   15.48
 -12   9   2   11.95   23.91
  12  -9  -2    1.13   16.61
 -12   8   3   68.44   25.67
  12  -8  -3   48.94   19.12
 -12   7   4    5.54   24.41
  12  -7  -4   10.57   20.63
 -12   6   5   22.65   27.30
  12  -6  -5  -13.08   21.26
 -12   5   6  117.01   44.54
  12  -5  -6   72.34   24.79
 -12   4   7   10.32   21.26
  12  -4  -7   11.83   27.05
 -12   3   8    1.26   11.58
  12  -3  -8    5.91    8.30
 -12  10   0    4.53   15.35
  12 -10   0  -11.20   22.14
 -12   9   1   -1.89   22.27
  12  -9  -1   34.35   16.48
  12  -8  -2    3.27   21.39
 -12   7   3  -11.58   23.02
  12  -7  -3   17.99   37.37
 -12   6   4   59.26   22.65
  12  -6  -4    6.16   19.75
 -12   5   5   36.74   31.71
  12  -5  -5   96.38   21.64
 -12   4   6   89.58   24.91
  12  -4  -6  120.28   24.16
 -12   3   7   -3.90   19.63
  12  -3  -7   10.32   16.99
 -12   2   8    3.90   11.95
  12  -2  -8    2.89   25.92
 -12  10  -1    9.31    9.81
  12 -10   1   -0.13   10.44
 -12   9   0   -1.51   16.73
  12  -9   0   31.58   18.49
 -12   8   1   -1.51   22.40
  12  -8  -1   27.68   32.21
 -12   7   2   44.29   16.23
  12  -7  -2   -2.01   24.41
 -12   6   3   16.61   31.71
  12  -6  -3    5.66   18.75
 -12   5   4   31.83   25.41
  12  -5  -4   15.22   20.26
 -12   4   5   11.58   29.06
  12  -4  -5   25.67   43.66
 -12   3   6    4.78   20.63
  12  -3  -6   12.83   18.62
 -12   2   7    0.38   17.87
  12  -2  -7    7.42   17.61
 -12  10  -2   10.19   25.04
  12 -10   2    3.27   18.87
 -12   9  -1    2.39   19.50
  12  -9   1    6.29   19.00
 -12   8   0    5.54   20.00
  12  -8   0   16.36   15.22
 -12   7   1    5.91   18.75
  12  -7  -1    3.40   19.00
 -12   6   2   15.73   21.39
  12  -6  -2   17.87   18.75
 -12   5   3   55.86   14.34
  12  -5  -3   60.77   13.21
 -12   4   4    4.53   22.27
  12  -4  -4   19.38   20.26
 -12   3   5  -12.20   20.76
  12  -3  -5    6.16   22.40
 -12   2   6   58.25   14.22
  12  -2  -6   65.05   16.86
 -12   1   7   -3.90   18.24
  12  -1  -7    2.64   11.32
 -12  10  -3   70.21   24.66
  12 -10   3   80.52   40.01
 -12   9  -2   -2.39   24.53
  12  -9   2   -2.26   12.83
 -12   8  -1   53.85   19.50
  12  -8   1   70.58   23.28
 -12   7   0   10.95   23.65
  12  -7   0   64.04   31.96
 -12   6   1   55.99   25.16
  12  -6  -1   69.83   25.29
 -12   5   2   39.25   18.49
  12  -5  -2   -3.15   17.49
 -12   4   3    9.31   17.49
  12  -4  -3   11.20   15.48
 -12   3   4    6.16   19.63
  12  -3  -4    9.06   19.38
 -12   2   5   21.89   23.02
  12  -2  -5    7.30   21.51
 -12   1   6   97.26   23.65
  12  -1  -6   47.81   20.00
 -12   0   7   13.21   15.73
  12   0  -7   -0.63   18.24
 -12   9  -3    6.42   15.48
  12  -9   3    2.26   24.28
 -12   8  -2   -1.76   30.07
  12  -8   2   -1.38   20.00
 -12   7  -1    9.18   25.16
  12  -7   1   15.48   22.77
 -12   6   0   99.90   23.78
  12  -6   0   66.05   18.49
 -12   5   1  119.90   17.74
  12  -5  -1  100.02   21.89
 -12   4   2    4.91   23.28
  12  -4  -2    0.75   18.37
 -12   3   3   25.41   18.24
  12  -3  -3   58.76   19.25
 -12   2   4   17.11   15.35
  12  -2  -4   27.68   17.11
 -12   1   5   15.48   23.15
  12  -1  -5   61.02   21.26
 -12   0   6   11.20   13.46
  12   0  -6   15.73   14.34
 -12  10  -5   -1.38   20.63
  12 -10   5   14.22   20.51
  12  -9   4  -17.99   33.59
 -12   8  -3   10.69   11.95
  12  -8   3    6.16   15.10
 -12   7  -2   11.83   17.74
  12  -7   2   26.92   22.40
 -12   6  -1   66.56   22.52
  12  -6   1   16.86   21.26
 -12   5   0  117.39   29.82
  12  -5   0  136.76   34.85
 -12   4   1   24.91   16.99
  12  -4  -1   45.04   24.41
 -12   3   2  -13.59   21.64
  12  -3  -2    4.53   27.81
 -12   2   3   30.70   23.15
  12  -2  -3    7.05   21.14
 -12   1   4    6.29   24.53
  12  -1  -4   -8.05   17.74
 -12   0   5   38.88   19.75
  12   0  -5   18.49   19.88
  12 -10   6   -1.64   15.60
 -12   9  -5    4.66   17.61
  12  -9   5    3.52   14.59
 -12   8  -4   11.20   11.83
  12  -8   4    5.66   12.96
 -12   7  -3   31.71   20.63
  12  -7   3   55.23   13.21
 -12   6  -2    7.42   19.63
  12  -6   2   13.84   22.52
 -12   5  -1   74.36   26.55
  12  -5   1   44.66   17.87
 -12   4   0   30.70   27.68
  12  -4   0    0.50   26.42
 -12   3   1   31.33   24.91
  12  -3  -1   34.10   24.79
 -12   2   2    7.67   16.48
  12  -2  -2   26.67   16.36
 -12   1   3   18.24   16.36
  12  -1  -3   15.22   14.22
 -12   0   4    9.56   13.08
  12   0  -4    6.54    9.94
 -12  -1   5   -2.01   13.84
  12 -10   7   11.45   35.48
  12  -9   6   -6.42   27.68
  12  -8   5    2.64   11.20
 -12   7  -4   24.66   27.43
  12  -7   4   27.05   15.48
 -12   6  -3   19.75   21.64
  12  -6   3   28.18   15.85
 -12   5  -2    9.94   16.99
  12  -5   2   11.07   21.39
 -12   4  -1   39.51   19.12
  12  -4   1    3.40    9.18
 -12   3   0   20.63   23.28
  12  -3   0   38.25   22.14
 -12   2   1  138.15   17.87
  12  -2  -1  111.60   19.50
 -12   1   2   10.57   19.25
  12  -1  -2   20.51   20.76
 -12   0   3   -6.42   22.27
  12   0  -3   11.58   32.08
 -12  -1   4    1.13   11.07
  12   1  -4    4.53   10.19
  12  -9   7    0.00   14.72
 -12   8  -6    4.15   19.25
  12  -8   6    6.16   20.63
 -12   7  -5   94.87   25.54
  12  -7   5   12.33   24.03
 -12   6  -4   13.84   15.35
  12  -6   4   18.75   32.33
 -12   5  -3   10.57   14.34
  12  -5   3   11.83   16.73
 -12   4  -2   11.70   21.14
  12  -4   2   14.85   33.09
 -12   3  -1   38.12   22.40
  12  -3   1   -2.26    5.28
 -12   2   0   94.36   24.03
  12  -2   0   98.89   36.86
 -12   1   1  111.35   21.51
  12  -1  -1  119.27   28.69
 -12   0   2   -5.28   20.63
  12   0  -2   10.69   24.79
 -12  -1   3   -3.27   18.49
  12   1  -3   -6.67    8.43
 -12   9  -8   -1.26   20.51
  12  -9   8   -6.16   27.05
  12  -8   7   -7.30   25.41
  12  -7   6   15.22   23.02
 -12   6  -5    8.93   16.61
  12  -6   5   13.71   18.12
 -12   5  -4   37.62   18.37
  12  -5   4   40.26   19.25
 -12   4  -3    0.38   11.83
  12  -4   3    5.66   12.20
 -12   3  -2   17.24   16.48
  12  -3   2    7.42   14.09
 -12   2  -1   21.77   19.50
  12  -2   1    3.15   13.46
 -12   1   0   13.21   19.50
  12  -1   0   23.53   17.61
 -12   0   1   18.75   20.13
  12   0  -1    4.78   17.74
 -12  -1   2    8.18   17.11
  12   1  -2    1.26    8.81
  12  -9   9    1.01   22.90
 -12   8  -8   -7.17   23.15
  12  -8   8    1.76   12.33
 -12   7  -7    6.16   17.99
  12  -7   7   -3.77   11.20
 -12   6  -6   46.43   23.40
  12  -6   6    3.77   26.92
 -12   5  -5   49.70   17.87
  12  -5   5   31.45   23.78
 -12   4  -4   44.54   18.37
  12  -4   4   88.83   22.14
 -12   3  -3   48.44   14.85
  12  -3   3   15.98   10.19
 -12   2  -2   47.31   24.41
  12  -2   2   49.45   21.14
 -12   1  -1    0.38   17.49
  12  -1   1   -1.01   17.74
 -12   0   0    2.26   20.13
  12   0   0    6.04   16.86
 -12  -1   1   -0.88   17.74
  12   1  -1   11.95   12.83
 -12  -2   2  -10.82   23.91
 -12   8  -9   10.32   28.06
 -12   7  -8   -3.02   12.08
  12  -7   8    2.64   12.58
 -12   6  -7    1.51   33.59
  12  -6   7   36.99   21.01
 -12   5  -6   15.35   18.49
  12  -5   6    5.03   14.85
 -12   4  -5   98.64   24.16
  12  -4   5   24.16   13.08
 -12   3  -4   14.47   18.87
  12  -3   4   21.64   18.37
 -12   2  -3    2.26   19.25
  12  -2   3   -3.40    9.56
 -12   1  -2   18.75   23.91
  12  -1   2    3.40   10.19
 -12   0  -1   -8.81   23.40
  12   0   1   17.49   20.38
 -12  -1   0   -1.64   12.33
  12  -8  10    2.89   32.59
 -12   7  -9    9.06   16.99
 -12   6  -8   -1.76   25.29
  12  -6   8   63.79   16.86
 -12   5  -7   -4.91   15.10
  12  -5   7    4.40   11.95
 -12   4  -6    1.13   20.76
  12  -4   6   32.08   27.93
 -12   3  -5   17.74   21.26
  12  -3   5    7.17   13.97
 -12   2  -4   16.86   16.99
  12  -2   4    9.44   14.85
 -12   1  -3   73.60   28.56
  12  -1   3    2.26    9.56
 -12   0  -2   22.14   18.62
  12   0   2    0.13   10.57
 -12  -1  -1  -17.24   19.63
  12   1   1   -2.39   17.99
 -12   7 -10   -2.89   19.50
 -12   6  -9  -18.87   20.13
  12  -6   9   -0.50   10.32
 -12   5  -8    1.38   10.82
  12  -5   8   -4.28   13.84
 -12   4  -7   11.32   16.86
  12  -4   7    9.94   14.47
 -12   3  -6   -0.63   18.75
  12  -3   6   10.57   20.00
 -12   2  -5    7.42   18.24
  12  -2   5    1.64   11.20
  12  -1   4    8.43   11.70
  12   0   3    2.26   12.33
  12   1   2   -0.75   27.05
 -12   5  -9    0.38   16.23
  12  -5   9   17.36   12.71
 -12   4  -8   84.93   24.66
  12  -4   8   90.97   18.75
  12  -3   7    3.90    9.69
 -12   2  -6    5.16   12.20
  12  -2   6   89.83   25.16
 -12   1  -5   -4.53   11.07
  13  -8  -6   -5.28   17.74
  13  -7  -7    8.81   25.41
 -13   8   5  -28.06   39.88
 -13   7   6   -9.94   20.13
  13  -7  -6    2.26   14.97
  13  -6  -7   40.89   15.98
 -13   8   4   -0.25   12.08
 -13   7   5   15.60   26.55
 -13   6   6   -0.63   16.36
  13  -6  -6    6.29   19.63
 -13   5   7  125.06   33.34
  13  -5  -7   85.05   20.13
  13  -9  -2   -8.68   15.60
 -13   8   3   -2.14   22.65
 -13   7   4   -7.30   28.06
 -13   6   5   11.32   13.34
  13  -6  -5   14.85   20.89
 -13   5   6   -4.28   13.59
  13  -5  -6    3.02   27.55
  13  -4  -7    0.75   14.22
 -13   9   1   23.53   28.43
  13  -9  -1    6.04   13.08
  13  -8  -2  -10.32   20.63
 -13   7   3   -5.66   12.96
  13  -7  -3    1.01   19.00
 -13   5   5   86.69   19.63
  13  -5  -5  -12.58   27.68
 -13   4   6    1.64   13.46
  13  -4  -6    4.40   17.36
  13 -10   1  -24.16   24.79
 -13   9   0  106.57   29.19
  13  -9   0   14.97   23.78
 -13   8   1    0.88   24.28
 -13   7   2   -2.89   12.96
  13  -7  -2    1.38   25.04
 -13   6   3    7.55   13.46
 -13   5   4    4.91   19.88
  13  -5  -4    0.63   15.10
 -13   4   5    1.13   12.58
  13  -4  -5   10.69   12.58
 -13   3   6   -0.50   11.70
  13  -3  -6   14.85   12.33
 -13  10  -2   88.07   20.63
 -13   9  -1   -3.02   23.02
  13  -9   1  121.16   31.96
 -13   8   0   -9.44   20.26
  13  -8   0  -14.72   31.71
 -13   7   1    4.91   15.22
  13  -7  -1    4.40   16.86
 -13   6   2   56.49   17.99
  13  -6  -2   -5.16   14.97
 -13   5   3   42.27   18.62
  13  -5  -3    1.76   28.81
 -13   4   4    7.55   11.20
  13  -4  -4   -7.30   12.96
 -13   3   5    2.14   18.49
  13  -3  -5    4.03   15.48
 -13   9  -2    3.02   27.68
  13  -9   2    6.54   15.48
 -13   8  -1   -8.56   12.83
  13  -8   1   11.07   18.24
 -13   7   0   -2.01   12.46
  13  -7   0   13.46   16.48
 -13   6   1  -10.57   20.13
  13  -6  -1    0.88   16.61
 -13   5   2   54.48   17.61
  13  -5  -2   35.35   16.86
 -13   4   3  -13.21   15.85
  13  -4  -3   14.59   32.08
 -13   3   4   32.46   13.34
  13  -3  -4   -7.67   14.34
 -13   2   5   11.20   24.79
  13  -2  -5   23.53   13.21
  13  -9   3  102.67   27.81
 -13   8  -2  -40.89   35.86
  13  -8   2    3.15   12.08
 -13   7  -1   10.19   10.95
  13  -7   1   43.03   13.08
 -13   6   0   -1.13   11.32
  13  -6   0   -0.88    8.18
 -13   5   1    1.01   20.38
  13  -5  -1   11.70   16.86
 -13   4   2   17.74   16.61
  13  -4  -2   26.30   34.85
 -13   3   3   -4.40   17.99
  13  -3  -3   16.73   28.56
 -13   2   4  -10.44   16.23
 -13   8  -3   -5.66   12.96
  13  -8   3   -1.38   20.76
 -13   7  -2  -15.35   31.08
 -13   6  -1   15.60   33.22
  13  -6   1    5.03   15.48
 -13   5   0   17.87   18.12
  13  -5   0    7.30   19.00
 -13   4   1    2.01   16.23
  13  -4  -1   17.11   22.02
 -13   3   2    5.91   17.36
  13  -3  -2    5.03   22.40
 -13   2   3    7.17   14.34
  13  -2  -3   -2.64   19.75
 -13   1   4    0.88    9.56
  13  -1  -4    0.88    8.68
 -13   9  -5  108.08   28.18
  13  -9   5   -5.03   32.33
 -13   8  -4  -16.99   23.15
 -13   7  -3   -6.16   16.86
 -13   6  -2    6.16   23.53
  13  -6   2    7.80   11.20
 -13   5  -1   23.40   16.99
  13  -5   1    1.76   13.97
 -13   4   0   18.49   20.51
  13  -4   0  -27.93   26.42
 -13   3   1   11.95   15.35
  13  -3  -1    4.15   13.08
 -13   2   2    4.53   15.85
  13  -2  -2   45.04   16.10
 -13   1   3    7.17   17.61
 -13   8  -5    0.38   14.34
  13  -8   5   -1.13   17.74
 -13   7  -4  -10.19   14.59
  13  -7   4    3.27   17.24
 -13   6  -3    1.38   15.35
  13  -6   3    3.02   21.77
 -13   5  -2    0.38   13.71
  13  -5   2   -9.31   18.62
 -13   4  -1   20.89   18.24
  13  -4   1   13.59   18.24
 -13   3   0  -13.08   25.54
  13  -3   0   15.98   25.16
 -13   2   1   16.73   17.74
  13  -2  -1   22.65   19.63
 -13   1   2   81.28   16.10
  13  -1  -2    6.29   17.49
 -13   8  -6   -3.40   23.91
 -13   7  -5  -24.91   31.96
 -13   6  -4   15.60   31.08
  13  -6   4    9.44   16.10
 -13   5  -3   -1.64    8.93
  13  -5   3   -3.65   14.72
 -13   4  -2    5.41   15.22
  13  -4   2    1.64   13.59
 -13   3  -1   -3.15   14.59
  13  -3   1    2.77   15.10
 -13   2   0   22.52   19.38
  13  -2   0   35.98   20.76
 -13   1   1   -1.76   13.84
  13  -1  -1   -3.65   15.22
  13  -7   6   19.00   22.14
 -13   6  -5   16.36   42.65
 -13   5  -4  -22.52   34.73
  13  -5   4   32.96   13.84
 -13   4  -3   -1.38    9.44
 -13   3  -2    1.13   13.59
  13  -3   2    4.03    9.31
 -13   2  -1   17.11   13.21
  13  -2   1   21.26   12.08
 -13   1   0   -7.93   16.86
  13  -1   0   -8.56   14.09
 -13   7  -7   -1.89   23.53
  13  -7   7  -12.96   18.62
 -13   6  -6   17.36   16.61
  13  -6   6   -2.14   11.20
 -13   5  -5   96.12   31.58
  13  -5   5    4.28   17.36
  13  -4   4   -2.77    8.81
 -13   3  -3   -0.25    9.44
  13  -3   3   -0.75   10.95
 -13   2  -2   17.99   26.92
  13  -2   2   64.17   18.75
 -13   1  -1    8.93   27.55
  13  -1   1   -2.77   15.85
 -13   6  -7   -4.91   16.73
  13  -6   7    4.91   26.04
 -13   5  -6   -9.56   11.95
  13  -5   6   -4.03   30.95
 -13   4  -5    4.40   16.10
  13  -4   5   -2.77   23.53
 -13   5  -7   11.07   22.90
  13  -5   7    4.91   26.17
 -13   4  -6    4.53   18.24
  13  -4   6   -4.91   20.89
 -14   7   4    2.77   16.86
 -14   8   2  129.72   32.46
 -14   7   3    2.14   25.67
 -14   8   1  112.48   36.24
 -14   7   2   -0.75   14.97
 -14   8   0    5.54   17.11
 -14   7   1   10.82   10.69
  14  -7  -1   -2.14   14.72
 -14   6   2  114.62   33.09
  14  -6  -2   -7.67   11.20
 -14   5   3    4.28   14.59
 -14   8  -1    4.53   11.32
 -14   7   0   91.97   21.51
  14  -7   0   10.07   24.03
 -14   6   1    0.88   13.34
  14  -6  -1   12.08   27.43
 -14   5   2   17.74   27.93
  14  -5  -2   -4.66   15.73
 -14   4   3    1.13   17.74
 -14   8  -2    6.04   18.87
 -14   6   0   16.48   26.67
  14  -6   0    3.90   24.91
 -14   5   1   -9.18   13.08
  14  -5  -1   -1.13   14.47
  14  -4  -2   -5.28   13.97
  14  -8   3    3.27   10.44
  14  -7   2    4.28   14.85
 -14   6  -1   11.20   15.98
 -14   5   0    3.77   21.51
  14  -5   0  144.56   29.44
 -14   4   1   -1.01   15.22
  14  -4  -1   -3.40   12.08
 -14   8  -4    9.06   20.76
  14  -8   4   -4.03   11.07
 -14   7  -3   -0.13   22.14
 -14   6  -2    0.50   15.60
  14  -6   2    0.13   16.36
 -14   5  -1    1.51   16.73
 -14   4   0  109.59   22.14
  14  -4   0    1.13   29.57
 -14   7  -4    4.53   16.23
 -14   6  -3   11.70   22.14
 -14   5  -2  104.05   25.54
  14  -5   2    2.14   17.24
 -14   4  -1  -16.73   26.04
  14  -4   1    0.75   16.99
  14  -7   5    0.25   14.97
 -14   4  -2   -3.15   21.89
 -14   6  -5   -7.80   22.77
  14  -5   4   -2.52   11.07
 -15   7   0  120.91   21.14
   0   0   0    0.00    0.00
_computing_structure_solution     'SHELXT 2014/5 (Sheldrick, 2014)'
;
_shelx_hkl_checksum     87107
_shelx_res_file
;
TITL AgL in P-1(block dark orange)
    AgL.res
    created by SHELXL-2018/1 at 14:35:27 on 13-Feb-2018
CELL  0.61000   8.3460   9.2874  10.1712  104.324   90.281  109.603
ZERR    1.000   0.0017   0.0019   0.0020    0.030    0.030    0.030
LATT  1
SFAC C H N O AG
DISP C          0.0019         0.0011           8.51
DISP H          0.0000         0.0000           0.66
DISP N          0.0040         0.0024          13.80
DISP O          0.0074         0.0043          22.01
DISP Ag        -1.2704         0.8398        3103.11
UNIT 24 46 8 8 1
ACTA
OMIT -3 50
OMIT -1 3 0
OMIT -1 -3 4
OMIT 2 -3 2
OMIT 2 0 1
OMIT -2 1 0
OMIT 1 0 4
L.S. 10
BOND $H
LIST 6
SIZE 0.021 0.018 0.014
TEMP -100
CONF
HTAB N2 O1N
HTAB N2 O3N
EQIV $1 -x, -y+1, -z
HTAB N3 O1_$1
EQIV $2 x-1, y, z
HTAB N3 O1N_$2
HTAB N3 O2N_$2
WPDB
FMAP -2
PLAN -10
WGHT    0.074700
EXTI    0.064954
FVAR       0.82512
AG1   5    0.500000    0.500000    0.500000    10.50000    0.01841    0.01836 =
         0.00929    0.00443   -0.00143    0.00500
O1    4    0.227281    0.540139    0.069950    11.00000    0.03227    0.05022 =
         0.02538    0.02029    0.00294    0.01742
N1    3    0.394477    0.450240    0.285517    11.00000    0.01886    0.01615 =
         0.00799    0.00431   -0.00045    0.00731
N2    3    0.384175    0.249550    0.465671    11.00000    0.01774    0.01493 =
         0.01000    0.00416    0.00038    0.00544
AFIX  13
H2    2    0.480698    0.207953    0.460293    11.00000   -1.20000
AFIX   0
N3    3   -0.023077    0.444539    0.155805    11.00000    0.02714    0.04341 =
         0.02132    0.01317    0.00010    0.01613
AFIX  93
H3A   2   -0.082643    0.448023    0.085766    11.00000   -1.20000
H3B   2   -0.075649    0.410273    0.222782    11.00000   -1.20000
AFIX   0
C1    1    0.532034    0.552195    0.220578    11.00000    0.02159    0.02325 =
         0.01016    0.00581    0.00299    0.00438
AFIX  23
H1A   2    0.491733    0.531956    0.123804    11.00000   -1.20000
H1AB  2    0.633336    0.519689    0.222357    11.00000   -1.20000
AFIX   0
C2    1    0.233372    0.487135    0.291996    11.00000    0.02479    0.02432 =
         0.01284    0.00378   -0.00225    0.01175
AFIX  23
H2A   2    0.258145    0.591883    0.357970    11.00000   -1.20000
H2AB  2    0.149558    0.408176    0.330418    11.00000   -1.20000
AFIX   0
C3    1    0.145897    0.490925    0.160418    11.00000    0.03058    0.02156 =
         0.01718    0.00449   -0.00299    0.01273
C4    1    0.367958    0.277358    0.228819    11.00000    0.02004    0.02012 =
         0.00836    0.00129   -0.00115    0.00680
AFIX  13
H4    2    0.483624    0.268837    0.217142    11.00000   -1.20000
AFIX   0
C5    1    0.265141    0.203761    0.088770    11.00000    0.02909    0.02505 =
         0.01033    0.00070   -0.00364    0.01097
AFIX  23
H5A   2    0.148066    0.206799    0.096639    11.00000   -1.20000
H5B   2    0.319617    0.266303    0.024804    11.00000   -1.20000
AFIX   0
C6    1    0.256110    0.032599    0.032948    11.00000    0.04076    0.02861 =
         0.01619   -0.00555   -0.00587    0.01641
AFIX  23
H6A   2    0.186557   -0.013650   -0.056301    11.00000   -1.20000
H6B   2    0.372603    0.030416    0.018612    11.00000   -1.20000
AFIX   0
C7    1    0.177562   -0.066505    0.130671    11.00000    0.04435    0.02032 =
         0.02367   -0.00492   -0.01266    0.01030
AFIX  23
H7A   2    0.179869   -0.175056    0.095173    11.00000   -1.20000
H7B   2    0.056864   -0.074055    0.137454    11.00000   -1.20000
AFIX   0
C8    1    0.276342    0.008235    0.271695    11.00000    0.03382    0.01778 =
         0.01938    0.00062   -0.00603    0.00736
AFIX  23
H8A   2    0.393756    0.005616    0.265973    11.00000   -1.20000
H8B   2    0.220186   -0.054797    0.334862    11.00000   -1.20000
AFIX   0
C9    1    0.285208    0.179400    0.328416    11.00000    0.01772    0.01655 =
         0.01120    0.00284   -0.00107    0.00795
AFIX  13
H9    2    0.166364    0.180502    0.337656    11.00000   -1.20000
AFIX   0
C10   1    0.290628    0.202433    0.581880    11.00000    0.02110    0.01749 =
         0.01530    0.00735    0.00227    0.00361
AFIX  13
H10   2    0.252172    0.084275    0.560973    11.00000   -1.20000
AFIX   0
C11   1    0.412771    0.269605    0.712697    11.00000    0.02753    0.02329 =
         0.01361    0.01062    0.00174    0.00779
AFIX  23
H11A  2    0.357944    0.213455    0.780635    11.00000   -1.20000
H11B  2    0.517100    0.243381    0.692138    11.00000   -1.20000
AFIX   0
C12   1    0.131159    0.248111    0.596782    11.00000    0.02055    0.03697 =
         0.01933    0.00460    0.00398    0.00718
AFIX 137
H12A  2    0.159371    0.357672    0.591454    11.00000   -1.50000
H12B  2    0.088753    0.238874    0.685098    11.00000   -1.50000
H12C  2    0.042823    0.177157    0.523376    11.00000   -1.50000
AFIX   0
O1N   4    0.762865    0.350746    0.369032    11.00000    0.03861    0.03533 =
         0.03851    0.01833    0.01136    0.01875
O2N   4    0.867313    0.161148    0.312208    11.00000    0.03256    0.04476 =
         0.02630    0.00271    0.00513    0.02107
O3N   4    0.686943    0.157591    0.464290    11.00000    0.03759    0.03594 =
         0.03882    0.01953    0.01516    0.02322
N1N   3    0.773717    0.222464    0.381539    11.00000    0.02219    0.02971 =
         0.02034    0.00214   -0.00371    0.01375
HKLF 4
REM  AgL in P-1(block dark orange)
REM R1 =  0.0433 for    3418 Fo > 4sig(Fo)  and  0.0493 for all    3750 data
REM    189 parameters refined using      0 restraints
END
WGHT      0.0747      0.0000
REM Highest difference peak  0.713,  deepest hole -2.172,  1-sigma level  0.124
Q1    1   0.4763  0.5809  0.5056  11.00000  0.05   -2.17
Q2    1   0.4005  0.4835  0.4791  11.00000  0.05   -1.61
Q3    1   0.4100  0.4278  0.4800  11.00000  0.05   -1.32
Q4    1   0.5008  0.5134  0.5795  11.00000  0.05   -1.02
Q5    1   0.4582  0.6777  0.5056  11.00000  0.05   -0.76
Q6    1   0.4223  0.3478  0.4577  11.00000  0.05    0.71
Q7    1   0.3348  0.2235  0.2800  11.00000  0.05    0.70
Q8    1   0.4414  0.5445  0.5520  11.00000  0.05    0.69
Q9    1   0.9107  0.2304  0.2803  11.00000  0.05    0.68
Q10   1   0.3815  0.5391  0.4699  11.00000  0.05    0.53
;
_shelx_res_checksum     6241
