# Supplementary material for: Crystal structure of [2,13-bis­(acetamido)-5,16-dimethyl-2,6,13,17-tetra­aza­tri­cyclo­[16.4.0.07,12]docosane-κ4 N]silver(II) dinitrate from synchrotron X-ray data
Source: Acta Crystallogr E Crystallogr Commun. 2018 Mar 6;74(Pt 4):461–4. doi: 10.1107/S2056989018003560 (PMC5946968; doi:10.1107/S2056989018003560)
Supplement: Supplementary file 2 [file e-74-00461-Isup2.hkl]

data_I                                                                          
_shelx_title ' AgL in P-1(block dark orange)'                                   
_shelx_refln_list_code          4                                               
_shelx_F_calc_maximum      107.27                                               
_exptl_crystal_F_000       357.00                                               
_reflns_d_resolution_high  0.7217                                               
                                                                                
loop_                                                                           
 _space_group_symop_operation_xyz                                               
 'x, y, z'                                                                      
 '-x, -y, -z'                                                                   
                                                                                
_cell_length_a     8.3460                                                       
_cell_length_b     9.2874                                                       
_cell_length_c    10.1712                                                       
_cell_angle_alpha 104.324                                                       
_cell_angle_beta   90.281                                                       
_cell_angle_gamma 109.603                                                       
                                                                                
_shelx_F_squared_multiplier     1.000                                           
                                                                                
loop_                                                                           
 _refln_index_h                                                                 
 _refln_index_k                                                                 
 _refln_index_l                                                                 
 _refln_F_squared_calc                                                          
 _refln_F_squared_meas                                                          
 _refln_F_squared_sigma                                                         
 _refln_observed_status                                                         
   1   0   0       3239.34       2975.10       137.31 o                         
   2   0   0       1505.75       1593.81        48.80 o                         
   3   0   0       1485.94       1272.62        33.03 o                         
   4   0   0       1842.30       1677.62        47.23 o                         
   5   0   0        376.84        369.30        16.19 o                         
   6   0   0        122.80        116.41        15.09 o                         
   7   0   0        121.66        128.07        13.86 o                         
   8   0   0        915.62        907.13        32.18 o                         
   9   0   0        296.32        272.47        19.51 o                         
  10   0   0        118.47        120.36        21.13 o                         
 -11   1   0        309.50        262.92        21.62 o                         
 -10   1   0        365.66        304.83        23.87 o                         
  -9   1   0         80.61        102.37        18.37 o                         
  -8   1   0        135.13        135.70        15.96 o                         
  -7   1   0        425.65        503.36        24.64 o                         
  -6   1   0        553.06        610.74        23.08 o                         
  -5   1   0          1.42          6.84         6.79 o                         
  -4   1   0       1059.59        876.40        24.22 o                         
  -3   1   0       5584.43       6137.38       122.24 o                         
  -1   1   0       4379.10       4231.53        75.68 o                         
   0   1   0       4079.48       3522.55       407.04 o                         
   1   1   0        685.00        562.32        16.82 o                         
   2   1   0        611.86        481.27        14.93 o                         
   3   1   0        369.49        329.21        14.39 o                         
   5   1   0        139.26        113.26        13.17 o                         
   6   1   0        174.10        188.23        14.27 o                         
   7   1   0        995.36        959.97        32.50 o                         
   8   1   0        866.84        859.51        33.86 o                         
   9   1   0         56.23         42.09        16.28 o                         
  10   1   0          1.59          4.75        18.52 o                         
 -11   2   0        104.85        120.32        23.02 o                         
 -10   2   0         55.51         70.18        17.28 o                         
  -9   2   0        104.69        113.81        15.24 o                         
  -8   2   0        305.67        322.20        18.35 o                         
  -7   2   0        795.84        781.71        25.43 o                         
  -6   2   0        754.62        789.32        32.48 o                         
  -5   2   0         76.96        126.76        15.27 o                         
  -4   2   0       4477.13       4932.65       103.55 o                         
  -3   2   0       7081.12       8378.04       160.86 o                         
  -2   2   0       1960.47       1794.70        81.31 o                         
  -1   2   0        329.85        210.24         9.50 o                         
   0   2   0       1187.69        895.00        23.10 o                         
   1   2   0        515.64        495.63        15.39 o                         
   2   2   0       1467.38       1388.69        36.79 o                         
   3   2   0        313.34        277.90        12.77 o                         
   4   2   0       1149.54       1068.39        31.72 o                         
   5   2   0       1033.64        996.40        29.02 o                         
   6   2   0        355.56        376.97        19.16 o                         
   7   2   0        230.75        216.30        29.46 o                         
   8   2   0         96.15         74.31        30.06 o                         
   9   2   0        101.21         30.72        40.52 o                         
  10   2   0         56.92         29.40        22.75 o                         
 -11   3   0        152.84        135.19        24.50 o                         
 -10   3   0        187.72        195.23        25.00 o                         
  -9   3   0        125.78        119.19        14.57 o                         
  -8   3   0        636.63        677.41        24.51 o                         
  -7   3   0        159.64        158.30        11.06 o                         
  -6   3   0       1147.33       1221.73        31.77 o                         
  -5   3   0       1860.06       2111.31        49.60 o                         
  -4   3   0       1352.22       1256.27        29.77 o                         
  -3   3   0        727.70        670.89        30.93 o                         
  -2   3   0        671.79        544.78        16.67 o                         
   0   3   0       7760.17       8322.60       162.68 o                         
   1   3   0       3210.21       3384.54       107.13 o                         
   2   3   0        538.78        549.24        17.66 o                         
   3   3   0       1246.60       1233.25        33.92 o                         
   4   3   0        386.72        385.53        16.12 o                         
   5   3   0        460.23        461.47        28.29 o                         
   6   3   0        324.69        351.03        18.97 o                         
   7   3   0         64.90         73.38        18.49 o                         
   8   3   0         56.57         40.71        18.62 o                         
   9   3   0        115.88        118.19        23.73 o                         
 -11   4   0        163.76        171.85        25.71 o                         
 -10   4   0        451.86        419.27        26.50 o                         
  -9   4   0        205.00        189.95        15.38 o                         
  -8   4   0        500.13        528.50        23.81 o                         
  -7   4   0        438.41        560.48        25.39 o                         
  -6   4   0        376.93        400.86        14.82 o                         
  -5   4   0        214.46        221.91        13.82 o                         
  -4   4   0       1048.21        951.04        25.89 o                         
  -3   4   0        839.23        639.28        16.16 o                         
  -2   4   0       1021.59        829.31        24.49 o                         
  -1   4   0       2612.07       2652.28        63.28 o                         
   0   4   0       6083.11       7288.21       143.70 o                         
   1   4   0       1584.47       1638.80        45.21 o                         
   2   4   0        244.92        246.96        14.49 o                         
   3   4   0        692.10        741.45        24.18 o                         
   4   4   0        245.51        263.48        15.00 o                         
   5   4   0         85.12         98.78        12.15 o                         
   6   4   0         12.59         12.04        14.36 o                         
   7   4   0        139.91        133.09        16.16 o                         
   8   4   0        461.65        400.90        25.74 o                         
 -11   5   0        205.26        163.62        19.10 o                         
 -10   5   0        105.01        102.47        18.17 o                         
  -9   5   0        212.90        230.15        20.29 o                         
  -8   5   0        174.11        210.24        14.95 o                         
  -7   5   0        208.74        223.45        14.07 o                         
  -6   5   0       1221.14       1277.60        36.52 o                         
  -5   5   0          6.06         17.14         6.55 o                         
  -4   5   0        130.80        119.14         5.90 o                         
  -3   5   0       3127.02       2990.14        79.35 o                         
  -2   5   0       4521.36       4914.84       139.92 o                         
  -1   5   0       3095.22       3243.41        68.07 o                         
   0   5   0        184.88        174.09         8.91 o                         
   1   5   0         25.65         17.09         9.82 o                         
   2   5   0        380.07        434.37        16.95 o                         
   3   5   0        245.72        271.05        14.52 o                         
   4   5   0         30.02         28.38        10.72 o                         
   5   5   0        116.02        130.33        16.84 o                         
   6   5   0        193.04        192.52        30.10 o                         
   7   5   0        574.01        513.45        24.96 o                         
   8   5   0        148.55        129.67        22.97 o                         
 -11   6   0        116.67        102.18        54.96 o                         
 -10   6   0         67.64         79.96        25.51 o                         
  -9   6   0        132.99        167.67        29.80 o                         
  -8   6   0        437.57        439.23        25.65 o                         
  -7   6   0         25.65         29.70        11.65 o                         
  -6   6   0         60.27         63.12        16.55 o                         
  -5   6   0       1086.12       1163.52        27.89 o                         
  -4   6   0       2939.78       3048.91       112.11 o                         
  -2   6   0         41.70         37.64         4.09 o                         
  -1   6   0        243.69        229.32        10.76 o                         
   0   6   0        876.92        874.46        31.79 o                         
   1   6   0        349.37        359.70        18.94 o                         
   2   6   0          0.80          2.17         8.61 o                         
   3   6   0         47.06         47.78        14.75 o                         
   4   6   0        189.17        219.04        19.54 o                         
   5   6   0        706.46        708.07        28.45 o                         
   6   6   0        304.09        248.97        21.30 o                         
   7   6   0         61.17         49.95        18.29 o                         
 -11   7   0         90.63         93.04        19.51 o                         
 -10   7   0        185.96        180.95        26.03 o                         
  -9   7   0         81.30         58.50        27.74 o                         
  -8   7   0        168.19        156.91        18.03 o                         
  -7   7   0        352.08        389.39        18.73 o                         
  -6   7   0        354.51        396.81        17.17 o                         
  -5   7   0        739.03        728.79        24.64 o                         
  -2   7   0         92.59         91.65         6.01 o                         
  -1   7   0        162.41        147.13         9.82 o                         
   0   7   0        424.49        499.90        19.26 o                         
   1   7   0        109.80        132.59        25.73 o                         
   2   7   0          7.04         19.20        11.41 o                         
   3   7   0        925.16        996.96        35.37 o                         
   4   7   0        472.13        478.82        24.43 o                         
   5   7   0         42.45         36.91        18.59 o                         
   6   7   0         31.46         29.34        20.17 o                         
 -10   8   0         50.81         25.78        20.65 o                         
  -9   8   0         39.83         32.16        16.72 o                         
  -8   8   0        192.58        196.78        37.23 o                         
  -7   8   0        538.17        581.82        52.00 o                         
  -2   8   0        242.86        206.72        11.04 o                         
  -1   8   0        243.30        266.87        15.52 o                         
   0   8   0        227.66        250.12        15.39 o                         
   1   8   0        333.66        335.88        22.65 o                         
   2   8   0        230.61        255.46        16.38 o                         
   3   8   0        143.37        163.77        24.06 o                         
   4   8   0         71.73         74.60        15.95 o                         
   5   8   0        114.09        120.78        21.05 o                         
 -10   9   0         76.14         71.96        31.35 o                         
  -9   9   0        199.56        187.14        45.56 o                         
  -8   9   0         51.57         39.77        14.65 o                         
  -2   9   0        172.27        172.00        17.22 o                         
  -1   9   0        194.35        156.67        20.36 o                         
   0   9   0        224.96        192.56        21.13 o                         
   1   9   0        127.11        132.48        14.70 o                         
   2   9   0        120.18        138.36        18.41 o                         
   3   9   0         39.25         53.21        21.70 o                         
   4   9   0          0.27          3.59        15.80 o                         
  -2  10   0        117.18         81.88        28.50 o                         
  -1  10   0        124.26         93.39        16.11 o                         
   0  10   0         41.25         45.16        16.83 o                         
   1  10   0         55.85         55.16        21.92 o                         
   2  10   0          6.14         -5.08        17.04 o                         
   3  10   0         48.33         19.51        27.00 o                         
  -2  11   0         45.53         29.58         9.67 o                         
  -1  11   0        167.93        110.23        38.60 o                         
   0  11   0         12.06         14.74        19.15 o                         
   1  11   0          3.07         -4.15        15.65 o                         
  -1  12   0          0.98         -1.19        15.14 o                         
   1 -12   1         77.22         18.35        31.07 o                         
  -1 -11   1         74.26         46.73        23.90 o                         
   0 -11   1        146.05        111.25        24.06 o                         
   1 -11   1        131.20         75.42        20.54 o                         
  -3 -10   1         96.81        113.12        20.15 o                         
  -2 -10   1         56.35         72.46        24.25 o                         
  -1 -10   1        139.16        111.81        15.95 o                         
   0 -10   1        113.77         88.31        13.82 o                         
   1 -10   1        113.92         78.02        35.72 o                         
  -4  -9   1        103.02        106.83        51.06 o                         
  -3  -9   1          9.58         12.52        20.65 o                         
  -2  -9   1         57.99         59.85        15.30 o                         
  -1  -9   1        356.31        344.08        20.14 o                         
   0  -9   1        354.32        305.78        19.02 o                         
   1  -9   1         89.86         81.17        14.91 o                         
   2  -9   1        344.58        278.46        24.04 o                         
   8  -9   1         58.28         63.54        12.31 o                         
   9  -9   1         31.29         31.77        13.70 o                         
  10  -9   1         83.42         50.53        35.79 o                         
  -5  -8   1         26.58         18.54        17.94 o                         
  -4  -8   1        181.04        173.22        17.15 o                         
  -3  -8   1        255.79        260.85        19.72 o                         
  -2  -8   1        148.04        163.09        17.81 o                         
  -1  -8   1        133.03        152.56        16.41 o                         
   0  -8   1        577.19        611.69        23.37 o                         
   1  -8   1        515.85        504.91        29.42 o                         
   2  -8   1        490.47        432.31        15.07 o                         
   7  -8   1        343.32        284.56        21.99 o                         
   8  -8   1        221.40        198.62        20.61 o                         
   9  -8   1          2.36         20.44        17.98 o                         
  10  -8   1         92.40         82.59        21.32 o                         
  -6  -7   1         90.41         85.79        17.72 o                         
  -5  -7   1         81.57         57.06        21.18 o                         
  -4  -7   1        473.97        500.12        24.44 o                         
  -3  -7   1        461.18        490.53        22.34 o                         
  -2  -7   1         64.49         56.08        13.56 o                         
  -1  -7   1        326.54        373.75        16.76 o                         
   0  -7   1       1076.51       1123.98        36.16 o                         
   1  -7   1        254.06        263.87        17.31 o                         
   6  -7   1          5.24          7.23         6.12 o                         
   7  -7   1         81.41         92.28        22.29 o                         
   8  -7   1        690.58        648.69        26.81 o                         
   9  -7   1         51.63         29.74        17.94 o                         
  10  -7   1        200.16        171.47        21.17 o                         
  11  -7   1        220.52        187.89        21.84 o                         
  -7  -6   1        196.79        185.82        21.15 o                         
  -6  -6   1        655.00        619.42        27.50 o                         
  -5  -6   1        201.07        213.64        28.99 o                         
  -4  -6   1        105.54        134.91        23.60 o                         
  -3  -6   1        144.56        152.67        11.84 o                         
  -2  -6   1        469.73        478.32        17.86 o                         
  -1  -6   1        216.49        274.73        15.30 o                         
   0  -6   1        745.56        726.18        21.64 o                         
   1  -6   1        535.62        524.59        28.65 o                         
   5  -6   1        808.35        750.12        32.95 o                         
   6  -6   1        296.65        339.29        16.79 o                         
   7  -6   1         23.20         34.52         9.61 o                         
   8  -6   1        287.20        266.40        15.39 o                         
   9  -6   1        378.95        362.21        21.22 o                         
  10  -6   1        127.28        116.49        18.01 o                         
  11  -6   1         47.01         48.81        21.06 o                         
  -8  -5   1        339.62        285.53        24.52 o                         
  -7  -5   1        348.40        356.82        21.69 o                         
  -6  -5   1         89.18         94.63        15.91 o                         
  -5  -5   1         47.85         67.97        13.66 o                         
  -4  -5   1        393.04        417.32        19.37 o                         
  -3  -5   1         52.27         66.15        16.00 o                         
  -2  -5   1        604.70        642.13        21.05 o                         
  -1  -5   1        261.33        277.67        12.16 o                         
   0  -5   1         54.65         51.61         5.79 o                         
   1  -5   1       2056.80       2138.87        44.53 o                         
   4  -5   1        385.16        344.95        10.89 o                         
   5  -5   1        116.91        120.99         9.63 o                         
   6  -5   1        340.09        348.13        15.13 o                         
   7  -5   1        500.96        511.03        24.22 o                         
   8  -5   1        179.65        184.39        14.26 o                         
   9  -5   1        163.01        147.62        16.21 o                         
  10  -5   1        125.47        111.40        18.72 o                         
  11  -5   1        106.79         91.41        24.73 o                         
  -9  -4   1        251.14        204.30        21.54 o                         
  -8  -4   1        217.96        208.38        19.64 o                         
  -7  -4   1         51.94         52.68        23.49 o                         
  -6  -4   1        168.42        163.50        16.82 o                         
  -5  -4   1         16.61         13.52         9.95 o                         
  -4  -4   1        107.70        103.26        10.84 o                         
  -3  -4   1        421.50        418.60        15.90 o                         
  -2  -4   1       1119.43       1061.57        26.80 o                         
  -1  -4   1       1433.70       1497.67        35.85 o                         
   0  -4   1       1991.86       1865.12        55.89 o                         
   1  -4   1         13.87          7.21         2.02 o                         
   3  -4   1       1215.86       1066.15        27.70 o                         
   4  -4   1         36.22         22.19         8.23 o                         
   5  -4   1        571.03        538.42        21.03 o                         
   6  -4   1        213.67        237.42        11.99 o                         
   7  -4   1        194.23        224.65        14.46 o                         
   8  -4   1        336.54        336.92        17.28 o                         
   9  -4   1        208.27        219.79        16.63 o                         
  10  -4   1        262.98        292.46        41.79 o                         
  11  -4   1        269.58        271.71        27.87 o                         
  -9  -3   1        122.19        110.80        22.73 o                         
  -8  -3   1         40.50         32.23        15.88 o                         
  -7  -3   1          3.02          7.50        16.91 o                         
  -6  -3   1        319.95        363.35        27.93 o                         
  -5  -3   1        617.79        622.27        21.54 o                         
  -4  -3   1        327.56        319.06        14.31 o                         
  -3  -3   1        137.51        138.80         9.17 o                         
  -2  -3   1       2115.92       1911.15        45.95 o                         
  -1  -3   1       1618.34       1644.48        39.84 o                         
   0  -3   1       2632.12       2398.49        51.10 o                         
   1  -3   1        962.21        823.20        16.30 o                         
   2  -3   1        780.78        565.70        26.37 o                         
   3  -3   1         73.67         37.04         4.37 o                         
   4  -3   1         87.76         91.31         8.45 o                         
   5  -3   1       1364.37       1772.34        53.70 o                         
   6  -3   1        473.43        584.37        25.59 o                         
   7  -3   1        264.69        281.52        16.53 o                         
   8  -3   1        318.70        336.50        21.49 o                         
   9  -3   1        338.42        355.47        19.20 o                         
  10  -3   1        275.18        232.07        30.26 o                         
  11  -3   1        219.34        211.84        25.47 o                         
 -10  -2   1         39.42         41.42        20.66 o                         
  -9  -2   1         79.64         81.63        41.43 o                         
  -8  -2   1         50.19         42.60        30.51 o                         
  -7  -2   1        183.55        176.55        54.46 o                         
  -6  -2   1        403.90        413.49        19.75 o                         
  -5  -2   1        307.13        297.08        15.89 o                         
  -4  -2   1       1657.77       1649.25        41.00 o                         
  -3  -2   1         80.45         78.04         9.74 o                         
  -2  -2   1       1428.66       1180.53        31.14 o                         
  -1  -2   1       5228.20       5544.42       108.67 o                         
   0  -2   1       1064.27       1157.57        24.87 o                         
   1  -2   1          1.09          3.69         2.86 o                         
   2  -2   1       7101.95       8251.60       178.73 o                         
   3  -2   1       1114.44       1089.10        28.64 o                         
   4  -2   1         73.55         68.82         6.60 o                         
   5  -2   1        202.25        184.72        10.01 o                         
   6  -2   1        531.80        672.91        27.69 o                         
   7  -2   1       1384.17       1462.86        40.46 o                         
   8  -2   1        273.52        297.70        22.43 o                         
   9  -2   1        359.34        366.59        21.14 o                         
  10  -2   1        215.22        218.11        23.28 o                         
  11  -2   1         69.22         40.31        22.51 o                         
 -10  -1   1          4.73         -6.28        26.26 o                         
  -9  -1   1        239.14        212.44        21.77 o                         
  -8  -1   1        790.69        779.06        31.53 o                         
  -7  -1   1        219.61        242.23        19.13 o                         
  -6  -1   1        133.56        112.60        12.24 o                         
  -5  -1   1        186.87        190.30        16.78 o                         
  -4  -1   1       1160.37       1057.56        44.86 o                         
  -3  -1   1        236.20        209.42        18.69 o                         
  -2  -1   1         23.32          5.71         4.70 o                         
  -1  -1   1       2627.83       2216.32        45.96 o                         
   0  -1   1       4376.51       4319.91       157.29 o                         
   1  -1   1       1057.29        859.17        20.04 o                         
   2  -1   1        177.06        124.65         6.31 o                         
   3  -1   1       2766.53       2607.70        58.96 o                         
   4  -1   1        734.29        694.89        21.01 o                         
   5  -1   1        740.63        713.09        24.13 o                         
   6  -1   1        334.23        346.55        16.78 o                         
   7  -1   1        982.32       1087.18        33.46 o                         
   8  -1   1        278.19        283.21        18.68 o                         
   9  -1   1        247.66        258.61        17.20 o                         
  10  -1   1        251.44        219.28        19.64 o                         
  11  -1   1        139.33        103.32        22.37 o                         
 -10   0   1        514.20        456.82        26.87 o                         
  -9   0   1        153.53        166.19        16.54 o                         
  -8   0   1        129.42        123.98        16.80 o                         
  -7   0   1         73.06         78.72        11.62 o                         
  -6   0   1        171.56        165.46        12.30 o                         
  -5   0   1        833.28        790.96        26.59 o                         
  -4   0   1        346.73        251.52        10.99 o                         
  -3   0   1         18.95         18.36         4.90 o                         
  -2   0   1       2196.95       1969.80        52.65 o                         
  -1   0   1       8416.23       9179.65       188.32 o                         
   0   0   1       5303.85       6186.17       232.16 o                         
   1   0   1       1396.08       1099.17        39.19 o                         
   3   0   1       1642.13       1471.70        42.13 o                         
   4   0   1        285.12        249.11        30.04 o                         
   5   0   1       1362.01       1351.43        61.86 o                         
   6   0   1        676.26        700.31        24.90 o                         
   7   0   1        482.39        504.31        24.71 o                         
   8   0   1        430.78        425.62        21.53 o                         
   9   0   1        203.50        204.14        22.58 o                         
  10   0   1         56.34         67.29        20.20 o                         
 -11   1   1        126.22        102.90        27.86 o                         
 -10   1   1        110.29        101.43        20.54 o                         
  -9   1   1        182.65        170.94        20.87 o                         
  -8   1   1         22.05         24.64        14.31 o                         
  -7   1   1         67.02         62.76        12.20 o                         
  -6   1   1        188.42        159.44        15.85 o                         
  -5   1   1          8.46          4.75         8.71 o                         
  -4   1   1       1462.87       1418.01        34.86 o                         
  -3   1   1       6350.01       7378.56       141.01 o                         
  -2   1   1       2896.30       2640.08       135.12 o                         
  -1   1   1       2681.46       2087.79        39.95 o                         
   0   1   1         53.14         66.43         3.54 o                         
   1   1   1       2880.70       2680.75        58.92 o                         
   2   1   1       3083.98       2848.99       164.87 o                         
   3   1   1        346.71        284.82        29.00 o                         
   5   1   1       1388.46       1433.17        44.91 o                         
   6   1   1        498.08        532.95        34.35 o                         
   7   1   1        585.30        556.43        24.27 o                         
   8   1   1        196.42        199.22        22.42 o                         
   9   1   1        212.62        192.30        20.80 o                         
  10   1   1        135.05        101.93        27.69 o                         
 -11   2   1         15.90          0.39        19.52 o                         
 -10   2   1          0.82         -4.23        18.41 o                         
  -9   2   1        137.30        120.05        14.90 o                         
  -8   2   1         71.17         73.22        12.38 o                         
  -7   2   1         13.07          1.14        11.97 o                         
  -6   2   1        707.12        723.22        23.01 o                         
  -5   2   1       1942.06       2161.57        50.90 o                         
  -4   2   1       1302.64       1307.39        31.47 o                         
  -3   2   1        875.90        893.20        21.76 o                         
  -2   2   1       1556.51       1412.90        29.96 o                         
  -1   2   1      11507.79      13153.17       271.42 o                         
   0   2   1        833.30        965.69        26.02 o                         
   1   2   1          1.45         23.01         5.48 o                         
   2   2   1       3031.48       3108.50        69.34 o                         
   3   2   1       1556.79       1503.36        38.96 o                         
   4   2   1        321.30        300.00        13.64 o                         
   5   2   1       1180.86       1249.53        34.87 o                         
   6   2   1        373.90        389.58        27.03 o                         
   7   2   1        508.87        508.45        35.15 o                         
   8   2   1        152.22        187.56        76.18 o                         
   9   2   1        132.43         75.50        40.81 o                         
 -11   3   1          1.94          0.03        20.52 o                         
 -10   3   1         72.75         43.42        17.50 o                         
  -9   3   1        144.98        107.64        18.79 o                         
  -8   3   1        202.44        235.89        18.03 o                         
  -7   3   1        446.25        483.01        20.71 o                         
  -6   3   1        276.19        269.40        17.27 o                         
  -5   3   1       3148.78       3336.88        72.36 o                         
  -4   3   1       2316.67       2447.01        53.28 o                         
  -3   3   1          5.67          5.55         3.92 o                         
  -2   3   1          0.62         14.34         3.42 o                         
  -1   3   1       3520.92       3158.68        63.48 o                         
   0   3   1       1800.82       2030.11        48.98 o                         
   1   3   1       1709.31       1594.27        39.99 o                         
   2   3   1        630.47        616.72        19.72 o                         
   3   3   1       1639.94       1678.30        44.65 o                         
   4   3   1        296.41        294.44        19.77 o                         
   5   3   1        359.82        413.29        25.46 o                         
   6   3   1        904.16        921.33        48.14 o                         
   7   3   1        419.08        414.42        20.03 o                         
   8   3   1         74.65         58.27        21.55 o                         
   9   3   1        155.27        125.09        18.70 o                         
 -11   4   1         55.32         44.69        23.56 o                         
 -10   4   1        164.95        148.18        19.63 o                         
  -9   4   1        401.33        415.88        20.63 o                         
  -8   4   1        236.92        272.64        20.33 o                         
  -7   4   1        377.91        450.35        17.25 o                         
  -6   4   1        187.91        216.60        12.44 o                         
  -5   4   1       1101.33       1120.39        28.46 o                         
  -4   4   1        491.36        440.66        12.48 o                         
  -3   4   1        274.26        239.70         8.91 o                         
  -2   4   1       2475.42       2543.47        56.77 o                         
  -1   4   1       5741.88       6221.60       135.61 o                         
   0   4   1         12.99         20.22         6.20 o                         
   1   4   1        568.77        559.51        18.96 o                         
   2   4   1       1216.85       1318.49        37.02 o                         
   3   4   1       1067.51       1135.23        36.15 o                         
   4   4   1        456.14        480.60        20.33 o                         
   5   4   1        218.16        242.95        16.84 o                         
   6   4   1        327.03        346.85        21.69 o                         
   7   4   1        547.02        528.23        26.58 o                         
   8   4   1        186.38        130.21        28.56 o                         
 -11   5   1        147.91        130.07        19.67 o                         
 -10   5   1          0.79          3.28        16.21 o                         
  -9   5   1        224.76        214.14        16.96 o                         
  -8   5   1        393.69        471.04        25.80 o                         
  -7   5   1        178.45        173.19        11.13 o                         
  -6   5   1         41.92         51.22        11.46 o                         
  -5   5   1        407.73        396.87        27.73 o                         
  -4   5   1       1199.10       1309.31        29.28 o                         
  -3   5   1       2561.68       2748.94        61.86 o                         
  -2   5   1        291.07        261.85         8.64 o                         
  -1   5   1       2551.47       2521.34        58.16 o                         
   0   5   1        638.27        657.62        24.52 o                         
   1   5   1         38.81         45.73         9.61 o                         
   2   5   1        835.62        908.08        27.73 o                         
   3   5   1        563.15        627.46        23.61 o                         
   4   5   1        243.34        291.88        18.47 o                         
   5   5   1        737.34        809.67        30.09 o                         
   6   5   1        361.57        378.95        42.87 o                         
   7   5   1        113.72         99.10        17.44 o                         
   8   5   1         47.94         54.82        19.09 o                         
 -11   6   1         47.52         37.30        26.14 o                         
 -10   6   1         31.30         45.89        24.93 o                         
  -9   6   1        155.68        153.64        15.05 o                         
  -8   6   1         39.31         38.93        10.26 o                         
  -7   6   1         33.42         38.81        10.52 o                         
  -6   6   1        131.54        130.95        19.35 o                         
  -5   6   1       3088.91       3317.25        67.11 o                         
  -4   6   1       2298.96       2306.95        65.97 o                         
  -3   6   1        112.49         97.53         5.72 o                         
  -2   6   1        116.65        123.78        11.76 o                         
  -1   6   1       1366.94       1411.00        37.04 o                         
   0   6   1        558.56        588.98        22.38 o                         
   1   6   1        144.82        171.07        12.51 o                         
   2   6   1        197.59        208.26        13.96 o                         
   3   6   1        804.40        873.42        31.93 o                         
   4   6   1        732.39        800.85        32.63 o                         
   5   6   1         92.40        105.21        28.77 o                         
   6   6   1        117.86        129.03        28.96 o                         
   7   6   1        177.11        156.46        26.84 o                         
 -11   7   1         33.39         27.09        21.74 o                         
 -10   7   1         22.43         17.21        20.74 o                         
  -9   7   1         18.34         47.36        16.01 o                         
  -8   7   1        149.94        195.00        30.27 o                         
  -7   7   1       1638.84       1681.25        48.06 o                         
  -6   7   1        317.39        326.38        13.90 o                         
  -5   7   1        267.27        297.33        21.98 o                         
  -4   7   1       1339.45       1387.99        31.30 o                         
  -3   7   1        541.46        527.04        16.54 o                         
  -2   7   1        119.35        125.41         8.44 o                         
  -1   7   1        311.05        297.27        14.31 o                         
   0   7   1         91.34        127.22        14.12 o                         
   1   7   1        614.29        669.09        25.92 o                         
   2   7   1        779.27        799.16        29.06 o                         
   3   7   1        259.51        278.05        18.41 o                         
   4   7   1        242.12        237.17        22.00 o                         
   5   7   1         81.12         81.50        22.30 o                         
   6   7   1         95.06         79.64        28.21 o                         
 -10   8   1         40.38         61.63        19.05 o                         
  -9   8   1        259.97        258.91        35.03 o                         
  -8   8   1        301.21        317.77        17.67 o                         
  -7   8   1        430.59        445.88        22.57 o                         
  -6   8   1        626.42        641.68        21.10 o                         
  -3   8   1        286.48        302.30        20.59 o                         
  -2   8   1        360.82        414.85        17.40 o                         
  -1   8   1        402.55        420.78        20.10 o                         
   0   8   1        555.54        562.31        25.20 o                         
   1   8   1        183.70        195.71        26.21 o                         
   2   8   1        187.07        185.99        19.36 o                         
   3   8   1        197.08        188.67        21.74 o                         
   4   8   1        163.92        167.53        20.03 o                         
   5   8   1        106.16         90.87        21.45 o                         
 -10   9   1        134.59        126.56        23.73 o                         
  -9   9   1        253.56        213.80        18.04 o                         
  -8   9   1        176.56        165.14        13.81 o                         
  -7   9   1         87.60         61.05        10.91 o                         
  -3   9   1        134.48        106.85        13.14 o                         
  -2   9   1        324.04        264.25        19.95 o                         
  -1   9   1        304.88        303.49        26.53 o                         
   0   9   1        101.94        118.20        14.30 o                         
   1   9   1        153.69        147.75        16.17 o                         
   2   9   1        319.10        327.51        36.71 o                         
   3   9   1         60.16         53.88        18.87 o                         
   4   9   1         74.61         75.77        21.25 o                         
  -9  10   1        179.54        137.82        17.41 o                         
  -2  10   1         86.43         73.12        13.87 o                         
  -1  10   1        364.38        294.14        29.41 o                         
   0  10   1         66.50         67.57        16.49 o                         
   1  10   1          6.87         19.06        18.30 o                         
   2  10   1        176.95        147.26        19.64 o                         
  -2  11   1        113.85         47.14        13.09 o                         
  -1  11   1         30.31          5.37        14.76 o                         
   0  11   1         39.23         39.02        17.97 o                         
   1  11   1        184.69         90.73        35.73 o                         
  -2  12   1         12.00         10.71        12.48 o                         
   0 -12   2        121.25         56.38        19.91 o                         
   1 -12   2        125.84         27.42        21.56 o                         
  -2 -11   2        176.18        115.70        24.15 o                         
  -1 -11   2        167.32        148.98        20.42 o                         
   0 -11   2        146.46        145.37        20.18 o                         
   1 -11   2        302.16        180.32        56.83 o                         
  -3 -10   2         88.14         90.13        21.67 o                         
  -2 -10   2        178.73        186.17        23.62 o                         
  -1 -10   2        324.24        320.99        27.54 o                         
   0 -10   2        202.16        177.20        16.62 o                         
   1 -10   2         36.27         15.18         9.21 o                         
  -4  -9   2        197.37        213.72        26.62 o                         
  -3  -9   2          2.03          8.60        23.87 o                         
  -2  -9   2        168.31        197.45        19.26 o                         
  -1  -9   2        506.50        506.66        29.57 o                         
   0  -9   2        324.27        298.59        16.96 o                         
   1  -9   2        329.55        306.23        22.46 o                         
   8  -9   2         17.67        144.36        28.65 o                         
   9  -9   2        200.30        132.95        29.17 o                         
  10  -9   2        236.70        172.19        21.93 o                         
  -6  -8   2         36.99         42.52        20.17 o                         
  -5  -8   2         33.67         48.65        16.68 o                         
  -4  -8   2        189.80        209.36        18.31 o                         
  -3  -8   2        142.22        150.29        17.43 o                         
  -2  -8   2        259.62        277.66        17.16 o                         
  -1  -8   2        486.31        512.73        20.12 o                         
   0  -8   2        481.93        476.80        23.54 o                         
   1  -8   2        663.02        662.39        32.28 o                         
   7  -8   2       1056.16        850.39       125.79 o                         
   8  -8   2        148.55        144.98        14.12 o                         
   9  -8   2         58.45         46.02        19.16 o                         
  10  -8   2        112.63         90.42        29.51 o                         
  -6  -7   2         54.76         36.68        20.55 o                         
  -5  -7   2        112.73        117.93        19.83 o                         
  -4  -7   2        145.96        144.53        15.18 o                         
  -3  -7   2        570.64        604.97        22.64 o                         
  -2  -7   2        748.04        790.08        38.27 o                         
  -1  -7   2        487.76        533.72        19.30 o                         
   0  -7   2       1490.15       1576.19        43.20 o                         
   1  -7   2       1307.54       1330.60        32.15 o                         
   5  -7   2        801.68        676.38        26.74 o                         
   6  -7   2        176.05        178.07        10.55 o                         
   7  -7   2        136.34        115.85        14.16 o                         
   8  -7   2        218.69        221.61        21.13 o                         
   9  -7   2        437.29        452.12        37.98 o                         
  10  -7   2        135.58        127.27        25.79 o                         
  11  -7   2         23.84         -5.27        20.48 o                         
  -7  -6   2         65.80         71.78        21.18 o                         
  -6  -6   2        142.49        144.90        16.55 o                         
  -5  -6   2        447.42        470.33        23.77 o                         
  -4  -6   2        513.73        532.87        22.67 o                         
  -3  -6   2        196.66        214.35        21.96 o                         
  -2  -6   2       1029.33       1133.04        30.46 o                         
  -1  -6   2       2185.52       2356.98        53.53 o                         
   0  -6   2        476.90        476.21        15.54 o                         
   1  -6   2        557.64        534.20        14.44 o                         
   4  -6   2        366.68        306.03        10.11 o                         
   5  -6   2        483.72        466.32        25.02 o                         
   6  -6   2        531.19        568.72        21.47 o                         
   7  -6   2        592.29        586.23        23.78 o                         
   8  -6   2         41.76          4.44        20.53 o                         
   9  -6   2        236.34        256.74        20.39 o                         
  10  -6   2        105.67        113.72        20.44 o                         
  11  -6   2         56.17         51.46        21.51 o                         
  -8  -5   2        117.83        128.10        21.91 o                         
  -7  -5   2        170.87        164.09        23.29 o                         
  -6  -5   2        172.26        189.08        15.71 o                         
  -5  -5   2        391.59        417.32        20.09 o                         
  -4  -5   2        739.01        793.31        27.38 o                         
  -3  -5   2        645.88        708.36        22.61 o                         
  -2  -5   2        766.69        870.32        30.72 o                         
  -1  -5   2       1368.81       1400.85        40.15 o                         
   0  -5   2         40.42         34.22         4.13 o                         
   1  -5   2        900.01        769.88        18.45 o                         
   2  -5   2       1183.40       1053.23        31.48 o                         
   3  -5   2       1261.58       1161.75        31.02 o                         
   4  -5   2        201.02        179.30         8.91 o                         
   5  -5   2         50.49         52.04         8.47 o                         
   6  -5   2        524.32        526.20        23.42 o                         
   7  -5   2       1380.54       1511.99        43.95 o                         
   8  -5   2          8.51          3.00        13.66 o                         
   9  -5   2        150.05        206.04        27.96 o                         
  10  -5   2        324.21        447.00        25.69 o                         
  11  -5   2         61.34         62.17        25.29 o                         
  -9  -4   2         62.23         30.18        22.01 o                         
  -8  -4   2        301.12        291.53        26.74 o                         
  -7  -4   2        297.56        290.85        22.02 o                         
  -6  -4   2        100.21         98.55        17.30 o                         
  -5  -4   2        558.43        561.61        24.29 o                         
  -4  -4   2        316.68        333.33        17.30 o                         
  -3  -4   2        781.64        799.18        25.32 o                         
  -2  -4   2       1349.42       1429.94        35.26 o                         
  -1  -4   2       1716.70       1739.01        40.69 o                         
   0  -4   2        842.99        736.68        21.44 o                         
   1  -4   2        751.25        621.40        16.12 o                         
   2  -4   2         32.51         19.62         2.35 o                         
   3  -4   2       3134.83       3256.68        75.24 o                         
   4  -4   2        371.37        326.71        11.84 o                         
   5  -4   2        296.29        272.85        11.42 o                         
   6  -4   2        470.43        494.55        21.42 o                         
   7  -4   2        524.23        542.28        29.70 o                         
   8  -4   2        268.70        296.42        17.36 o                         
   9  -4   2        181.34        164.55        23.98 o                         
  10  -4   2        111.27        117.44        23.10 o                         
  11  -4   2        130.20        127.15        21.39 o                         
  -9  -3   2        166.01        149.28        38.69 o                         
  -8  -3   2        113.57        143.13        22.83 o                         
  -7  -3   2        114.06        118.27        17.33 o                         
  -6  -3   2        173.22        168.08        15.38 o                         
  -5  -3   2       1129.88       1147.58        47.18 o                         
  -4  -3   2        790.00        851.52        25.16 o                         
  -3  -3   2        689.24        721.03        25.21 o                         
  -2  -3   2        849.91        772.58        21.46 o                         
  -1  -3   2       2418.70       2397.64        53.89 o                         
   0  -3   2       3096.41       3141.93        62.79 o                         
   1  -3   2       2878.29       2617.13        49.74 o                         
   3  -3   2        753.82        652.38        18.64 o                         
   4  -3   2        548.82        501.50        16.52 o                         
   5  -3   2        694.93        716.11        54.78 o                         
   6  -3   2        904.29        949.92        34.85 o                         
   7  -3   2        397.74        371.82        19.62 o                         
   8  -3   2         86.93         94.03        15.19 o                         
   9  -3   2        260.26        264.19        18.07 o                         
  10  -3   2         99.28        123.12        29.33 o                         
  11  -3   2         18.60         38.88        18.21 o                         
 -10  -2   2         28.72         27.25        22.59 o                         
  -9  -2   2        180.33        135.93        23.49 o                         
  -8  -2   2        197.76        206.03        34.36 o                         
  -7  -2   2        221.99        215.67        18.66 o                         
  -6  -2   2        126.59        150.82        13.64 o                         
  -5  -2   2        699.05        692.86        26.27 o                         
  -4  -2   2       1820.24       1848.41        47.81 o                         
  -3  -2   2       2024.56       1964.56        48.37 o                         
  -2  -2   2        507.07        500.10        15.82 o                         
  -1  -2   2       6408.95       6778.84       180.40 o                         
   0  -2   2         30.57         26.21         3.86 o                         
   1  -2   2        184.77        111.18         4.74 o                         
   2  -2   2        818.69        747.25        27.98 o                         
   3  -2   2       1130.88       1001.79        27.02 o                         
   4  -2   2       1145.18       1148.49        32.58 o                         
   5  -2   2        129.63        145.73         9.57 o                         
   6  -2   2        102.39         94.08        15.98 o                         
   7  -2   2       1515.98       1582.50        49.16 o                         
   8  -2   2        306.23        307.67        23.28 o                         
   9  -2   2          8.47         34.47        16.66 o                         
  10  -2   2        143.86         95.28        28.48 o                         
  11  -2   2         43.96         34.28        21.42 o                         
 -10  -1   2        117.55        116.23        19.75 o                         
  -9  -1   2         55.73         58.05        19.55 o                         
  -8  -1   2        160.56        153.42        15.77 o                         
  -7  -1   2        834.07        834.78        30.38 o                         
  -6  -1   2        246.30        274.19        15.18 o                         
  -5  -1   2        518.78        518.61        21.32 o                         
  -4  -1   2        765.03        788.29        45.08 o                         
  -3  -1   2       3343.27       3321.85       102.35 o                         
  -2  -1   2       1100.05        967.80        26.47 o                         
  -1  -1   2       1267.37        943.39        20.78 o                         
   0  -1   2        524.43        386.93        10.43 o                         
   1  -1   2        286.96        175.51         6.56 o                         
   2  -1   2        231.44        320.80        14.35 o                         
   3  -1   2       1381.67       1219.25        33.13 o                         
   4  -1   2       1624.40       1615.35        43.20 o                         
   5  -1   2        449.10        482.79        27.86 o                         
   6  -1   2        602.58        594.72        22.89 o                         
   7  -1   2        323.74        339.51        18.69 o                         
   8  -1   2        191.80        177.73        18.81 o                         
   9  -1   2        166.17        164.55        16.70 o                         
  10  -1   2        147.09        158.88        25.38 o                         
 -10   0   2        269.74        268.67        24.00 o                         
  -9   0   2         66.78         74.70        16.95 o                         
  -8   0   2         83.71         91.87        15.34 o                         
  -7   0   2        735.35        760.61        25.01 o                         
  -6   0   2        281.16        269.83        12.66 o                         
  -5   0   2       1123.96       1081.06        31.08 o                         
  -4   0   2        802.30        779.79        20.96 o                         
  -3   0   2       2289.21       2010.66        42.72 o                         
  -2   0   2       2065.62       1746.13        38.76 o                         
  -1   0   2       1450.63       1485.29        76.99 o                         
   0   0   2        161.30         72.71        29.48 o                         
   1   0   2       9519.78      10323.66       390.51 o                         
   2   0   2        361.02        524.18        16.61 o                         
   3   0   2          0.71          7.20         7.05 o                         
   4   0   2       2536.34       2622.12        64.66 o                         
   5   0   2        765.28        794.44        31.91 o                         
   6   0   2        755.80        794.18        28.88 o                         
   7   0   2        234.16        252.16        29.66 o                         
   8   0   2        196.33        200.86        26.02 o                         
   9   0   2        182.85        190.23        18.64 o                         
  10   0   2         47.99         22.18        19.61 o                         
 -11   1   2         77.70         79.24        19.28 o                         
 -10   1   2        123.81         97.30        25.54 o                         
  -9   1   2        375.77        380.78        22.22 o                         
  -8   1   2         68.46         91.44        19.80 o                         
  -7   1   2        114.14        104.05        10.99 o                         
  -6   1   2        676.99        708.26        20.94 o                         
  -5   1   2       1293.34       1305.51        33.33 o                         
  -4   1   2        354.32        375.88        12.57 o                         
  -3   1   2       1944.75       1835.47        41.90 o                         
  -2   1   2        942.71        709.38        24.30 o                         
  -1   1   2        580.68        517.64        13.34 o                         
   0   1   2         94.81        173.59         7.41 o                         
   1   1   2        433.96        325.29        12.88 o                         
   2   1   2       4202.08       4312.92        96.66 o                         
   3   1   2        335.33        284.81        15.54 o                         
   4   1   2        653.58        501.60        58.21 o                         
   5   1   2       1134.97       1189.41        40.72 o                         
   6   1   2        448.36        490.65        21.67 o                         
   7   1   2         85.84         91.73        13.79 o                         
   8   1   2        244.54        226.72        17.06 o                         
   9   1   2        116.88         95.09        21.38 o                         
  10   1   2         96.58         81.30        22.67 o                         
 -11   2   2        102.78        124.67        21.96 o                         
 -10   2   2         27.23         49.02        21.60 o                         
  -9   2   2         87.92         97.38        14.56 o                         
  -8   2   2        110.24        113.55        12.15 o                         
  -7   2   2        397.39        391.66        15.96 o                         
  -6   2   2       1233.67       1343.49        63.64 o                         
  -5   2   2       1122.20       1187.30        30.48 o                         
  -4   2   2         17.60         39.66         6.02 o                         
  -3   2   2        827.65        744.44        19.31 o                         
  -2   2   2       2784.54       2600.37        52.37 o                         
  -1   2   2        801.14        732.86        18.01 o                         
   0   2   2        492.17        343.73        11.37 o                         
   1   2   2         53.39         14.90         5.76 o                         
   2   2   2       1350.11       1399.06        37.32 o                         
   3   2   2       1553.03       1626.54        44.12 o                         
   4   2   2        774.17        791.02        28.45 o                         
   5   2   2        233.34        244.09        15.84 o                         
   6   2   2        511.71        488.41        25.90 o                         
   7   2   2        202.58        143.41        67.44 o                         
   8   2   2        100.06         72.79        24.64 o                         
   9   2   2         89.07         36.55        21.36 o                         
 -11   3   2         23.89         44.69        25.16 o                         
 -10   3   2        195.90        173.55        18.64 o                         
  -9   3   2        128.05        136.37        14.38 o                         
  -8   3   2         97.40        118.19        14.80 o                         
  -7   3   2        579.62        618.16        22.16 o                         
  -6   3   2        154.14        132.04        10.31 o                         
  -5   3   2       1216.59       1220.54        29.69 o                         
  -4   3   2       1462.28       1600.48        35.57 o                         
  -3   3   2          3.01          8.48         3.32 o                         
  -2   3   2       1501.40       1393.01        32.08 o                         
  -1   3   2        337.54        306.38         9.68 o                         
   0   3   2        191.01        125.16         8.38 o                         
   1   3   2       2238.56       2179.58        53.21 o                         
   2   3   2        619.10        637.65        21.97 o                         
   3   3   2         57.50         64.94        18.78 o                         
   4   3   2        961.86       1040.34        32.24 o                         
   5   3   2        206.74        241.71        25.57 o                         
   6   3   2        550.80        564.65        23.68 o                         
   7   3   2        261.27        249.50        20.11 o                         
   8   3   2         81.57         65.56        32.09 o                         
   9   3   2        108.49         84.26        21.95 o                         
 -11   4   2         28.15         47.42        28.89 o                         
 -10   4   2        106.44        106.57        19.15 o                         
  -9   4   2        287.92        339.20        21.54 o                         
  -8   4   2        234.66        257.14        14.77 o                         
  -7   4   2        230.70        253.55        15.79 o                         
  -6   4   2        365.04        405.35        14.59 o                         
  -5   4   2        319.72        275.84        23.13 o                         
  -4   4   2        568.03        597.83        15.86 o                         
  -3   4   2       1382.84       1412.51        31.81 o                         
  -2   4   2       1042.22        955.12        23.46 o                         
  -1   4   2         41.42         70.37         5.65 o                         
   0   4   2        279.33        235.93        11.30 o                         
   1   4   2        511.94        530.41        22.20 o                         
   2   4   2        758.57        789.84        25.76 o                         
   3   4   2        334.50        374.15        17.20 o                         
   4   4   2        637.75        718.46        24.86 o                         
   5   4   2        394.56        428.10        46.07 o                         
   6   4   2        445.76        458.51        23.80 o                         
   7   4   2        100.09         97.60        16.06 o                         
   8   4   2        124.34         86.21        17.65 o                         
 -11   5   2         93.07         92.67        22.88 o                         
 -10   5   2         75.61         75.08        16.49 o                         
  -9   5   2         92.69         85.65        18.57 o                         
  -8   5   2        269.98        284.30        14.72 o                         
  -7   5   2         19.87         22.72        10.63 o                         
  -6   5   2        619.02        672.66        41.40 o                         
  -5   5   2       1645.36       1784.53        50.27 o                         
  -4   5   2         50.32         49.59         6.09 o                         
  -3   5   2          6.59         11.57         5.96 o                         
  -2   5   2       1032.18        926.35        27.82 o                         
  -1   5   2        194.57        221.73        11.42 o                         
   0   5   2        676.57        633.86        20.44 o                         
   1   5   2        146.31        138.32        13.11 o                         
   2   5   2        459.98        555.26        21.42 o                         
   3   5   2        807.50        914.51        33.54 o                         
   4   5   2        750.81        819.63        28.96 o                         
   5   5   2        420.05        424.15        24.75 o                         
   6   5   2        194.54        199.01        23.51 o                         
   7   5   2         36.34         34.60        23.07 o                         
 -11   6   2         71.57         65.37        26.99 o                         
 -10   6   2        121.04        132.83        34.02 o                         
  -9   6   2          5.91         27.13        18.21 o                         
  -8   6   2         43.74         64.27        11.81 o                         
  -7   6   2        682.45        722.83        23.53 o                         
  -6   6   2        653.91        692.23        20.83 o                         
  -5   6   2         96.72         92.55        12.95 o                         
  -4   6   2        379.33        387.40        21.85 o                         
  -3   6   2        200.53        203.65        14.46 o                         
  -2   6   2        507.00        517.46        19.57 o                         
  -1   6   2         35.12         31.54         7.70 o                         
   0   6   2        301.13        321.70        15.42 o                         
   1   6   2       1000.03       1089.54        36.25 o                         
   2   6   2       1204.82       1322.85        43.82 o                         
   3   6   2        414.33        432.65        22.46 o                         
   4   6   2        260.81        255.21        18.50 o                         
   5   6   2         93.43         85.16        16.98 o                         
   6   6   2        177.81        146.99        26.57 o                         
   7   6   2        101.11         50.97        19.36 o                         
 -10   7   2         56.25         46.06        21.07 o                         
  -9   7   2        248.96        261.17        19.81 o                         
  -8   7   2        337.50        346.06        18.25 o                         
  -7   7   2        180.79        197.72        14.23 o                         
  -6   7   2        275.52        312.78        12.99 o                         
  -5   7   2         58.10         73.92         7.24 o                         
  -4   7   2        190.67        196.05        16.86 o                         
  -3   7   2        360.74        368.64        16.82 o                         
  -2   7   2        636.71        698.67        22.67 o                         
  -1   7   2         35.84         36.18        11.49 o                         
   0   7   2        433.14        445.20        18.94 o                         
   1   7   2       1303.89       1319.33        39.67 o                         
   2   7   2        407.06        434.95        31.86 o                         
   3   7   2         36.12         52.30        22.65 o                         
   4   7   2        238.57        259.11        20.70 o                         
   5   7   2        146.78        150.68        20.18 o                         
   6   7   2         87.16         69.87        18.46 o                         
 -10   8   2        297.96        232.38        29.08 o                         
  -9   8   2         96.95         94.74        18.41 o                         
  -8   8   2         96.10        104.83        13.31 o                         
  -7   8   2         51.10         71.98        12.69 o                         
  -6   8   2        509.20        534.65        20.33 o                         
  -5   8   2        407.86        418.69        14.96 o                         
  -4   8   2          1.78         -3.87         7.19 o                         
  -3   8   2         59.76         79.32         9.92 o                         
  -2   8   2       1159.71       1150.09        36.04 o                         
  -1   8   2        327.29        333.32        16.33 o                         
   0   8   2        205.04        220.95        23.44 o                         
   1   8   2        182.02        172.25        37.60 o                         
   2   8   2        208.06        235.89        19.32 o                         
   3   8   2        183.93        186.83        19.74 o                         
   4   8   2         83.59        101.48        19.35 o                         
   5   8   2        180.14        171.27        24.49 o                         
  -9   9   2        150.84        130.65        18.36 o                         
  -8   9   2         86.59         89.15        27.85 o                         
  -7   9   2          2.12         15.61        11.88 o                         
  -6   9   2        246.35        234.62        20.95 o                         
  -5   9   2        473.17        442.64        23.32 o                         
  -4   9   2        113.75        109.39         8.36 o                         
  -3   9   2         56.41         41.09        10.38 o                         
  -2   9   2        449.46        377.99        37.16 o                         
  -1   9   2        150.86        143.63        15.09 o                         
   0   9   2         99.09         90.06        16.44 o                         
   1   9   2        161.63        148.55        18.96 o                         
   2   9   2        231.85        236.64        24.09 o                         
   3   9   2        296.09        255.93        23.65 o                         
  -9  10   2         37.89         25.45        15.61 o                         
  -4  10   2        128.73         70.27         7.76 o                         
  -3  10   2        162.24        121.41        11.94 o                         
  -2  10   2        174.85        120.91        15.56 o                         
  -1  10   2         98.88         77.21        18.82 o                         
   0  10   2         51.71         66.19        18.76 o                         
   1  10   2        291.09        255.27        71.45 o                         
   2  10   2        457.08        347.75        66.36 o                         
  -3  11   2         26.15         13.52         9.67 o                         
  -2  11   2         71.92         37.47        16.09 o                         
  -1  11   2        155.52        121.99        18.78 o                         
   0  11   2        463.41        271.07        51.98 o                         
   0 -12   3        110.86         89.91        23.68 o                         
   1 -12   3        201.20        115.55        77.68 o                         
  -2 -11   3        148.65        116.05        19.37 o                         
  -1 -11   3         99.20         89.77        20.37 o                         
   0 -11   3        126.20        131.84        27.39 o                         
   1 -11   3         60.91         38.71        31.53 o                         
  -3 -10   3        138.40        119.35        21.13 o                         
  -2 -10   3        165.82        161.01        17.18 o                         
  -1 -10   3        135.89         98.00        18.10 o                         
   0 -10   3         67.07         71.60        12.95 o                         
   1 -10   3        165.32        171.75        12.37 o                         
   9 -10   3        270.63        142.51        16.12 o                         
  -5  -9   3         92.55        110.86        20.12 o                         
  -4  -9   3         60.36         63.65        24.96 o                         
  -3  -9   3         91.59        113.65        18.56 o                         
  -2  -9   3         92.78         93.90        14.53 o                         
  -1  -9   3        336.61        353.93        18.84 o                         
   0  -9   3        357.04        365.16        20.36 o                         
   1  -9   3        376.70        367.02        15.07 o                         
   2  -9   3        124.43         97.37         7.40 o                         
   8  -9   3        166.72        104.74        13.70 o                         
   9  -9   3        320.13        227.58        54.61 o                         
  10  -9   3        233.89        169.28        25.75 o                         
  -6  -8   3         33.09         16.34        20.06 o                         
  -5  -8   3         43.71         56.40        24.88 o                         
  -4  -8   3         40.70         35.55        16.85 o                         
  -3  -8   3        527.36        536.01        27.51 o                         
  -2  -8   3        372.77        422.16        19.03 o                         
  -1  -8   3         59.65         72.43        10.46 o                         
   0  -8   3        299.40        320.57        12.76 o                         
   1  -8   3       1208.21       1258.32        37.61 o                         
   2  -8   3        198.94        188.59         9.35 o                         
   6  -8   3        525.89        421.22        68.84 o                         
   7  -8   3        254.96        210.55        21.59 o                         
   8  -8   3        694.56        663.23        63.05 o                         
   9  -8   3        417.24        312.33        20.11 o                         
  10  -8   3         38.81         42.01        19.34 o                         
  -7  -7   3         12.78         -9.09        27.50 o                         
  -6  -7   3        113.70        156.48        25.97 o                         
  -5  -7   3        207.63        210.71        17.16 o                         
  -4  -7   3          3.75         12.48        14.11 o                         
  -3  -7   3        488.26        526.92        30.40 o                         
  -2  -7   3       1149.51       1227.41        34.63 o                         
  -1  -7   3        515.34        523.85        21.22 o                         
   0  -7   3        227.53        257.74        11.68 o                         
   1  -7   3         97.10         97.85         6.60 o                         
   2  -7   3        143.39        131.44         7.73 o                         
   5  -7   3       1229.95       1175.56        48.34 o                         
   6  -7   3        978.52        986.12        45.62 o                         
   7  -7   3         32.85         34.65        12.63 o                         
   8  -7   3        559.50        545.10        33.76 o                         
   9  -7   3        357.90        333.22        23.93 o                         
  10  -7   3          7.49          5.96        19.54 o                         
  11  -7   3          3.52         28.03        26.11 o                         
  -7  -6   3          9.13          9.28        17.99 o                         
  -6  -6   3        220.89        196.24        17.42 o                         
  -5  -6   3        403.24        391.80        21.08 o                         
  -4  -6   3        156.82        147.21        14.34 o                         
  -3  -6   3        588.55        638.87        23.37 o                         
  -2  -6   3        892.98        988.26        46.45 o                         
  -1  -6   3        328.56        288.27        21.65 o                         
   0  -6   3         10.11         19.37         4.83 o                         
   1  -6   3       1222.66       1208.12        27.72 o                         
   2  -6   3       2548.46       2552.40        49.93 o                         
   3  -6   3        216.89        213.89         7.79 o                         
   4  -6   3        110.97        103.33         9.42 o                         
   5  -6   3       1445.39       1586.07        58.93 o                         
   6  -6   3       1795.29       1872.31        51.74 o                         
   7  -6   3        112.11        117.51        18.79 o                         
   8  -6   3          6.25          3.32        13.21 o                         
   9  -6   3         97.42        116.35        16.90 o                         
  10  -6   3        506.35        458.41        32.11 o                         
  11  -6   3         90.46         70.51        20.73 o                         
  -8  -5   3         24.81         24.26        22.08 o                         
  -7  -5   3         70.27         65.56        16.73 o                         
  -6  -5   3        271.76        280.38        17.55 o                         
  -5  -5   3        520.36        550.73        33.58 o                         
  -4  -5   3        414.14        441.45        16.99 o                         
  -3  -5   3        644.50        692.99        23.04 o                         
  -2  -5   3        385.00        408.41        44.93 o                         
  -1  -5   3       1136.93       1216.23        30.04 o                         
   0  -5   3        929.51        888.84        22.57 o                         
   1  -5   3        289.62        254.52         8.02 o                         
   2  -5   3       2520.40       2433.43        48.27 o                         
   3  -5   3       1258.37       1327.77        42.45 o                         
   4  -5   3        283.36        295.60        12.02 o                         
   5  -5   3        518.78        537.85        19.40 o                         
   6  -5   3        583.34        643.86        28.71 o                         
   7  -5   3        139.24        186.80        21.85 o                         
   8  -5   3        636.07        714.58        28.83 o                         
   9  -5   3        423.88        427.06        23.47 o                         
  10  -5   3        260.09        230.66        35.67 o                         
  11  -5   3         33.31         21.76        18.93 o                         
  -9  -4   3         61.68         63.43        23.40 o                         
  -8  -4   3        119.33        120.63        17.44 o                         
  -7  -4   3        240.69        248.12        21.96 o                         
  -6  -4   3        390.42        380.30        20.28 o                         
  -5  -4   3        631.73        612.09        21.97 o                         
  -4  -4   3         71.58         79.66         9.71 o                         
  -3  -4   3        673.29        696.14        25.06 o                         
  -2  -4   3       3236.54       3409.91        79.75 o                         
  -1  -4   3        782.74        757.41        19.74 o                         
   0  -4   3        989.56       1003.33        25.09 o                         
   1  -4   3        824.60        772.86        18.55 o                         
   2  -4   3        529.82        440.65        11.64 o                         
   3  -4   3       1635.66       1613.45        36.79 o                         
   4  -4   3        788.48        842.26        27.96 o                         
   5  -4   3        450.10        497.68        17.00 o                         
   6  -4   3       1915.61       2116.64        54.86 o                         
   7  -4   3        254.06        273.49        16.97 o                         
   8  -4   3        574.99        642.96        42.91 o                         
   9  -4   3        478.65        526.40        44.23 o                         
  10  -4   3         41.31          4.70        18.66 o                         
  11  -4   3          3.91         16.22        19.28 o                         
  -9  -3   3        190.66        187.62        35.09 o                         
  -8  -3   3        138.05        142.72        16.88 o                         
  -7  -3   3         69.62         80.34        13.72 o                         
  -6  -3   3        362.10        307.08        17.52 o                         
  -5  -3   3       1110.79       1096.82        41.05 o                         
  -4  -3   3       1030.04        995.84        28.20 o                         
  -3  -3   3        424.23        417.43        15.09 o                         
  -2  -3   3       1409.60       1396.56        35.29 o                         
  -1  -3   3       2354.37       2202.96        47.81 o                         
   0  -3   3        964.27        852.20        20.30 o                         
   1  -3   3        194.95        128.64         5.61 o                         
   2  -3   3       2693.16       2586.74        63.95 o                         
   3  -3   3        369.96        362.77        18.09 o                         
   4  -3   3        845.14        984.40        27.12 o                         
   5  -3   3       1855.91       2040.62        58.80 o                         
   6  -3   3       2206.65       2494.45        67.30 o                         
   7  -3   3        301.08        349.66        16.79 o                         
   8  -3   3        223.26        242.92        15.79 o                         
   9  -3   3         17.27         22.80        14.36 o                         
  10  -3   3         10.09         26.06        19.54 o                         
  11  -3   3         30.37         29.19        24.02 o                         
 -10  -2   3         19.79          2.17        25.23 o                         
  -9  -2   3        188.46        188.51        18.86 o                         
  -8  -2   3        215.77        177.06        26.59 o                         
  -7  -2   3         92.98         97.71        39.87 o                         
  -6  -2   3        677.46        623.35        31.16 o                         
  -5  -2   3        532.15        492.83        21.34 o                         
  -4  -2   3       1097.37       1110.66        34.14 o                         
  -3  -2   3       3364.80       3431.13        68.76 o                         
  -2  -2   3        729.54        693.23        18.71 o                         
  -1  -2   3          7.47          8.11         6.85 o                         
   0  -2   3       1985.32       1877.57        40.44 o                         
   1  -2   3        109.93        106.08         5.25 o                         
   2  -2   3       7051.70       7737.76       157.66 o                         
   3  -2   3       2654.45       2757.47        71.69 o                         
   4  -2   3        659.98        679.81        21.28 o                         
   5  -2   3       1399.01       1536.05        42.30 o                         
   6  -2   3       1191.36       1308.66        57.42 o                         
   7  -2   3         15.88         19.51        11.59 o                         
   8  -2   3         16.27         34.59        21.08 o                         
   9  -2   3         33.18         49.64        15.31 o                         
  10  -2   3        250.72        214.93        19.65 o                         
 -10  -1   3         69.25         46.66        26.41 o                         
  -9  -1   3         33.16         33.43        18.29 o                         
  -8  -1   3        164.42        139.95        14.98 o                         
  -7  -1   3        591.64        594.04        24.23 o                         
  -6  -1   3        962.78        935.31        56.71 o                         
  -5  -1   3        844.50        833.66        32.52 o                         
  -4  -1   3        709.61        703.95        26.43 o                         
  -3  -1   3        373.13        281.07        21.45 o                         
  -2  -1   3       3225.63       3090.24        72.14 o                         
  -1  -1   3       1418.81       1215.75        27.68 o                         
   0  -1   3       3531.44       3109.50        63.34 o                         
   1  -1   3       1916.97       1896.58       127.70 o                         
   2  -1   3        996.48        868.72        28.65 o                         
   3  -1   3       1407.71       1382.20        35.39 o                         
   4  -1   3       3374.87       3821.75       105.55 o                         
   5  -1   3        443.32        473.49        19.49 o                         
   6  -1   3         38.74         49.47        11.66 o                         
   7  -1   3          5.45          9.21        14.24 o                         
   8  -1   3        434.71        416.93        36.28 o                         
   9  -1   3        377.72        334.95        20.79 o                         
  10  -1   3         65.70         55.40        16.32 o                         
 -10   0   3        159.58        126.85        19.04 o                         
  -9   0   3        227.12        243.54        21.88 o                         
  -8   0   3        134.28        123.25        17.54 o                         
  -7   0   3        453.13        473.50        20.77 o                         
  -6   0   3       1543.67       1562.23        37.53 o                         
  -5   0   3        767.40        763.97        21.72 o                         
  -4   0   3       1078.91        969.85        24.23 o                         
  -3   0   3        740.21        658.81        30.88 o                         
  -2   0   3       4451.27       4161.85       177.91 o                         
  -1   0   3        425.26        321.09        12.11 o                         
   0   0   3        355.66        223.95        20.61 o                         
   1   0   3       2748.40       2867.01        91.22 o                         
   2   0   3       6312.65       6624.10       300.99 o                         
   3   0   3        123.27         97.58         8.06 o                         
   4   0   3         23.56         26.33         8.67 o                         
   5   0   3        406.50        396.56        21.50 o                         
   6   0   3       1422.84       1509.62        43.14 o                         
   7   0   3        272.65        279.75        20.22 o                         
   8   0   3         92.25        106.20        17.00 o                         
   9   0   3        200.01        194.21        20.00 o                         
  10   0   3         61.61         22.40        23.67 o                         
 -11   1   3         46.83         29.43        30.52 o                         
 -10   1   3         81.24        104.97        28.64 o                         
  -9   1   3        439.46        450.40        21.01 o                         
  -8   1   3        828.20        873.16        41.35 o                         
  -7   1   3         24.92         27.91        12.70 o                         
  -6   1   3       1169.47       1198.28        36.99 o                         
  -5   1   3       1749.97       1848.51        44.16 o                         
  -4   1   3        528.13        448.30        16.25 o                         
  -3   1   3       1040.66        946.71        24.15 o                         
  -2   1   3       2792.29       2658.99        69.43 o                         
  -1   1   3        304.87        211.02        15.12 o                         
   0   1   3       1632.31       1485.52        35.00 o                         
   1   1   3         49.98         57.07         5.89 o                         
   2   1   3       2401.10       2167.41        51.69 o                         
   3   1   3       1469.13       1358.55        42.09 o                         
   4   1   3        126.16        156.71        18.34 o                         
   5   1   3        948.44       1066.96        56.82 o                         
   6   1   3        834.66        939.09        31.91 o                         
   7   1   3         67.70         61.00        13.24 o                         
   8   1   3         91.45         89.60        17.92 o                         
   9   1   3         93.00         83.01        23.18 o                         
 -11   2   3        139.97        124.87        22.08 o                         
 -10   2   3        122.78        124.61        23.41 o                         
  -9   2   3        131.23        157.83        17.39 o                         
  -8   2   3        604.52        619.88        23.23 o                         
  -7   2   3        490.98        532.35        19.63 o                         
  -6   2   3       1072.50       1096.19        30.73 o                         
  -5   2   3        973.20        970.18        29.44 o                         
  -4   2   3        593.73        583.86        16.34 o                         
  -3   2   3         30.18          8.18         4.37 o                         
  -2   2   3       1209.51       1182.34        27.13 o                         
  -1   2   3       2030.68       1798.91        40.41 o                         
   0   2   3       1895.74       1762.00        50.32 o                         
   1   2   3          1.12         13.17         6.78 o                         
   2   2   3       1296.94       1355.33        36.81 o                         
   3   2   3       2939.36       3209.27        74.29 o                         
   4   2   3        601.57        643.18        26.44 o                         
   5   2   3        386.86        406.28        28.43 o                         
   6   2   3        260.13        268.04        18.65 o                         
   7   2   3         27.88          1.28        19.67 o                         
   8   2   3         24.29         16.23        20.38 o                         
   9   2   3         52.43         56.52        18.95 o                         
 -11   3   3         68.94         42.45        19.64 o                         
 -10   3   3        167.15        186.38        20.87 o                         
  -9   3   3        325.26        360.25        19.69 o                         
  -8   3   3        332.26        325.55        19.82 o                         
  -7   3   3        362.49        367.31        17.66 o                         
  -6   3   3        659.18        707.28        21.09 o                         
  -5   3   3        175.43        165.66         9.04 o                         
  -4   3   3       2035.38       2051.76        42.53 o                         
  -3   3   3        287.06        242.69         8.34 o                         
  -2   3   3         57.68         43.98         5.27 o                         
  -1   3   3       1038.25        966.26        24.42 o                         
   0   3   3       2373.54       2345.17        60.50 o                         
   1   3   3       1538.23       1733.86        46.01 o                         
   2   3   3        833.18        879.75        28.06 o                         
   3   3   3        610.83        677.86        22.91 o                         
   4   3   3        579.65        622.13        25.04 o                         
   5   3   3         58.43         54.36        12.62 o                         
   6   3   3          5.31         -6.39        14.57 o                         
   7   3   3        178.81        185.40        21.02 o                         
   8   3   3         71.19         69.07        20.39 o                         
 -11   4   3         46.05         48.27        25.70 o                         
 -10   4   3        146.13        169.03        23.86 o                         
  -9   4   3        254.39        248.42        19.41 o                         
  -8   4   3        668.47        674.98        22.33 o                         
  -7   4   3        166.51        183.08        12.12 o                         
  -6   4   3        325.20        375.63        16.26 o                         
  -5   4   3        306.96        328.87        11.89 o                         
  -4   4   3        625.45        612.58        18.49 o                         
  -3   4   3       1133.69       1098.90        25.51 o                         
  -2   4   3        627.24        615.39        23.58 o                         
  -1   4   3        443.60        450.88        15.57 o                         
   0   4   3        793.19        802.69        22.57 o                         
   1   4   3        587.50        680.56        23.27 o                         
   2   4   3        776.24        850.40        25.88 o                         
   3   4   3        408.52        430.35        19.69 o                         
   4   4   3          2.46         -3.04        12.32 o                         
   5   4   3        189.31        193.61        17.04 o                         
   6   4   3        183.31        211.05        22.96 o                         
   7   4   3         69.57         67.75        23.99 o                         
   8   4   3        100.74         69.62        20.12 o                         
 -11   5   3        195.48        156.76        24.35 o                         
 -10   5   3        167.17        194.95        24.11 o                         
  -9   5   3         25.16          5.82        20.82 o                         
  -8   5   3        370.60        361.70        17.96 o                         
  -7   5   3        486.12        512.36        19.53 o                         
  -6   5   3        637.14        687.02        19.31 o                         
  -5   5   3        416.76        438.78        19.81 o                         
  -4   5   3        190.28        174.93         8.31 o                         
  -3   5   3        412.66        406.39        11.51 o                         
  -2   5   3        288.55        294.16        13.65 o                         
  -1   5   3        338.45        340.22        25.55 o                         
   0   5   3       1556.99       1717.03        45.83 o                         
   1   5   3        292.66        364.25        18.51 o                         
   2   5   3          1.90         12.04         9.40 o                         
   3   5   3        544.05        603.70        24.88 o                         
   4   5   3        261.53        296.16        17.89 o                         
   5   5   3        261.46        261.86        19.80 o                         
   6   5   3        113.98        114.99        16.56 o                         
   7   5   3         35.52         21.50        19.42 o                         
 -11   6   3        140.50        119.44        22.40 o                         
 -10   6   3        118.36         81.14        22.99 o                         
  -9   6   3        174.42        202.91        23.48 o                         
  -8   6   3        293.43        312.63        21.41 o                         
  -7   6   3        492.19        477.84        19.22 o                         
  -6   6   3        381.54        399.91        25.08 o                         
  -5   6   3          5.27          9.33         6.92 o                         
  -4   6   3        397.37        437.10        14.23 o                         
  -3   6   3        618.95        633.15        18.41 o                         
  -2   6   3         29.38         30.99         8.60 o                         
  -1   6   3        293.31        354.70        14.95 o                         
   0   6   3        312.34        333.51        15.94 o                         
   1   6   3        581.46        637.62        27.44 o                         
   2   6   3        495.15        547.20        23.01 o                         
   3   6   3        217.31        262.59        18.41 o                         
   4   6   3        148.52        160.51        23.38 o                         
   5   6   3        177.79        188.14        19.69 o                         
   6   6   3         23.97          1.32        16.73 o                         
 -10   7   3        223.86        198.35        26.58 o                         
  -9   7   3        358.48        408.52        22.64 o                         
  -8   7   3        132.65        165.32        15.56 o                         
  -7   7   3        139.16        152.63        13.49 o                         
  -6   7   3        257.69        309.86        13.83 o                         
  -5   7   3          1.21          3.38         7.17 o                         
  -4   7   3         24.04         43.96         7.71 o                         
  -3   7   3        946.78        937.96        25.81 o                         
  -2   7   3        154.08        164.23        14.01 o                         
  -1   7   3        173.74        169.51        16.76 o                         
   0   7   3        449.85        475.20        20.80 o                         
   1   7   3        516.92        576.04        24.32 o                         
   2   7   3        286.41        271.73        21.92 o                         
   3   7   3        114.64        118.69        22.67 o                         
   4   7   3         33.75         45.25        21.57 o                         
   5   7   3        150.15        136.12        20.94 o                         
 -10   8   3        202.18        186.51        25.29 o                         
  -9   8   3         76.12         83.77        18.24 o                         
  -8   8   3         32.71         54.06        27.73 o                         
  -7   8   3         42.76         56.77        11.90 o                         
  -6   8   3        113.34        133.54        11.50 o                         
  -5   8   3        316.77        332.58        19.67 o                         
  -4   8   3         13.87         30.56         8.81 o                         
  -3   8   3        114.16        135.69        13.36 o                         
  -2   8   3        530.88        577.29        67.53 o                         
  -1   8   3        390.62        426.24        42.90 o                         
   0   8   3        204.10        216.15        17.49 o                         
   1   8   3        273.56        264.88        18.05 o                         
   2   8   3         33.58         34.20        15.55 o                         
   3   8   3         71.40         61.54        18.43 o                         
   4   8   3         57.74         69.52        24.85 o                         
  -9   9   3         39.35         22.80        20.00 o                         
  -8   9   3         26.56         28.28        19.02 o                         
  -7   9   3        126.29        128.63        13.84 o                         
  -6   9   3        122.18        119.26        13.85 o                         
  -5   9   3         68.90         79.20        10.97 o                         
  -4   9   3        203.50        176.63        12.37 o                         
  -3   9   3        344.73        268.41        25.05 o                         
  -2   9   3         47.74         49.28        14.34 o                         
  -1   9   3        246.43        241.09        19.37 o                         
   0   9   3        157.83        157.67        19.15 o                         
   1   9   3         32.97         30.14        21.26 o                         
   2   9   3         97.08        104.76        43.29 o                         
   3   9   3        138.34        113.51        19.94 o                         
  -8  10   3        196.72        124.04        17.30 o                         
  -7  10   3         99.89         77.55        14.42 o                         
  -6  10   3         58.30         38.62        11.54 o                         
  -5  10   3         12.71          8.45        13.22 o                         
  -4  10   3         69.43         55.29        13.96 o                         
  -3  10   3        443.03        359.25        79.29 o                         
  -2  10   3         20.89         21.44        16.08 o                         
  -1  10   3         20.52         -6.39        17.25 o                         
   0  10   3        191.13        147.49        21.59 o                         
   1  10   3        161.50        171.79        21.34 o                         
  -4  11   3         21.02          6.29        17.65 o                         
  -3  11   3         45.29         13.90        13.71 o                         
  -2  11   3         81.60         51.04        17.59 o                         
  -1  11   3        214.52        177.70        27.43 o                         
   0 -12   4        163.65        131.09        20.27 o                         
   1 -12   4         44.26          1.05        18.55 o                         
  -2 -11   4        152.63        106.05        18.23 o                         
  -1 -11   4         81.97         61.20        24.56 o                         
   0 -11   4         10.61        -15.16        20.14 o                         
   1 -11   4          1.57          2.23        11.04 o                         
  -3 -10   4        148.05        151.18        21.08 o                         
  -2 -10   4         58.33         71.29        19.15 o                         
  -1 -10   4         60.07         61.62        16.82 o                         
   0 -10   4        163.90        167.68        17.20 o                         
   1 -10   4        142.58        133.22        11.24 o                         
   9 -10   4         23.85         20.96        14.56 o                         
  -5  -9   4         24.49         38.01        20.62 o                         
  -4  -9   4        246.90        266.95        23.44 o                         
  -3  -9   4        172.68        173.03        19.55 o                         
  -2  -9   4         18.98         19.09        17.04 o                         
  -1  -9   4        225.79        242.50        16.51 o                         
   0  -9   4        583.26        600.59        21.05 o                         
   1  -9   4        415.91        437.47        15.17 o                         
   2  -9   4        247.66        242.04        11.35 o                         
   7  -9   4        139.29         71.20        10.00 o                         
   8  -9   4        248.72        167.30        15.57 o                         
   9  -9   4         30.97         33.07        15.19 o                         
  10  -9   4        197.65        111.47        19.26 o                         
  -6  -8   4        116.67         82.09        29.04 o                         
  -5  -8   4         86.96         96.54        25.60 o                         
  -4  -8   4        192.97        231.66        27.41 o                         
  -3  -8   4        335.87        349.78        18.40 o                         
  -2  -8   4        378.51        380.05        27.29 o                         
  -1  -8   4        220.49        246.14        19.92 o                         
   0  -8   4        401.71        441.16        16.22 o                         
   1  -8   4         26.49         29.11         8.20 o                         
   2  -8   4         11.54         19.65         5.08 o                         
   3  -8   4        141.67        136.45         6.68 o                         
   5  -8   4        320.31        301.33        20.87 o                         
   6  -8   4        173.93        171.65        23.80 o                         
   7  -8   4        225.60        231.30        40.03 o                         
   8  -8   4        786.78        761.84        40.46 o                         
   9  -8   4        163.42        124.64        17.76 o                         
  10  -8   4          1.12         -1.02        16.92 o                         
  -6  -7   4        234.94        246.84        21.41 o                         
  -5  -7   4        103.32         93.72        15.94 o                         
  -4  -7   4        158.60        146.04        17.50 o                         
  -3  -7   4        410.63        421.14        26.57 o                         
  -2  -7   4       1083.51       1110.61        30.62 o                         
  -1  -7   4         14.65         11.84         8.16 o                         
   0  -7   4        184.64        183.68        10.26 o                         
   1  -7   4         75.69         87.00         6.67 o                         
   2  -7   4        988.69       1039.46        34.17 o                         
   3  -7   4        401.34        389.00        15.60 o                         
   4  -7   4        718.35        688.19        31.02 o                         
   5  -7   4        672.97        687.93        23.28 o                         
   6  -7   4        815.27        861.80        37.70 o                         
   7  -7   4        210.01        267.29        17.11 o                         
   8  -7   4        105.42        112.05        16.70 o                         
   9  -7   4         36.62         40.13        17.52 o                         
  10  -7   4         59.52         50.14        18.67 o                         
  -7  -6   4         65.54         74.87        21.57 o                         
  -6  -6   4        206.37        227.39        20.82 o                         
  -5  -6   4        231.11        225.83        18.61 o                         
  -4  -6   4        884.63        925.11        27.86 o                         
  -3  -6   4        135.62        150.61        11.51 o                         
  -2  -6   4        236.96        254.21        13.24 o                         
  -1  -6   4         25.43         32.09         8.75 o                         
   0  -6   4       1507.93       1537.80        35.65 o                         
   1  -6   4        417.59        435.64        11.97 o                         
   2  -6   4       1167.63       1206.49        29.90 o                         
   3  -6   4        399.56        418.73        26.05 o                         
   4  -6   4        880.64        930.47        34.03 o                         
   5  -6   4       1153.56       1230.49        35.82 o                         
   6  -6   4        302.53        333.10        18.56 o                         
   7  -6   4         79.95        102.98        13.43 o                         
   8  -6   4         59.64         59.13        16.71 o                         
   9  -6   4         43.30         29.84        15.39 o                         
  10  -6   4        316.99        299.68        58.87 o                         
  11  -6   4        203.49        169.57        50.73 o                         
  -8  -5   4         75.19         76.64        22.62 o                         
  -7  -5   4        167.17        175.46        22.75 o                         
  -6  -5   4        365.87        387.37        20.60 o                         
  -5  -5   4         68.28         56.95        11.68 o                         
  -4  -5   4        171.26        199.65        16.30 o                         
  -3  -5   4        126.23        145.26         9.55 o                         
  -2  -5   4        165.91        179.28         9.89 o                         
  -1  -5   4        435.93        482.28        14.56 o                         
   0  -5   4       1682.56       1684.04        38.73 o                         
   1  -5   4        655.12        632.78        16.02 o                         
   2  -5   4       1117.10       1104.42        24.78 o                         
   3  -5   4       1338.88       1390.97        33.19 o                         
   4  -5   4       1387.18       1478.74        38.46 o                         
   5  -5   4        127.03        118.44        10.93 o                         
   6  -5   4          2.89          8.04         9.15 o                         
   7  -5   4        520.30        582.89        27.85 o                         
   8  -5   4        865.98        931.36        33.79 o                         
   9  -5   4        130.25        142.23        17.90 o                         
  10  -5   4        101.11         86.96        18.31 o                         
  11  -5   4        198.60        146.89        19.75 o                         
  -9  -4   4         16.30         15.02        22.19 o                         
  -8  -4   4         58.91         67.68        20.86 o                         
  -7  -4   4        442.97        448.90        21.94 o                         
  -6  -4   4        178.48        174.69        14.45 o                         
  -5  -4   4          1.67         25.62        12.73 o                         
  -4  -4   4        509.71        500.12        20.48 o                         
  -3  -4   4        378.55        403.94        14.84 o                         
  -2  -4   4       1117.01       1128.34        29.35 o                         
  -1  -4   4       1498.70       1609.47        37.82 o                         
   0  -4   4       1106.22       1063.91        24.82 o                         
   1  -4   4        789.23        624.78        21.26 o                         
   2  -4   4        130.44         98.49        11.12 o                         
   3  -4   4        230.06        202.61         8.92 o                         
   4  -4   4       2178.90       2346.32        55.32 o                         
   5  -4   4        610.91        667.09        23.05 o                         
   6  -4   4        162.84        167.93        16.86 o                         
   7  -4   4        662.07        762.64        28.91 o                         
   8  -4   4        638.08        736.05        32.31 o                         
   9  -4   4        333.84        347.34        20.70 o                         
  10  -4   4          8.75         -5.12        21.91 o                         
  11  -4   4        114.74        119.72        23.16 o                         
  -9  -3   4         27.84         46.61        22.37 o                         
  -8  -3   4        122.17        110.50        18.44 o                         
  -7  -3   4        140.49        122.53        14.85 o                         
  -6  -3   4        295.71        299.15        17.38 o                         
  -5  -3   4        120.77        126.54        11.83 o                         
  -4  -3   4       1274.62       1288.90        31.25 o                         
  -3  -3   4       1875.91       1960.24        80.70 o                         
  -2  -3   4        182.53        117.53         9.24 o                         
   0  -3   4        336.65        243.06         8.44 o                         
   1  -3   4       2187.75       2085.09        46.10 o                         
   2  -3   4       1063.70        992.25        25.98 o                         
   3  -3   4        100.79        114.01         7.65 o                         
   4  -3   4       1165.79       1236.77        41.87 o                         
   5  -3   4       2469.29       2763.24        84.13 o                         
   6  -3   4        802.47        900.97        29.17 o                         
   7  -3   4        610.32        670.15        26.87 o                         
   8  -3   4         59.76         54.84        12.95 o                         
   9  -3   4         28.15         26.89        17.45 o                         
  10  -3   4        148.30        131.32        18.56 o                         
 -10  -2   4         69.36         87.64        23.26 o                         
  -9  -2   4         46.76         51.71        20.39 o                         
  -8  -2   4        228.83        161.92        42.80 o                         
  -7  -2   4        263.76        287.97        31.55 o                         
  -6  -2   4        395.82        393.19        26.20 o                         
  -5  -2   4        271.39        266.41        13.57 o                         
  -4  -2   4       1184.73       1090.19        28.29 o                         
  -3  -2   4       1019.53        886.90        22.94 o                         
  -2  -2   4        574.87        799.75        22.12 o                         
  -1  -2   4         89.72        138.82         7.60 o                         
   0  -2   4       4034.12       4140.42        82.70 o                         
   1  -2   4       2718.58       2634.64       102.20 o                         
   2  -2   4        928.34        872.27        23.42 o                         
   3  -2   4       2009.23       2205.06        54.08 o                         
   4  -2   4       3209.81       3697.96        88.56 o                         
   5  -2   4       2613.85       2968.63        80.22 o                         
   6  -2   4         44.32         50.43        12.13 o                         
   7  -2   4          0.40          5.57        11.37 o                         
   8  -2   4        604.98        651.04        30.47 o                         
   9  -2   4        329.43        293.45        30.70 o                         
  10  -2   4         69.85         73.59        18.12 o                         
 -10  -1   4        206.57        210.16        21.85 o                         
  -9  -1   4         32.78         43.76        21.34 o                         
  -8  -1   4          3.84        104.53        20.18 o                         
  -7  -1   4       1203.33       1200.07        32.90 o                         
  -6  -1   4       1921.09       1903.60        44.22 o                         
  -5  -1   4         14.17         20.94         7.78 o                         
  -4  -1   4        105.69        199.97        13.53 o                         
  -3  -1   4        242.83        151.54        13.84 o                         
  -2  -1   4       2652.93       2454.65        55.64 o                         
  -1  -1   4       2109.99       2000.53        41.18 o                         
   0  -1   4        390.11        316.15        10.51 o                         
   1  -1   4       6516.11       6551.08       256.58 o                         
   2  -1   4       3712.88       4059.81        89.08 o                         
   3  -1   4       1764.18       2036.24        49.26 o                         
   4  -1   4       1645.53       1662.06        55.59 o                         
   5  -1   4        224.52        211.08        12.56 o                         
   6  -1   4         19.86         23.44        11.29 o                         
   7  -1   4        648.77        701.31        25.68 o                         
   8  -1   4        419.41        429.56        23.26 o                         
   9  -1   4        273.02        265.46        25.88 o                         
  10  -1   4         98.22         63.98        18.52 o                         
 -10   0   4        153.91        176.33        30.73 o                         
  -9   0   4        253.01        238.97        19.59 o                         
  -8   0   4        203.15        208.83        26.49 o                         
  -7   0   4        336.55        338.89        17.44 o                         
  -6   0   4        193.83        177.99        13.35 o                         
  -5   0   4          8.92          5.87         8.69 o                         
  -4   0   4        505.96        503.03        16.48 o                         
  -3   0   4       1866.03       1721.23        38.78 o                         
  -2   0   4       1604.23       1420.75        34.20 o                         
  -1   0   4       1417.85       1273.51        34.34 o                         
   0   0   4        893.18        870.12        44.96 o                         
   2   0   4       3610.53       3942.36       103.70 o                         
   3   0   4        519.36        684.83        21.85 o                         
   4   0   4          5.75         -1.99         8.30 o                         
   5   0   4       1864.72       2064.73        59.00 o                         
   6   0   4        402.64        432.34        20.41 o                         
   7   0   4        404.62        438.18        22.36 o                         
   8   0   4        216.60        226.58        22.69 o                         
   9   0   4        277.47        282.29        32.62 o                         
  10   0   4        146.50        104.24        20.34 o                         
 -10   1   4        188.39        184.28        19.97 o                         
  -9   1   4        222.54        220.07        19.69 o                         
  -8   1   4        222.00        255.40        16.51 o                         
  -7   1   4         41.69         35.42        12.73 o                         
  -6   1   4        146.61        157.43        15.16 o                         
  -5   1   4       1212.51       1248.70        30.34 o                         
  -4   1   4        478.62        477.32        15.27 o                         
  -3   1   4       1786.86       1725.87        37.41 o                         
  -2   1   4       1781.62       1699.75        35.90 o                         
  -1   1   4       1683.51       1594.28        37.07 o                         
   0   1   4       1249.33       1336.62        33.07 o                         
   1   1   4        264.28        179.60        10.12 o                         
   2   1   4        105.30         59.73         8.11 o                         
   3   1   4       2070.23       2194.14        64.57 o                         
   4   1   4        415.20        492.20        27.35 o                         
   5   1   4        810.98        844.03        30.68 o                         
   6   1   4        567.28        516.31        87.61 o                         
   7   1   4        202.11        212.97        16.24 o                         
   8   1   4        170.48        165.07        23.14 o                         
   9   1   4        183.40        192.74        20.34 o                         
 -11   2   4        129.41        120.21        19.43 o                         
 -10   2   4        119.01        124.37        20.45 o                         
  -9   2   4         46.10         78.80        15.82 o                         
  -8   2   4         83.26         93.67        14.26 o                         
  -7   2   4        814.95        846.14        25.43 o                         
  -6   2   4        828.31        815.29        23.67 o                         
  -5   2   4        647.19        664.88        18.63 o                         
  -4   2   4        489.02        486.04        16.79 o                         
  -3   2   4        389.49        341.72        15.83 o                         
  -2   2   4        274.35        237.89        14.32 o                         
  -1   2   4       2061.54       1951.44        45.68 o                         
   0   2   4        652.97        585.72        19.30 o                         
   1   2   4       1668.66       1559.54        39.82 o                         
   2   2   4        385.07        413.80        20.67 o                         
   3   2   4       1313.47       1481.64        42.56 o                         
   4   2   4       2023.81       2082.95        54.90 o                         
   5   2   4        673.70        737.57        27.10 o                         
   6   2   4          4.78          3.80        16.73 o                         
   7   2   4        147.34        114.74        31.75 o                         
   8   2   4        251.03        229.88        23.34 o                         
   9   2   4         75.14         54.87        26.35 o                         
 -11   3   4         70.38         72.19        22.81 o                         
 -10   3   4        129.54        137.86        26.19 o                         
  -9   3   4        326.18        325.21        21.39 o                         
  -8   3   4        101.08        114.05        14.62 o                         
  -7   3   4        822.16        898.17        27.08 o                         
  -6   3   4        787.55        812.85        21.94 o                         
  -5   3   4         25.86         25.61         8.73 o                         
  -4   3   4        302.17        292.07        10.92 o                         
  -3   3   4       1525.27       1523.10        41.38 o                         
  -2   3   4        131.46        129.36         6.67 o                         
  -1   3   4       1591.27       1579.79        43.49 o                         
   0   3   4        766.65        746.07        21.28 o                         
   1   3   4       2719.54       2858.82        77.17 o                         
   2   3   4       3347.70       3861.29        84.88 o                         
   3   3   4        457.38        534.49        21.73 o                         
   4   3   4         65.41         55.75        13.87 o                         
   5   3   4        153.44        169.09        15.30 o                         
   6   3   4         31.39         36.75        16.42 o                         
   7   3   4        295.92        268.24        20.58 o                         
   8   3   4        186.67        181.75        22.16 o                         
 -11   4   4         40.22         17.58        28.20 o                         
 -10   4   4        154.03        179.07        21.66 o                         
  -9   4   4        377.59        388.34        23.45 o                         
  -8   4   4        474.07        518.19        28.25 o                         
  -7   4   4        346.14        382.23        16.56 o                         
  -6   4   4          1.15         -4.01         8.23 o                         
  -5   4   4        191.15        222.65        14.83 o                         
  -4   4   4        360.55        368.24        12.65 o                         
  -3   4   4       1646.58       1642.23        35.96 o                         
  -2   4   4       1059.23       1061.13        27.42 o                         
  -1   4   4        678.64        708.64        20.70 o                         
   0   4   4       1896.91       2148.68        54.05 o                         
   1   4   4       3342.75       3893.69       101.32 o                         
   2   4   4        154.43        188.15        13.78 o                         
   3   4   4          4.43         -0.41        11.80 o                         
   4   4   4        124.33        132.08        14.65 o                         
   5   4   4        341.32        354.84        21.39 o                         
   6   4   4        167.27        179.76        24.44 o                         
   7   4   4         62.77         58.11        19.68 o                         
 -10   5   4        315.20        301.31        26.60 o                         
  -9   5   4         76.39         95.80        17.94 o                         
  -8   5   4          2.36         15.02        14.50 o                         
  -7   5   4        402.02        436.85        18.63 o                         
  -6   5   4        242.10        247.46        13.34 o                         
  -5   5   4        615.86        701.74        19.11 o                         
  -4   5   4        459.77        498.11        15.28 o                         
  -3   5   4        306.01        326.29        12.71 o                         
  -2   5   4       1220.92       1301.33        50.50 o                         
  -1   5   4       2953.17       3168.49        72.22 o                         
   0   5   4        441.77        529.22        20.03 o                         
   1   5   4         28.78         23.47        12.21 o                         
   2   5   4          8.72         15.61        11.96 o                         
   3   5   4        228.20        295.31        16.43 o                         
   4   5   4        422.56        432.59        21.58 o                         
   5   5   4        160.04        203.24        19.69 o                         
   6   5   4         83.01         66.37        16.46 o                         
   7   5   4        166.90        139.56        21.01 o                         
 -10   6   4         81.43        109.23        27.86 o                         
  -9   6   4        161.97        164.31        19.48 o                         
  -8   6   4         45.35         52.08        14.35 o                         
  -7   6   4        357.98        367.84        15.54 o                         
  -6   6   4        590.81        625.75        18.15 o                         
  -5   6   4        121.98        129.03        11.11 o                         
  -4   6   4        390.52        442.61        26.67 o                         
  -3   6   4       1843.23       1879.61        49.45 o                         
  -2   6   4        363.96        372.21        14.52 o                         
  -1   6   4         61.74         84.58        10.93 o                         
   0   6   4         97.85        128.36        16.24 o                         
   1   6   4        395.01        428.25        20.95 o                         
   2   6   4        553.40        616.87        29.12 o                         
   3   6   4        107.47        106.90        19.82 o                         
   4   6   4        150.12        149.60        18.29 o                         
   5   6   4        218.21        205.74        20.94 o                         
   6   6   4        104.53         69.31        19.16 o                         
 -10   7   4         95.03        111.50        20.83 o                         
  -9   7   4        293.56        285.65        19.85 o                         
  -8   7   4        212.55        213.70        19.63 o                         
  -7   7   4        229.65        250.67        14.59 o                         
  -6   7   4        111.30        146.54        14.71 o                         
  -5   7   4        349.71        391.71        14.74 o                         
  -4   7   4        267.06        300.23        13.24 o                         
  -3   7   4        206.22        240.61        13.62 o                         
  -2   7   4        376.65        391.80        35.10 o                         
  -1   7   4        321.36        328.44        15.93 o                         
   0   7   4        115.19        129.26        31.55 o                         
   1   7   4        430.64        464.01        24.29 o                         
   2   7   4        511.22        584.86        25.30 o                         
   3   7   4         51.33         49.16        15.03 o                         
   4   7   4         97.76         83.42        34.22 o                         
   5   7   4        105.44         79.56        27.85 o                         
  -9   8   4        163.76        188.87        23.11 o                         
  -8   8   4         32.71         50.67        17.29 o                         
  -7   8   4        164.44        216.55        33.70 o                         
  -6   8   4         66.27         87.61        22.10 o                         
  -5   8   4        231.77        254.54        17.08 o                         
  -4   8   4        342.24        357.75        22.08 o                         
  -3   8   4         24.21         30.21        12.28 o                         
  -2   8   4        222.77        196.21        18.48 o                         
  -1   8   4        717.80        775.75        31.01 o                         
   0   8   4        444.54        487.90        24.92 o                         
   1   8   4        168.16        168.92        17.79 o                         
   2   8   4         30.31         26.14        15.92 o                         
   3   8   4         20.53         28.26        16.07 o                         
   4   8   4         90.91         71.09        22.76 o                         
  -9   9   4         35.56         31.77        22.39 o                         
  -8   9   4         88.52        107.58        22.21 o                         
  -7   9   4         70.37         74.17        20.08 o                         
  -6   9   4         41.67         38.35        13.66 o                         
  -5   9   4        170.53        164.56        16.79 o                         
  -4   9   4        333.23        314.25        18.82 o                         
  -3   9   4        206.98        210.88        15.93 o                         
  -2   9   4        324.83        306.29        24.70 o                         
  -1   9   4        348.60        331.28        21.94 o                         
   0   9   4         88.66         75.13        19.14 o                         
   1   9   4          1.89          6.39        17.05 o                         
   2   9   4         27.97         38.66        19.82 o                         
  -7  10   4        192.12        186.61        17.87 o                         
  -6  10   4         50.70         69.59        25.37 o                         
  -5  10   4         34.57         32.62        21.68 o                         
  -4  10   4        346.91        287.94        28.35 o                         
  -3  10   4        425.54        345.46        24.40 o                         
  -2  10   4         74.65         63.32        18.93 o                         
  -1  10   4          2.26          7.28        21.23 o                         
   0  10   4         43.39         20.89        21.05 o                         
  -4  11   4        174.35        112.97        51.37 o                         
  -3  11   4          4.65         16.84        16.54 o                         
   0 -12   5        217.61        184.61        32.96 o                         
   1 -12   5        139.65         86.26        20.72 o                         
  -2 -11   5        251.54        236.30        32.14 o                         
  -1 -11   5         38.02         40.31        21.00 o                         
   0 -11   5         34.87         42.03        16.27 o                         
   1 -11   5        166.43        135.45        35.82 o                         
   2 -11   5        102.43         83.99        14.81 o                         
  -3 -10   5        130.01        120.57        20.90 o                         
  -2 -10   5        105.87        112.64        22.51 o                         
  -1 -10   5         64.28         75.99        14.12 o                         
   0 -10   5        121.41        115.59        15.64 o                         
   1 -10   5        206.40        205.80        14.84 o                         
   2 -10   5        278.93        260.17        13.07 o                         
   8 -10   5         34.37         15.49        10.32 o                         
   9 -10   5         44.61         10.07        15.24 o                         
  -4  -9   5        163.89        198.69        25.64 o                         
  -3  -9   5        147.30        145.03        18.45 o                         
  -2  -9   5         71.74         75.83        23.49 o                         
  -1  -9   5         84.43         88.25        13.11 o                         
   0  -9   5        541.93        619.72        24.83 o                         
   1  -9   5        875.70        936.81        26.60 o                         
   2  -9   5        271.84        317.04        14.31 o                         
   3  -9   5         79.98         95.18         9.19 o                         
   6  -9   5         71.92         61.25        16.19 o                         
   7  -9   5         86.53         77.95        13.73 o                         
   8  -9   5         15.83         18.98        14.61 o                         
   9  -9   5         36.55         20.45        16.87 o                         
  -5  -8   5        154.55        155.43        19.13 o                         
  -4  -8   5        125.74        129.38        18.78 o                         
  -3  -8   5        168.93        201.18        19.07 o                         
  -2  -8   5        875.36        860.29        27.47 o                         
  -1  -8   5        419.53        455.11        18.26 o                         
   0  -8   5         17.98         34.82         8.58 o                         
   1  -8   5        523.24        562.40        17.18 o                         
   2  -8   5        664.83        686.60        22.20 o                         
   3  -8   5        400.90        413.84        12.43 o                         
   4  -8   5        280.40        268.75        14.38 o                         
   5  -8   5        240.35        243.72        52.28 o                         
   6  -8   5         95.77         92.25        11.40 o                         
   7  -8   5         76.23         65.52        12.81 o                         
   8  -8   5        113.28         86.18        14.03 o                         
   9  -8   5        441.85        373.54        30.65 o                         
  10  -8   5         20.07         23.74        24.62 o                         
  -6  -7   5        150.68        186.59        26.94 o                         
  -5  -7   5        317.54        308.28        19.99 o                         
  -4  -7   5        362.56        377.20        19.47 o                         
  -3  -7   5        246.72        244.59        16.01 o                         
  -2  -7   5        520.99        551.88        23.75 o                         
  -1  -7   5        343.86        351.20        14.06 o                         
   0  -7   5         35.49         40.15         7.61 o                         
   1  -7   5        470.09        537.54        20.29 o                         
   2  -7   5        475.20        512.32        15.26 o                         
   3  -7   5        776.61        779.52        23.64 o                         
   4  -7   5        391.85        390.67        19.98 o                         
   5  -7   5        200.03        181.06        12.39 o                         
   6  -7   5        346.83        407.64        35.18 o                         
   7  -7   5        379.79        414.44        21.13 o                         
   8  -7   5          0.68         17.08        16.39 o                         
   9  -7   5        225.32        194.68        20.34 o                         
  10  -7   5        139.00        101.78        23.21 o                         
  -7  -6   5        116.84        124.33        22.96 o                         
  -6  -6   5        223.11        213.65        24.91 o                         
  -5  -6   5        786.21        773.57        27.60 o                         
  -4  -6   5        365.87        431.85        18.84 o                         
  -3  -6   5         26.80         49.29        13.53 o                         
  -2  -6   5          1.14          6.42         7.12 o                         
  -1  -6   5        548.86        592.02        17.65 o                         
   0  -6   5        785.91        808.35        20.31 o                         
   1  -6   5        499.10        547.37        14.98 o                         
   2  -6   5        680.47        699.23        18.80 o                         
   3  -6   5       1195.12       1228.00        30.05 o                         
   4  -6   5        167.20        200.82        16.86 o                         
   5  -6   5        419.14        446.57        23.59 o                         
   6  -6   5        268.47        274.72        24.66 o                         
   7  -6   5        365.79        399.15        23.67 o                         
   8  -6   5         42.80         46.58        13.85 o                         
   9  -6   5         22.33         20.61        17.26 o                         
  10  -6   5        140.55        134.63        22.85 o                         
  -8  -5   5        262.70        214.81        24.89 o                         
  -7  -5   5        339.68        303.70        23.93 o                         
  -6  -5   5        130.86        153.66        27.02 o                         
  -5  -5   5        117.70        131.34        13.39 o                         
  -4  -5   5        133.52        145.23        14.92 o                         
  -3  -5   5        223.50        230.50        17.52 o                         
  -2  -5   5        213.42        216.95        12.92 o                         
  -1  -5   5        767.18        835.15        25.47 o                         
   0  -5   5       1018.02       1066.82        24.87 o                         
   1  -5   5       1243.11       1202.68        31.77 o                         
   2  -5   5        307.62        309.07        23.88 o                         
   3  -5   5       1788.48       1796.46        42.86 o                         
   4  -5   5        693.99        725.78        33.10 o                         
   5  -5   5         64.03         78.08        13.23 o                         
   6  -5   5         42.09         47.79        10.57 o                         
   7  -5   5        303.21        347.98        18.42 o                         
   8  -5   5        119.25        116.12        15.56 o                         
   9  -5   5        218.76        219.21        18.14 o                         
  10  -5   5         77.49         59.37        24.78 o                         
  -8  -4   5        141.53        153.38        25.26 o                         
  -7  -4   5        305.89        302.44        24.81 o                         
  -6  -4   5         50.02         41.97        14.83 o                         
  -5  -4   5        145.80        156.02        14.40 o                         
  -4  -4   5        257.76        262.77        14.16 o                         
  -3  -4   5        250.97        255.41        19.86 o                         
  -2  -4   5       1216.78       1317.21        33.47 o                         
  -1  -4   5       2801.37       3037.66        62.85 o                         
   0  -4   5        112.59         84.10         7.66 o                         
   1  -4   5       1303.03       1298.52        30.72 o                         
   2  -4   5        363.90        352.86        19.83 o                         
   3  -4   5        504.72        491.02        20.24 o                         
   4  -4   5       1065.09       1117.70        32.64 o                         
   5  -4   5        218.21        246.75        15.46 o                         
   6  -4   5         19.89         13.59        17.68 o                         
   7  -4   5        471.63        527.41        30.31 o                         
   8  -4   5         83.18         63.15        22.26 o                         
   9  -4   5        223.46        211.88        34.64 o                         
  10  -4   5        212.26        182.30        18.57 o                         
  -9  -3   5         77.70        102.29        20.33 o                         
  -8  -3   5        245.31        265.03        23.25 o                         
  -7  -3   5        127.98        133.02        33.50 o                         
  -6  -3   5          3.24          3.82        11.03 o                         
  -5  -3   5        821.49        890.42        26.56 o                         
  -4  -3   5       1349.87       1411.77        36.14 o                         
  -3  -3   5       1011.17        984.83        32.72 o                         
  -2  -3   5          9.29         17.08         6.99 o                         
  -1  -3   5        234.01        198.90         9.57 o                         
   0  -3   5       2126.95       1991.46        43.59 o                         
   1  -3   5       1269.63       1296.78        31.43 o                         
   2  -3   5        281.06        243.80        13.39 o                         
   3  -3   5       1087.15       1094.71        28.43 o                         
   4  -3   5         69.03         80.68        15.35 o                         
   5  -3   5        294.72        324.42        18.11 o                         
   6  -3   5        635.53        698.98        41.30 o                         
   7  -3   5        262.09        294.59        21.14 o                         
   8  -3   5         99.16        104.98        16.11 o                         
   9  -3   5        208.94        208.00        21.81 o                         
  10  -3   5        242.71        221.88        40.20 o                         
  -9  -2   5         74.13         76.56        24.01 o                         
  -8  -2   5        216.82        172.48        73.73 o                         
  -7  -2   5        398.01        404.74        34.36 o                         
  -6  -2   5        289.96        256.76        26.72 o                         
  -5  -2   5       1036.02       1015.68        73.74 o                         
  -4  -2   5         63.40         58.18         9.68 o                         
  -3  -2   5        164.52        135.37         9.56 o                         
  -2  -2   5        638.64        528.35        15.03 o                         
  -1  -2   5        454.49        421.24        13.00 o                         
   0  -2   5        648.22        554.19        16.85 o                         
   1  -2   5       1468.60       1368.16        38.53 o                         
   2  -2   5        109.33         97.49         7.07 o                         
   3  -2   5       2382.02       2591.39        73.97 o                         
   4  -2   5       1001.76       1105.59        30.76 o                         
   5  -2   5          5.67          6.01         9.20 o                         
   6  -2   5        161.04        155.61        14.23 o                         
   7  -2   5        464.65        475.37        22.68 o                         
   8  -2   5        391.70        392.60        25.21 o                         
   9  -2   5        204.78        202.33        20.20 o                         
  10  -2   5        190.11        154.81        26.25 o                         
 -10  -1   5         63.27         27.99        28.11 o                         
  -9  -1   5        182.27        165.47        25.98 o                         
  -8  -1   5        291.99        298.67        30.87 o                         
  -7  -1   5        939.42        894.41        27.69 o                         
  -6  -1   5        208.55        219.59        18.63 o                         
  -5  -1   5          4.66          3.82        13.40 o                         
  -4  -1   5         41.37         30.54         8.93 o                         
  -2  -1   5        516.23        479.54        24.28 o                         
  -1  -1   5       3412.22       3368.14        68.82 o                         
   0  -1   5        639.10        585.86        16.91 o                         
   1  -1   5       1899.45       1785.41        46.62 o                         
   2  -1   5       1732.12       1830.97        46.36 o                         
   3  -1   5        162.38        143.25        12.70 o                         
   4  -1   5        392.20        354.93        14.95 o                         
   5  -1   5        482.35        533.96        24.34 o                         
   6  -1   5        288.07        303.98        17.92 o                         
   7  -1   5        340.48        391.45        25.70 o                         
   8  -1   5        269.02        267.61        24.17 o                         
   9  -1   5        193.06        165.92        19.08 o                         
  10  -1   5        215.66        189.06        25.26 o                         
 -10   0   5        132.15        110.87        21.60 o                         
  -9   0   5        528.48        535.84        24.76 o                         
  -8   0   5        259.56        289.13        18.15 o                         
  -7   0   5          3.12          1.43        13.40 o                         
  -6   0   5         30.74         45.31        11.16 o                         
  -5   0   5        734.90        760.32        27.72 o                         
  -4   0   5        563.32        850.68        47.41 o                         
  -3   0   5        387.82        339.08        11.63 o                         
  -2   0   5        843.90        779.65        20.13 o                         
  -1   0   5       2426.72       2339.86        57.30 o                         
   0   0   5       2665.59       2581.96        65.54 o                         
   1   0   5        465.75        355.58        34.17 o                         
   2   0   5        256.63        230.13        27.50 o                         
   3   0   5        925.49        839.40        37.03 o                         
   4   0   5        313.77        323.22        20.40 o                         
   5   0   5         39.90         49.86        10.96 o                         
   6   0   5        711.45        727.21        26.70 o                         
   7   0   5        598.78        643.68        30.36 o                         
   8   0   5        136.67        131.29        18.38 o                         
   9   0   5        105.66         96.80        25.89 o                         
 -10   1   5         77.87         97.94        34.21 o                         
  -9   1   5          7.51         -5.35        15.71 o                         
  -8   1   5        209.99        240.33        16.57 o                         
  -7   1   5        159.84        174.75        12.56 o                         
  -6   1   5        182.55        186.10        11.33 o                         
  -5   1   5        944.55        952.23        24.76 o                         
  -4   1   5       1801.95       1865.81        41.27 o                         
  -3   1   5        385.63        349.60        12.62 o                         
  -2   1   5       1067.38       1020.35        23.99 o                         
  -1   1   5       1073.95       1001.38        25.56 o                         
   0   1   5        808.20        758.60        21.88 o                         
   1   1   5        224.07        206.10        10.07 o                         
   2   1   5         75.31         66.51        13.33 o                         
   3   1   5       1460.78       1451.12        41.04 o                         
   4   1   5        925.27        979.62        49.29 o                         
   5   1   5          6.73         -0.65        15.27 o                         
   6   1   5        547.30        549.28        31.44 o                         
   7   1   5        351.19        369.92        26.07 o                         
   8   1   5        205.10        176.02        20.75 o                         
   9   1   5        131.45        130.95        22.83 o                         
 -10   2   5          9.08         27.08        20.65 o                         
  -9   2   5          0.35         13.12        17.14 o                         
  -8   2   5         73.85        101.19        18.77 o                         
  -7   2   5        512.26        523.15        20.13 o                         
  -6   2   5        473.34        534.07        18.28 o                         
  -5   2   5        374.73        400.61        15.18 o                         
  -4   2   5        744.06        711.73        20.34 o                         
  -3   2   5        406.30        412.83        12.77 o                         
  -2   2   5         93.82         80.50         6.91 o                         
  -1   2   5       1049.72        957.34        23.24 o                         
   0   2   5       2308.55       2332.51        53.81 o                         
   1   2   5        152.47        153.22         9.30 o                         
   2   2   5         83.54         92.56        12.22 o                         
   3   2   5       1006.41       1097.93        34.10 o                         
   4   2   5       1213.08       1368.82        44.94 o                         
   5   2   5         45.93         42.61        14.61 o                         
   6   2   5        177.54        182.79        21.50 o                         
   7   2   5        410.61        385.45        20.80 o                         
   8   2   5        362.51        281.58        21.47 o                         
 -10   3   5          9.29         12.45        23.85 o                         
  -9   3   5        134.62        142.03        17.00 o                         
  -8   3   5        634.90        649.17        23.24 o                         
  -7   3   5        303.75        311.91        16.19 o                         
  -6   3   5         59.52         71.77        11.19 o                         
  -5   3   5         68.64         75.89         8.63 o                         
  -4   3   5        624.10        597.21        18.00 o                         
  -3   3   5       1190.60       1205.41        27.90 o                         
  -2   3   5        195.01        184.85         8.81 o                         
  -1   3   5         45.59         45.52        11.15 o                         
   0   3   5       1991.59       2064.39        55.10 o                         
   1   3   5       1619.59       1837.90        47.46 o                         
   2   3   5        730.80        866.58        26.99 o                         
   3   3   5         53.72         49.14        15.16 o                         
   4   3   5        281.52        311.42        18.36 o                         
   5   3   5        361.46        368.97        21.80 o                         
   6   3   5        332.37        320.83        20.52 o                         
   7   3   5        302.28        293.31        24.67 o                         
   8   3   5        286.65        225.46        23.15 o                         
 -10   4   5        238.42        251.53        24.75 o                         
  -9   4   5        195.84        204.88        22.28 o                         
  -8   4   5        154.77        188.92        19.35 o                         
  -7   4   5         82.06         87.51        10.48 o                         
  -6   4   5          8.37          0.31         8.92 o                         
  -5   4   5        199.70        251.34        10.86 o                         
  -4   4   5        795.52        788.78        20.69 o                         
  -3   4   5        178.23        158.60        13.53 o                         
  -2   4   5       1141.80       1212.67        45.93 o                         
  -1   4   5       1436.76       1515.26        40.37 o                         
   0   4   5       1389.65       1546.21        39.25 o                         
   1   4   5         90.53         80.03        11.85 o                         
   2   4   5         19.87         22.83        11.76 o                         
   3   4   5        542.93        579.48        35.45 o                         
   4   4   5        743.71        778.99        30.06 o                         
   5   4   5         55.69         53.39        20.46 o                         
   6   4   5        353.84        325.64        20.27 o                         
   7   4   5        307.06        263.84        26.32 o                         
 -10   5   5         98.06        121.28        19.87 o                         
  -9   5   5         28.13         25.37        18.72 o                         
  -8   5   5          4.38          8.84        14.44 o                         
  -7   5   5        208.47        212.09        16.17 o                         
  -6   5   5        202.15        216.23        14.05 o                         
  -5   5   5        118.29        130.03         9.98 o                         
  -4   5   5        622.44        662.37        20.60 o                         
  -3   5   5        838.32        881.14        23.09 o                         
  -2   5   5       1341.76       1422.02        36.75 o                         
  -1   5   5        224.81        224.82        12.45 o                         
   0   5   5        204.64        237.81        12.97 o                         
   1   5   5        334.42        386.73        20.25 o                         
   2   5   5        176.83        209.35        18.78 o                         
   3   5   5        219.09        231.95        16.11 o                         
   4   5   5        533.78        579.78        25.76 o                         
   5   5   5        161.75        158.30        20.02 o                         
   6   5   5        285.72        239.70        36.14 o                         
 -10   6   5         11.54         12.10        20.97 o                         
  -9   6   5          8.19         16.91        19.74 o                         
  -8   6   5        166.34        178.73        17.22 o                         
  -7   6   5         26.18         41.75        10.26 o                         
  -6   6   5        259.25        304.96        35.96 o                         
  -5   6   5        660.90        704.18        22.29 o                         
  -4   6   5        865.09        864.89        23.79 o                         
  -3   6   5        589.58        641.82        19.55 o                         
  -2   6   5        135.87        152.40        14.07 o                         
  -1   6   5         46.76         43.52        11.69 o                         
   0   6   5        675.28        692.37        24.81 o                         
   1   6   5        171.41        204.08        19.84 o                         
   2   6   5        223.14        257.70        33.73 o                         
   3   6   5        368.80        371.35        28.18 o                         
   4   6   5        267.04        261.95        24.00 o                         
   5   6   5        197.43        194.03        25.46 o                         
  -9   7   5         84.80        111.50        19.98 o                         
  -8   7   5        289.84        333.56        19.81 o                         
  -7   7   5        182.37        230.43        14.58 o                         
  -6   7   5        280.95        301.19        17.53 o                         
  -5   7   5        333.18        347.50        16.19 o                         
  -4   7   5        205.30        244.95        13.81 o                         
  -3   7   5        118.72        129.50        20.63 o                         
  -2   7   5        497.98        490.25        26.25 o                         
  -1   7   5        141.74        137.69        12.82 o                         
   0   7   5        243.41        260.44        17.24 o                         
   1   7   5        327.20        385.43        20.46 o                         
   2   7   5        228.75        231.14        17.19 o                         
   3   7   5        220.01        207.23        24.45 o                         
   4   7   5        153.40        133.55        17.98 o                         
  -9   8   5         65.71         87.51        24.41 o                         
  -8   8   5        148.03        182.46        21.32 o                         
  -7   8   5         98.55         89.82        16.74 o                         
  -6   8   5         66.79         74.28        14.96 o                         
  -5   8   5        213.51        224.55        16.63 o                         
  -4   8   5        446.42        448.11        20.62 o                         
  -3   8   5         10.07         28.64        15.90 o                         
  -2   8   5        183.34        220.12        21.02 o                         
  -1   8   5        750.25        790.39        35.60 o                         
   0   8   5        319.64        331.92        27.96 o                         
   1   8   5         51.10         44.56        17.77 o                         
   2   8   5         47.23         31.16        20.19 o                         
   3   8   5        139.97        122.30        25.72 o                         
  -8   9   5        126.21        148.41        23.65 o                         
  -7   9   5         77.20         70.35        19.63 o                         
  -6   9   5         61.35         75.66        29.22 o                         
  -5   9   5         89.15         92.42        22.20 o                         
  -4   9   5        254.75        247.45        32.98 o                         
  -3   9   5        644.56        719.09        31.57 o                         
  -2   9   5        283.42        267.21        26.31 o                         
  -1   9   5          2.79         13.06        21.29 o                         
   0   9   5        132.13        136.40        21.23 o                         
   1   9   5        126.91        114.11        18.36 o                         
  -6  10   5         83.15         97.48        24.79 o                         
  -5  10   5        389.40        327.48        36.18 o                         
  -4  10   5        295.84        219.33        25.71 o                         
  -3  10   5         88.83         93.55        22.28 o                         
  -2  10   5         68.50         67.60        22.48 o                         
  -1  10   5         32.00         37.71        31.05 o                         
   1 -12   6        152.73        113.48        22.12 o                         
  -2 -11   6         99.31        108.45        23.67 o                         
  -1 -11   6        122.51        115.18        26.08 o                         
   0 -11   6        141.30        134.84        16.54 o                         
   1 -11   6         86.85         84.49        15.57 o                         
   2 -11   6         30.28         29.81        13.17 o                         
  -3 -10   6        176.40        173.43        20.28 o                         
  -2 -10   6         72.27         65.36        20.38 o                         
  -1 -10   6         56.26         76.39        18.35 o                         
   0 -10   6        105.74        104.15        14.70 o                         
   1 -10   6        159.19        151.33        21.94 o                         
   2 -10   6        200.66        232.01        13.02 o                         
   3 -10   6        622.11        610.33        34.05 o                         
   7 -10   6        195.09        131.38        19.35 o                         
   8 -10   6         89.10         64.55        26.26 o                         
   9 -10   6         14.65         -2.11        15.61 o                         
  -4  -9   6         71.56         66.06        20.14 o                         
  -3  -9   6        150.85        159.87        19.33 o                         
  -2  -9   6          1.36          0.91        12.21 o                         
  -1  -9   6         38.50         55.90        14.41 o                         
   0  -9   6        781.27        818.64        25.93 o                         
   1  -9   6        793.22        877.80        24.75 o                         
   2  -9   6        312.56        359.15        14.63 o                         
   3  -9   6        395.55        426.81        14.43 o                         
   4  -9   6        168.84        181.36        19.54 o                         
   5  -9   6        512.30        489.06        19.85 o                         
   6  -9   6        214.20        180.23        20.66 o                         
   7  -9   6          8.33         10.45        17.09 o                         
   8  -9   6        156.65        132.08        17.54 o                         
   9  -9   6        233.80        150.06        18.69 o                         
  -5  -8   6         87.51        105.96        20.17 o                         
  -4  -8   6         22.73         28.49        17.70 o                         
  -3  -8   6         78.21         89.71        16.06 o                         
  -2  -8   6        334.75        364.37        17.88 o                         
  -1  -8   6        745.27        755.78        23.50 o                         
   0  -8   6        379.66        388.12        13.91 o                         
   1  -8   6        546.76        602.97        17.70 o                         
   2  -8   6        557.77        577.34        18.22 o                         
   3  -8   6        864.82        913.01        24.90 o                         
   4  -8   6        406.21        420.58        17.20 o                         
   5  -8   6         12.33          0.77         9.61 o                         
   6  -8   6         77.70         89.21        12.36 o                         
   7  -8   6        423.01        433.25        22.13 o                         
   8  -8   6        385.06        340.79        33.13 o                         
   9  -8   6        161.14        128.72        22.95 o                         
  10  -8   6         73.20         60.41        34.58 o                         
  -6  -7   6         43.98         24.18        20.77 o                         
  -5  -7   6        120.50         87.93        19.78 o                         
  -4  -7   6        159.06        185.46        17.16 o                         
  -3  -7   6        283.88        293.32        37.36 o                         
  -2  -7   6        387.50        433.05        15.47 o                         
  -1  -7   6       1207.55       1274.51        30.91 o                         
   0  -7   6        831.71        851.85        24.31 o                         
   1  -7   6        217.50        233.29        10.80 o                         
   2  -7   6        463.56        462.00        26.33 o                         
   3  -7   6        766.83        819.79        35.31 o                         
   4  -7   6        216.75        218.94        12.13 o                         
   5  -7   6        175.99        189.17        13.44 o                         
   6  -7   6        510.67        551.20        29.94 o                         
   7  -7   6        305.93        368.61        24.26 o                         
   8  -7   6        137.62        150.08        17.58 o                         
   9  -7   6         66.00         72.11        18.97 o                         
  10  -7   6        250.00        201.34        26.50 o                         
  -7  -6   6         92.18         99.99        28.21 o                         
  -6  -6   6         62.80         91.48        23.47 o                         
  -5  -6   6        321.98        333.49        18.42 o                         
  -4  -6   6        329.92        313.11        20.44 o                         
  -3  -6   6        738.68        769.12        24.85 o                         
  -2  -6   6        183.65        196.90        13.60 o                         
  -1  -6   6        120.62        126.66         9.43 o                         
   0  -6   6       2048.53       2127.94        45.08 o                         
   1  -6   6        787.11        922.18        23.74 o                         
   2  -6   6         49.76         62.05         7.84 o                         
   3  -6   6        899.20        942.43        34.00 o                         
   4  -6   6        556.21        594.25        20.29 o                         
   5  -6   6        143.05        173.61        12.60 o                         
   6  -6   6        449.11        491.70        25.33 o                         
   7  -6   6        248.73        289.58        18.02 o                         
   8  -6   6        401.39        430.08        25.20 o                         
   9  -6   6         44.56         40.14        19.15 o                         
  10  -6   6        101.36        101.30        23.24 o                         
  -8  -5   6        141.06        127.55        21.50 o                         
  -7  -5   6        178.44        190.41        21.91 o                         
  -6  -5   6        148.60        131.07        17.72 o                         
  -5  -5   6        159.83        173.49        29.54 o                         
  -4  -5   6        341.70        349.17        17.04 o                         
  -3  -5   6        630.16        610.23        19.88 o                         
  -2  -5   6        347.60        340.89        17.65 o                         
  -1  -5   6        453.88        530.20        28.32 o                         
   0  -5   6       1081.29       1136.40        26.25 o                         
   1  -5   6       1047.97       1089.90        27.26 o                         
   2  -5   6        699.46        705.63        19.10 o                         
   3  -5   6        432.20        457.07        20.75 o                         
   4  -5   6       1037.84       1083.16        30.79 o                         
   5  -5   6        331.76        428.19        22.95 o                         
   6  -5   6         95.20        121.88        13.03 o                         
   7  -5   6         84.86         79.38        19.36 o                         
   8  -5   6        677.33        729.43        32.06 o                         
   9  -5   6        214.80        215.11        28.10 o                         
  10  -5   6         92.84         67.87        28.96 o                         
  -8  -4   6         71.43         81.11        24.30 o                         
  -7  -4   6        189.02        180.87        20.34 o                         
  -6  -4   6        432.82        394.84        22.85 o                         
  -5  -4   6         94.29        102.30        13.71 o                         
  -4  -4   6        139.83        137.53        12.41 o                         
  -3  -4   6        683.29        675.67        21.29 o                         
  -2  -4   6        867.18        923.92        24.42 o                         
  -1  -4   6       1459.28       1503.59        32.43 o                         
   0  -4   6       2070.84       2204.89        72.39 o                         
   1  -4   6        575.41        564.60        15.78 o                         
   2  -4   6        800.72        804.87        53.16 o                         
   3  -4   6        416.75        438.96        17.59 o                         
   4  -4   6        690.98        696.96        23.10 o                         
   5  -4   6        284.48        322.47        18.28 o                         
   6  -4   6        243.68        258.49        18.77 o                         
   7  -4   6        229.08        224.94        17.29 o                         
   8  -4   6        394.50        448.19        25.20 o                         
   9  -4   6        130.48        138.79        18.78 o                         
  10  -4   6        147.74        145.07        30.07 o                         
  -9  -3   6         97.05        114.24        24.63 o                         
  -8  -3   6        142.43        153.02        24.69 o                         
  -7  -3   6        108.94        107.60        37.10 o                         
  -6  -3   6        131.15        132.52        13.71 o                         
  -5  -3   6        485.84        463.05        18.91 o                         
  -4  -3   6        509.63        534.99        18.16 o                         
  -3  -3   6        908.76        934.17        25.24 o                         
  -2  -3   6       1858.92       1986.32        44.39 o                         
  -1  -3   6        295.38        316.61        11.68 o                         
   0  -3   6       1873.22       1722.04        37.50 o                         
   1  -3   6       1845.65       1809.04        83.47 o                         
   2  -3   6        828.17        824.69        24.21 o                         
   3  -3   6        177.23        178.50        12.13 o                         
   4  -3   6        116.81        133.86        10.98 o                         
   5  -3   6        208.55        222.72        13.37 o                         
   6  -3   6        969.42       1074.70        36.57 o                         
   7  -3   6        156.70        152.82        16.69 o                         
   8  -3   6        225.52        233.03        17.54 o                         
   9  -3   6        109.11        121.61        19.16 o                         
  10  -3   6        114.00         97.97        27.11 o                         
  -9  -2   6        113.04        124.75        22.07 o                         
  -8  -2   6        167.86        159.70       128.77 o                         
  -7  -2   6        249.61        275.04        28.37 o                         
  -6  -2   6        385.57        335.59        24.89 o                         
  -5  -2   6        180.99        188.53        14.17 o                         
  -4  -2   6        481.21        493.47        17.10 o                         
  -3  -2   6       1598.82       1688.95        38.62 o                         
  -2  -2   6       2294.64       2219.20        49.83 o                         
  -1  -2   6        325.20        287.27        11.63 o                         
   0  -2   6       1103.88       1054.24        28.06 o                         
   1  -2   6        548.07        522.53        16.82 o                         
   2  -2   6        499.97        517.06        19.12 o                         
   3  -2   6        240.58        231.13        15.78 o                         
   4  -2   6        452.24        478.90        17.68 o                         
   5  -2   6        232.12        211.52        16.62 o                         
   6  -2   6        497.91        549.10        22.27 o                         
   7  -2   6         90.12        101.47        18.14 o                         
   8  -2   6        420.00        428.03        24.09 o                         
   9  -2   6        252.63        236.47        19.12 o                         
  -9  -1   6        390.08        376.60        22.82 o                         
  -8  -1   6        188.23        174.41        23.82 o                         
  -7  -1   6          1.78         -1.26        12.93 o                         
  -6  -1   6       1074.10       1008.62        29.67 o                         
  -5  -1   6        749.42        731.96        22.52 o                         
  -4  -1   6        189.97        205.21        17.24 o                         
  -2  -1   6       1669.19       1520.66        44.24 o                         
  -1  -1   6       1941.60       1858.83        39.93 o                         
   0  -1   6        861.13        792.57        25.86 o                         
   1  -1   6          2.66         -1.19         6.16 o                         
   2  -1   6        970.60        868.45        25.74 o                         
   3  -1   6        124.46        137.91        11.26 o                         
   4  -1   6        244.20        228.17        15.13 o                         
   5  -1   6        807.13        873.16        30.81 o                         
   6  -1   6        395.73        418.02        26.29 o                         
   7  -1   6        157.98        156.05        18.12 o                         
   8  -1   6        258.76        234.63        20.75 o                         
   9  -1   6         89.26         76.12        17.98 o                         
 -10   0   6        155.78        137.01        25.53 o                         
  -9   0   6        223.63        259.15        23.17 o                         
  -8   0   6        193.89        187.81        19.82 o                         
  -7   0   6         32.97         29.68        12.40 o                         
  -6   0   6        338.41        354.77        17.96 o                         
  -5   0   6        695.83        682.24        29.03 o                         
  -4   0   6       1015.28        956.74        22.85 o                         
  -3   0   6        445.87        390.52        12.97 o                         
  -2   0   6       1314.79       1192.84        27.05 o                         
  -1   0   6        828.69        741.49        19.59 o                         
   0   0   6        562.32        437.12        19.06 o                         
   1   0   6          8.85         20.33        17.56 o                         
   2   0   6       1372.54       1339.86        54.34 o                         
   3   0   6        841.35        821.05        42.25 o                         
   4   0   6         42.44         37.45        14.52 o                         
   5   0   6        211.85        227.53        15.65 o                         
   6   0   6        793.12        834.37        44.97 o                         
   7   0   6        227.66        207.45        18.69 o                         
   8   0   6        102.55        105.71        25.62 o                         
   9   0   6         97.81         68.59        21.64 o                         
 -10   1   6         59.37         32.23        26.47 o                         
  -9   1   6         86.85        109.72        25.07 o                         
  -8   1   6        288.74        315.84        20.03 o                         
  -7   1   6        190.51        197.28        19.72 o                         
  -6   1   6        140.23        158.26        13.16 o                         
  -5   1   6        333.62        352.87        15.39 o                         
  -4   1   6       1408.14       1451.26        34.14 o                         
  -3   1   6        538.06        544.18        15.89 o                         
  -2   1   6       1114.68       1063.69        27.19 o                         
  -1   1   6        367.36        329.78        12.63 o                         
   0   1   6        576.32        531.40        18.31 o                         
   1   1   6        479.26        500.20        21.52 o                         
   2   1   6        261.43        232.15        11.89 o                         
   3   1   6        536.50        554.35        25.01 o                         
   4   1   6        613.06        702.54        41.57 o                         
   5   1   6         75.11         70.29        33.48 o                         
   6   1   6        305.92        278.03        24.29 o                         
   7   1   6        278.41        237.06        23.90 o                         
   8   1   6         55.85         60.20        26.26 o                         
 -10   2   6         53.37         62.84        21.77 o                         
  -9   2   6         54.01         68.21        19.88 o                         
  -8   2   6        206.04        202.78        23.62 o                         
  -7   2   6        101.71        116.08        13.54 o                         
  -6   2   6        892.17        914.95        27.43 o                         
  -5   2   6        408.31        412.60        17.15 o                         
  -4   2   6        320.19        318.70        12.87 o                         
  -3   2   6        709.45        734.88        19.57 o                         
  -2   2   6        427.78        405.34        16.57 o                         
  -1   2   6        646.45        646.90        21.05 o                         
   0   2   6       1055.13       1024.87        27.46 o                         
   1   2   6        132.30        135.81        13.29 o                         
   2   2   6        352.14        389.52        18.79 o                         
   3   2   6        147.25        176.04        13.79 o                         
   4   2   6        107.05        117.80        14.85 o                         
   5   2   6        648.16        674.48        26.12 o                         
   6   2   6        181.33        173.22        18.30 o                         
   7   2   6         61.25         78.88        39.94 o                         
   8   2   6        234.32        186.37        21.80 o                         
 -10   3   6        115.07         73.33        27.00 o                         
  -9   3   6        319.64        331.96        27.26 o                         
  -8   3   6        238.68        288.17        19.77 o                         
  -7   3   6          1.59          2.31        10.10 o                         
  -6   3   6        548.09        613.39        23.25 o                         
  -5   3   6        723.02        753.79        22.94 o                         
  -4   3   6        227.28        233.13        13.81 o                         
  -3   3   6        574.54        588.63        16.56 o                         
  -2   3   6        772.08        813.29        22.23 o                         
  -1   3   6        262.91        280.52        12.44 o                         
   0   3   6        419.56        418.94        19.63 o                         
   1   3   6         36.88         41.04         9.67 o                         
   2   3   6        222.81        224.61        13.90 o                         
   3   3   6        451.31        518.61        23.40 o                         
   4   3   6         43.32         28.41        14.64 o                         
   5   3   6        323.04        313.24        20.33 o                         
   6   3   6        397.61        403.87        30.17 o                         
   7   3   6        172.11        134.61        22.21 o                         
 -10   4   6         75.56         88.75        27.55 o                         
  -9   4   6         85.47        118.48        18.80 o                         
  -8   4   6         94.13        116.78        16.47 o                         
  -7   4   6        239.12        235.94        15.20 o                         
  -6   4   6        293.86        346.35        23.56 o                         
  -5   4   6        135.82        142.29        13.98 o                         
  -4   4   6        461.21        491.40        15.78 o                         
  -3   4   6        340.81        355.87        13.83 o                         
  -2   4   6        918.89        943.08        24.64 o                         
  -1   4   6        503.14        497.21        17.61 o                         
   0   4   6        115.61        125.69        12.47 o                         
   1   4   6         51.83         65.18        11.11 o                         
   2   4   6        744.39        799.27        58.12 o                         
   3   4   6        369.96        357.23        20.69 o                         
   4   4   6        161.14        163.50        18.05 o                         
   5   4   6        293.08        341.46        21.70 o                         
   6   4   6        266.11        244.37        31.97 o                         
 -10   5   6         19.22         16.14        21.84 o                         
  -9   5   6        100.18        124.73        19.60 o                         
  -8   5   6         89.87        108.31        18.90 o                         
  -7   5   6         22.46         20.24        21.53 o                         
  -6   5   6        343.93        377.68        27.00 o                         
  -5   5   6        526.16        546.67        17.69 o                         
  -4   5   6        461.37        504.29        24.07 o                         
  -3   5   6        248.36        260.92        12.95 o                         
  -2   5   6          0.41         -3.51        11.62 o                         
  -1   5   6        160.58        154.76        12.96 o                         
   0   5   6        446.51        489.90        40.80 o                         
   1   5   6        186.07        212.57        14.19 o                         
   2   5   6        200.24        202.11        15.78 o                         
   3   5   6        435.46        488.17        28.73 o                         
   4   5   6        195.59        195.04        19.77 o                         
   5   5   6        305.70        260.09        25.51 o                         
   6   5   6        172.35        130.86        17.93 o                         
  -9   6   6        100.50        109.79        21.67 o                         
  -8   6   6        124.95        137.58        18.44 o                         
  -7   6   6          6.96          6.04        14.65 o                         
  -6   6   6        378.06        403.56        17.19 o                         
  -5   6   6        912.39        939.51        27.79 o                         
  -4   6   6          6.44         10.72        11.95 o                         
  -3   6   6         21.33         21.08        12.25 o                         
  -2   6   6        348.79        373.58        19.39 o                         
  -1   6   6        266.00        280.86        15.39 o                         
   0   6   6        129.60        134.01        17.92 o                         
   1   6   6        179.17        202.85        17.59 o                         
   2   6   6        313.69        337.55        23.95 o                         
   3   6   6        445.71        439.32        25.41 o                         
   4   6   6         60.61         77.30        19.05 o                         
   5   6   6        101.65         77.97        20.91 o                         
  -9   7   6        172.25        197.28        24.50 o                         
  -8   7   6        204.24        249.50        24.15 o                         
  -7   7   6        138.68        130.99        17.77 o                         
  -6   7   6        104.43        113.03        20.17 o                         
  -5   7   6         92.48        101.80        16.00 o                         
  -4   7   6        150.19        166.01        15.75 o                         
  -3   7   6        113.26        102.05        14.48 o                         
  -2   7   6        104.32        105.60        14.92 o                         
  -1   7   6        604.06        624.95        24.08 o                         
   0   7   6         99.13        116.27        21.24 o                         
   1   7   6         15.05          9.38        20.61 o                         
   2   7   6        278.58        264.97        28.64 o                         
   3   7   6        259.96        235.63        22.84 o                         
  -8   8   6         93.39        114.46        23.80 o                         
  -7   8   6         47.49         61.89        24.41 o                         
  -6   8   6         99.02        119.08        17.37 o                         
  -5   8   6        120.58        139.90        18.23 o                         
  -4   8   6        157.32        150.97        16.77 o                         
  -3   8   6        244.47        245.46        26.05 o                         
  -2   8   6         50.55         63.45        16.63 o                         
  -1   8   6        139.88        141.15        22.49 o                         
   0   8   6         79.37         82.59        18.69 o                         
   1   8   6         72.42         78.36        17.33 o                         
   2   8   6        117.38        115.58        22.20 o                         
  -7   9   6         38.16         32.32        21.99 o                         
  -6   9   6         22.86         15.78        21.16 o                         
  -5   9   6        283.68        282.73        22.07 o                         
  -4   9   6        265.67        273.69        46.05 o                         
  -3   9   6         66.76         75.84        24.12 o                         
  -2   9   6          0.25          4.37        27.45 o                         
  -1   9   6         51.94         57.80        24.50 o                         
   0   9   6        163.29        112.97        26.62 o                         
   1 -12   7        130.62        131.21        18.91 o                         
   2 -12   7        170.72        114.18        21.72 o                         
  -1 -11   7        193.47        195.39        21.98 o                         
   0 -11   7         30.79         22.72        16.61 o                         
   1 -11   7         53.97         68.77        14.98 o                         
   2 -11   7        351.34        341.58        18.55 o                         
   3 -11   7        135.63        134.07        23.42 o                         
   4 -11   7        119.88         75.86        13.88 o                         
  -3 -10   7         74.62         85.78        21.43 o                         
  -2 -10   7        102.23         93.01        20.17 o                         
  -1 -10   7         92.48         96.50        16.41 o                         
   0 -10   7        194.74        202.20        15.52 o                         
   1 -10   7        164.26        178.90        16.05 o                         
   2 -10   7        323.19        352.76        17.22 o                         
   3 -10   7        125.37        137.71        23.59 o                         
   4 -10   7         57.66         55.96         9.48 o                         
   5 -10   7        116.08         96.22        11.30 o                         
   6 -10   7        138.55        112.65        13.14 o                         
   7 -10   7          5.64        -12.77        14.07 o                         
   8 -10   7        111.53         83.11        16.28 o                         
  -4  -9   7         37.10         18.11        26.46 o                         
  -3  -9   7          3.80         11.77        18.84 o                         
  -2  -9   7        153.00        169.84        15.65 o                         
  -1  -9   7        378.24        374.75        19.60 o                         
   0  -9   7        245.00        272.25        19.96 o                         
   1  -9   7        127.50        150.61        12.86 o                         
   2  -9   7        502.07        536.83        17.94 o                         
   3  -9   7         84.60         91.21        12.03 o                         
   4  -9   7         18.07         24.49        10.19 o                         
   5  -9   7         69.82         65.20        16.27 o                         
   6  -9   7        265.55        260.94        18.70 o                         
   7  -9   7        268.99        222.37        20.18 o                         
   8  -9   7        527.95        476.87        33.58 o                         
   9  -9   7        184.26        144.85        26.57 o                         
  -5  -8   7         10.41         24.49        22.08 o                         
  -4  -8   7         93.06         59.85        23.29 o                         
  -3  -8   7         85.12         79.20        16.59 o                         
  -2  -8   7        349.31        388.88        18.42 o                         
  -1  -8   7        632.84        700.69        22.45 o                         
   0  -8   7         60.01         66.93        10.39 o                         
   1  -8   7         23.95         39.53         8.81 o                         
   2  -8   7       1182.34       1243.05        29.58 o                         
   3  -8   7        168.67        182.71        12.18 o                         
   4  -8   7          6.29         35.19        11.57 o                         
   5  -8   7        171.29        193.88        19.45 o                         
   6  -8   7       1009.26       1048.59        37.53 o                         
   7  -8   7        572.42        619.21        27.85 o                         
   8  -8   7         52.36         53.74        18.11 o                         
   9  -8   7         77.53         71.85        35.04 o                         
  -6  -7   7         18.53         20.33        21.75 o                         
  -5  -7   7        117.07        112.64        20.41 o                         
  -4  -7   7        293.74        333.63        32.07 o                         
  -3  -7   7         26.53         45.39        13.52 o                         
  -2  -7   7        240.50        263.22        13.88 o                         
  -1  -7   7        944.69       1056.65        40.50 o                         
   0  -7   7        677.05        693.72        31.61 o                         
   1  -7   7          9.23          4.82         8.66 o                         
   2  -7   7        161.46        176.53         9.86 o                         
   3  -7   7        429.10        452.49        16.11 o                         
   4  -7   7        843.42        936.93        33.44 o                         
   5  -7   7        405.16        419.98        20.28 o                         
   6  -7   7        263.93        277.02        16.77 o                         
   7  -7   7        222.52        240.91        17.69 o                         
   8  -7   7        140.76        133.27        16.84 o                         
   9  -7   7         92.48         86.68        32.00 o                         
  -7  -6   7         40.22         33.07        28.24 o                         
  -6  -6   7         38.47         43.98        16.41 o                         
  -5  -6   7        133.98        140.39        21.78 o                         
  -4  -6   7        462.52        465.77        20.36 o                         
  -3  -6   7        191.53        202.22        12.82 o                         
  -2  -6   7        341.04        349.41        15.42 o                         
  -1  -6   7        255.13        253.54        11.61 o                         
   0  -6   7        582.62        653.51        18.89 o                         
   1  -6   7        367.23        410.02        13.78 o                         
   2  -6   7        759.29        804.47        23.39 o                         
   3  -6   7        700.23        758.00        24.26 o                         
   4  -6   7        238.23        262.37        17.21 o                         
   5  -6   7         69.01         86.93        13.32 o                         
   6  -6   7        468.09        519.93        28.98 o                         
   7  -6   7        382.61        417.64        22.15 o                         
   8  -6   7        255.13        251.00        22.84 o                         
   9  -6   7        189.84        172.56        28.91 o                         
  -7  -5   7         31.71         26.89        18.06 o                         
  -6  -5   7        177.88        144.74        18.98 o                         
  -5  -5   7        107.40        101.33        13.77 o                         
  -4  -5   7        328.82        310.32        15.41 o                         
  -3  -5   7        301.51        292.02        14.29 o                         
  -2  -5   7        566.44        619.58        20.09 o                         
  -1  -5   7        798.70        824.36        27.49 o                         
   0  -5   7        440.80        443.46        13.85 o                         
   1  -5   7        365.45        391.04        13.54 o                         
   2  -5   7       1080.64       1114.24        26.87 o                         
   3  -5   7        205.05        223.81        11.97 o                         
   4  -5   7        291.58        312.12        29.04 o                         
   5  -5   7        371.93        381.22        36.87 o                         
   6  -5   7        277.33        320.95        22.82 o                         
   7  -5   7        724.09        819.42        32.56 o                         
   8  -5   7        488.66        551.24        24.41 o                         
   9  -5   7        322.24        316.78        24.85 o                         
  10  -5   7        271.84        193.18        18.46 o                         
  -8  -4   7         65.29         72.93        25.94 o                         
  -7  -4   7         68.61         88.31        18.21 o                         
  -6  -4   7        295.18        275.90        18.95 o                         
  -5  -4   7        136.23        125.05        17.59 o                         
  -4  -4   7        335.77        330.97        19.09 o                         
  -3  -4   7        279.72        290.91        13.19 o                         
  -2  -4   7        617.21        585.81        18.40 o                         
  -1  -4   7       1651.54       1733.12        39.84 o                         
   0  -4   7        668.88        642.48        17.04 o                         
   1  -4   7         71.92         87.43         8.76 o                         
   2  -4   7        935.94        924.42        40.25 o                         
   3  -4   7        305.43        319.95        14.97 o                         
   4  -4   7        126.13        122.62        14.35 o                         
   5  -4   7       1372.91       1442.69        47.47 o                         
   6  -4   7       1146.40       1333.22        54.37 o                         
   7  -4   7        594.42        706.88        27.53 o                         
   8  -4   7        137.16        157.06        16.33 o                         
   9  -4   7        165.53        156.20        19.81 o                         
  -8  -3   7         53.74         67.30        21.70 o                         
  -7  -3   7         72.02         82.02        19.20 o                         
  -6  -3   7         82.98         81.17        13.63 o                         
  -5  -3   7        299.83        294.39        30.89 o                         
  -4  -3   7        966.79        923.06        24.96 o                         
  -3  -3   7        317.61        330.59        12.60 o                         
  -2  -3   7        762.12        750.52        18.71 o                         
  -1  -3   7        801.92        763.13        20.06 o                         
   0  -3   7        678.32        665.48        20.64 o                         
   1  -3   7        591.79        576.49        17.10 o                         
   2  -3   7        203.18        194.85        11.96 o                         
   3  -3   7       1142.80       1255.02        35.05 o                         
   4  -3   7       1279.92       1438.79        37.91 o                         
   5  -3   7        478.72        523.10        20.91 o                         
   6  -3   7        501.90        569.93        29.38 o                         
   7  -3   7        687.69        796.93        28.55 o                         
   8  -3   7         94.31         86.13        17.57 o                         
   9  -3   7        113.22        106.44        17.85 o                         
  -9  -2   7         46.98         39.51        28.47 o                         
  -8  -2   7         84.24         47.56        53.18 o                         
  -7  -2   7        106.49        119.43        19.14 o                         
  -6  -2   7        197.21        185.23        38.63 o                         
  -5  -2   7        298.27        289.62        18.55 o                         
  -4  -2   7        685.48        636.46        19.39 o                         
  -3  -2   7        683.69        712.68        20.14 o                         
  -2  -2   7       1212.17       1201.69        28.10 o                         
  -1  -2   7       1348.82       1249.20        29.83 o                         
   0  -2   7          4.77          5.70         7.31 o                         
   1  -2   7        406.22        428.59        14.06 o                         
   2  -2   7       2366.66       2496.97        58.36 o                         
   3  -2   7       1262.32       1300.10        48.82 o                         
   4  -2   7        362.90        429.37        21.46 o                         
   5  -2   7        475.28        498.50        21.33 o                         
   6  -2   7        290.62        326.18        18.87 o                         
   7  -2   7        522.12        586.32        52.61 o                         
   8  -2   7         66.91         73.74        18.59 o                         
   9  -2   7         35.05         50.09        21.66 o                         
  -9  -1   7         66.55         75.66        19.88 o                         
  -8  -1   7        101.36        114.61        22.39 o                         
  -7  -1   7         32.72         21.20        17.95 o                         
  -6  -1   7        570.20        567.78        23.36 o                         
  -5  -1   7        993.05        955.58        40.83 o                         
  -4  -1   7        571.32        525.92        27.39 o                         
  -3  -1   7        541.24        556.00        22.97 o                         
  -2  -1   7        164.35        144.93        15.01 o                         
  -1  -1   7       1841.64       1760.06        39.04 o                         
   0  -1   7       2009.96       1982.97        45.18 o                         
   1  -1   7        249.67        251.96        11.28 o                         
   2  -1   7        460.77        433.40        20.86 o                         
   3  -1   7        865.54        891.34        26.68 o                         
   4  -1   7        140.31        159.49        15.27 o                         
   5  -1   7        991.64       1029.35        39.98 o                         
   6  -1   7        373.44        372.32        23.77 o                         
   7  -1   7        138.19        152.90        22.36 o                         
   8  -1   7        120.51        108.93        23.96 o                         
   9  -1   7        311.42        238.64        26.32 o                         
  -9   0   7         68.76         60.38        24.75 o                         
  -8   0   7        186.40        184.81        18.73 o                         
  -7   0   7        365.05        337.82        21.39 o                         
  -6   0   7        192.55        220.12        18.62 o                         
  -5   0   7        656.19        654.49        19.29 o                         
  -4   0   7       1496.60       1479.77        33.19 o                         
  -3   0   7        450.19        408.16        13.54 o                         
  -2   0   7        344.01        334.51        12.86 o                         
  -1   0   7       1500.67       1447.00        34.11 o                         
   0   0   7        323.09        271.52        17.84 o                         
   1   0   7        495.22        464.92        26.47 o                         
   2   0   7        343.02        332.05        21.18 o                         
   3   0   7        870.84        956.53        29.69 o                         
   4   0   7        604.68        638.23        24.23 o                         
   5   0   7        293.84        299.10        17.10 o                         
   6   0   7        233.52        233.76        17.46 o                         
   7   0   7        852.57        797.10        28.92 o                         
   8   0   7        167.82        160.44        19.22 o                         
 -10   1   7         57.16         56.38        24.41 o                         
  -9   1   7        104.47        107.67        25.90 o                         
  -8   1   7        154.57        135.67        16.89 o                         
  -7   1   7        895.48        915.78        60.97 o                         
  -6   1   7        224.83        240.85        13.54 o                         
  -5   1   7         57.07         74.60        13.32 o                         
  -4   1   7       1289.59       1252.60        29.02 o                         
  -3   1   7       1275.59       1251.62        49.85 o                         
  -2   1   7        119.50        116.93         9.39 o                         
  -1   1   7        832.40        761.99        20.35 o                         
   0   1   7        267.52        237.54        15.97 o                         
   1   1   7        624.78        632.00        23.45 o                         
   2   1   7        453.29        478.61        22.80 o                         
   3   1   7        560.31        538.41        21.64 o                         
   4   1   7        956.59        959.06        44.34 o                         
   5   1   7        602.33        623.41        57.52 o                         
   6   1   7        117.21         62.53        28.31 o                         
   7   1   7        292.77        273.23        18.52 o                         
   8   1   7         67.11         45.32        20.66 o                         
 -10   2   7        164.64        188.92        21.31 o                         
  -9   2   7        103.11        102.10        20.47 o                         
  -8   2   7         95.66        111.08        15.61 o                         
  -7   2   7        253.23        281.80        17.76 o                         
  -6   2   7        541.24        588.37        20.33 o                         
  -5   2   7        795.83        813.76        25.61 o                         
  -4   2   7        121.04        134.97        12.87 o                         
  -3   2   7        775.01        772.97        21.68 o                         
  -2   2   7        495.04        470.88        15.08 o                         
  -1   2   7        228.94        218.03        12.34 o                         
   0   2   7        486.72        512.82        17.57 o                         
   1   2   7       1242.38       1338.80        36.17 o                         
   2   2   7        433.25        466.18        18.32 o                         
   3   2   7        437.98        463.82        23.52 o                         
   4   2   7        333.42        354.06        23.90 o                         
   5   2   7        526.42        539.10        26.56 o                         
   6   2   7        158.56        138.56        19.53 o                         
   7   2   7         31.62         32.99        19.80 o                         
 -10   3   7        163.07        204.02        28.78 o                         
  -9   3   7        113.97        117.19        25.37 o                         
  -8   3   7         53.18         45.70        24.13 o                         
  -7   3   7        362.86        415.13        18.22 o                         
  -6   3   7        331.76        334.25        17.78 o                         
  -5   3   7        552.55        564.26        22.89 o                         
  -4   3   7        403.64        471.64        25.36 o                         
  -3   3   7        501.31        493.47        18.96 o                         
  -2   3   7        419.04        439.67        14.97 o                         
  -1   3   7        525.91        521.72        36.88 o                         
   0   3   7        193.88        181.33        12.51 o                         
   1   3   7        694.25        773.09        25.82 o                         
   2   3   7        546.22        596.15        28.95 o                         
   3   3   7        225.46        246.19        16.22 o                         
   4   3   7        141.50        189.49        18.95 o                         
   5   3   7        315.01        317.67        21.68 o                         
   6   3   7         55.47         28.05        18.62 o                         
   7   3   7          7.47         13.77        20.05 o                         
  -9   4   7        198.69        201.97        20.56 o                         
  -8   4   7        108.77        101.48        17.92 o                         
  -7   4   7        567.63        576.19        24.75 o                         
  -6   4   7        488.53        480.85        19.58 o                         
  -5   4   7        129.00        131.62        12.28 o                         
  -4   4   7        367.82        429.11        19.31 o                         
  -3   4   7        645.32        656.90        21.22 o                         
  -2   4   7        265.34        270.40        27.73 o                         
  -1   4   7        513.32        502.24        18.39 o                         
   0   4   7         40.98         43.42        12.84 o                         
   1   4   7        204.10        230.90        19.30 o                         
   2   4   7        453.05        493.37        22.92 o                         
   3   4   7        251.49        278.59        17.83 o                         
   4   4   7        222.21        250.19        18.01 o                         
   5   4   7         53.85         60.34        16.86 o                         
   6   4   7         56.35         63.98        21.71 o                         
  -9   5   7        187.01        207.70        20.45 o                         
  -8   5   7         72.67         62.83        18.96 o                         
  -7   5   7        341.22        387.20        18.51 o                         
  -6   5   7        403.89        418.95        18.64 o                         
  -5   5   7        524.11        541.54        30.22 o                         
  -4   5   7        160.80        176.57        14.91 o                         
  -3   5   7        109.40        119.19        11.19 o                         
  -2   5   7        140.17        148.13        15.13 o                         
  -1   5   7        179.55        183.75        15.13 o                         
   0   5   7        124.31        144.22        15.92 o                         
   1   5   7        531.37        574.28        39.61 o                         
   2   5   7        337.96        409.02        27.84 o                         
   3   5   7         42.07         58.22        17.11 o                         
   4   5   7        174.00        184.00        21.66 o                         
   5   5   7        306.23        254.58        19.65 o                         
  -9   6   7        225.57        237.01        23.73 o                         
  -8   6   7        102.00        134.71        21.21 o                         
  -7   6   7        258.63        285.26        18.34 o                         
  -6   6   7        163.35        172.39        14.71 o                         
  -5   6   7        253.18        263.26        15.39 o                         
  -4   6   7         54.16         70.63        12.07 o                         
  -3   6   7         49.50         55.55        16.08 o                         
  -2   6   7        264.38        275.85        17.68 o                         
  -1   6   7        171.75        174.20        16.50 o                         
   0   6   7        165.79        184.22        18.90 o                         
   1   6   7        318.84        302.04        22.10 o                         
   2   6   7        219.33        234.72        34.27 o                         
   3   6   7        197.77        182.82        20.64 o                         
   4   6   7        128.01        131.42        25.49 o                         
  -8   7   7        139.87        155.78        22.40 o                         
  -7   7   7        188.76        213.26        22.37 o                         
  -6   7   7         97.54        100.65        17.36 o                         
  -5   7   7         27.94         35.22        13.58 o                         
  -4   7   7         72.18         87.96        17.75 o                         
  -3   7   7        136.49        156.03        17.26 o                         
  -2   7   7        245.65        263.71        23.24 o                         
  -1   7   7        313.26        303.26        21.74 o                         
   0   7   7         65.61         36.18        26.51 o                         
   1   7   7        120.68        149.65        26.13 o                         
   2   7   7        275.00        257.16        22.95 o                         
  -7   8   7        102.02        101.63        23.72 o                         
  -6   8   7         86.83         98.20        28.86 o                         
  -5   8   7         52.91         63.53        18.42 o                         
  -4   8   7        222.77        222.47        30.47 o                         
  -3   8   7        210.53        222.80        26.24 o                         
  -2   8   7         28.75         11.65        33.28 o                         
  -1   8   7         61.27         66.79        24.25 o                         
   0   8   7        159.47        138.58        24.50 o                         
   1   8   7        108.18         92.30        23.62 o                         
  -5   9   7        136.15        151.69        29.51 o                         
  -4   9   7         28.70         24.43        19.71 o                         
  -3   9   7          5.10         17.64        20.87 o                         
  -2   9   7        167.20        148.30        21.85 o                         
   3 -12   8          6.92         20.69        18.47 o                         
  -1 -11   8         63.71         63.86        24.13 o                         
   0 -11   8         76.06         92.46        19.35 o                         
   1 -11   8        215.04        247.42        29.91 o                         
   2 -11   8        175.80        190.05        17.18 o                         
   3 -11   8        102.76        108.45        15.45 o                         
   4 -11   8        291.78        251.96        32.62 o                         
   5 -11   8        132.03        103.24        20.72 o                         
   6 -11   8         42.61         21.88        13.05 o                         
  -2 -10   8        275.57        266.84        23.58 o                         
  -1 -10   8        290.37        291.00        18.93 o                         
   0 -10   8        276.03        310.87        32.81 o                         
   1 -10   8        250.15        260.79        14.69 o                         
   2 -10   8         90.04        109.95        18.36 o                         
   3 -10   8        139.10        163.21        14.50 o                         
   4 -10   8        176.08        148.82        20.18 o                         
   5 -10   8         72.24         97.26        22.59 o                         
   6 -10   8         17.17         21.13        15.21 o                         
   7 -10   8         52.82         45.95        16.61 o                         
  -4  -9   8         54.14         64.72        24.22 o                         
  -3  -9   8        294.20        314.94        27.34 o                         
  -2  -9   8        692.15        746.15        27.56 o                         
  -1  -9   8        155.93        161.57        15.96 o                         
   0  -9   8         56.07         69.61        15.78 o                         
   1  -9   8        405.19        448.36        19.66 o                         
   2  -9   8        237.12        257.14        13.75 o                         
   3  -9   8         19.21         42.84        12.68 o                         
   4  -9   8          4.91         11.75        14.88 o                         
   5  -9   8         57.58         65.12        15.34 o                         
   6  -9   8        502.96        496.66        35.58 o                         
   7  -9   8        563.73        479.22        50.28 o                         
   8  -9   8         63.72         57.05        20.52 o                         
  -5  -8   8        154.04        153.44        27.00 o                         
  -4  -8   8        491.04        476.81        24.04 o                         
  -3  -8   8        397.70        397.35        26.72 o                         
  -2  -8   8        150.44        169.84        14.47 o                         
  -1  -8   8        201.48        212.04        12.95 o                         
   0  -8   8        133.76        125.08        14.01 o                         
   1  -8   8        100.52        120.65        12.05 o                         
   2  -8   8         12.44         24.94        11.30 o                         
   3  -8   8         14.14          9.44        10.92 o                         
   4  -8   8        341.98        371.34        25.23 o                         
   5  -8   8        950.04        965.36        40.18 o                         
   6  -8   8        218.11        239.53        16.18 o                         
   7  -8   8        205.52        196.39        18.56 o                         
   8  -8   8         96.63         83.91        21.75 o                         
   9  -8   8        164.02        168.26        20.42 o                         
  -6  -7   8        303.89        268.65        65.06 o                         
  -5  -7   8        311.08        259.46        22.09 o                         
  -4  -7   8        143.51        129.31        16.45 o                         
  -3  -7   8        110.61        116.00        19.07 o                         
  -2  -7   8        216.51        204.23        15.98 o                         
  -1  -7   8        181.41        201.23        16.02 o                         
   0  -7   8         83.02         94.73         9.35 o                         
   1  -7   8        106.41        112.31        11.03 o                         
   2  -7   8          5.20         10.81         7.71 o                         
   3  -7   8        820.85        870.28        56.02 o                         
   4  -7   8       1058.54       1101.70        51.02 o                         
   5  -7   8        352.60        360.98        20.37 o                         
   6  -7   8         72.94         80.95        15.01 o                         
   7  -7   8        186.62        199.82        20.48 o                         
   8  -7   8         71.05         77.61        19.06 o                         
   9  -7   8        143.88        132.33        21.66 o                         
  -6  -6   8        132.90        164.30        21.98 o                         
  -5  -6   8         96.86        101.59        18.18 o                         
  -4  -6   8        101.12        116.30        19.55 o                         
  -3  -6   8        289.72        291.73        18.19 o                         
  -2  -6   8        370.35        398.59        17.79 o                         
  -1  -6   8          1.06         -0.54         8.78 o                         
   0  -6   8         17.11         16.64         9.54 o                         
   1  -6   8       2370.38       2508.62        53.51 o                         
   2  -6   8        582.71        553.82        25.99 o                         
   3  -6   8         81.43         84.89        11.80 o                         
   4  -6   8        283.50        301.69        22.63 o                         
   5  -6   8        311.19        318.19        18.37 o                         
   6  -6   8         74.24        100.10        15.15 o                         
   7  -6   8        203.30        218.17        17.62 o                         
   8  -6   8        138.31        149.74        21.63 o                         
   9  -6   8        255.74        204.43        19.94 o                         
  -7  -5   8         76.86         75.97        23.21 o                         
  -6  -5   8        116.86        104.59        18.63 o                         
  -5  -5   8         95.50        105.27        19.59 o                         
  -4  -5   8         20.30         29.34        12.91 o                         
  -3  -5   8        784.26        861.26        25.79 o                         
  -2  -5   8        740.32        785.88        22.30 o                         
  -1  -5   8        207.42        224.93        13.56 o                         
   0  -5   8        123.17        119.60        12.18 o                         
   1  -5   8        896.01        923.41        23.85 o                         
   2  -5   8        555.41        642.88        20.35 o                         
   3  -5   8         58.73         59.07        10.45 o                         
   4  -5   8          0.79          1.56        13.05 o                         
   5  -5   8        782.93        833.54        33.69 o                         
   6  -5   8        570.87        648.79        39.07 o                         
   7  -5   8        144.25        150.64        16.47 o                         
   8  -5   8        151.41        172.69        19.15 o                         
   9  -5   8        411.17        378.72        21.99 o                         
  -8  -4   8         12.59          9.98        30.32 o                         
  -7  -4   8         14.17         13.58        21.34 o                         
  -6  -4   8        211.75        202.38        19.07 o                         
  -5  -4   8        667.23        680.92        22.70 o                         
  -4  -4   8        133.40        146.92        14.20 o                         
  -3  -4   8        347.36        387.54        14.97 o                         
  -2  -4   8        529.48        475.20        15.79 o                         
  -1  -4   8        455.97        443.49        18.88 o                         
   0  -4   8        223.48        253.08        13.63 o                         
   1  -4   8        362.59        334.51        14.12 o                         
   2  -4   8         28.96         46.02        18.39 o                         
   3  -4   8         92.15         96.05        11.12 o                         
   4  -4   8        808.82        796.72        51.19 o                         
   5  -4   8       1508.02       1647.65        47.41 o                         
   6  -4   8        454.06        555.87        24.55 o                         
   7  -4   8        128.33        141.39        18.68 o                         
   8  -4   8        171.64        153.49        17.54 o                         
   9  -4   8        284.11        267.59        21.23 o                         
  -8  -3   8          1.54        -21.45        26.91 o                         
  -7  -3   8        269.85        266.02        31.97 o                         
  -6  -3   8        447.00        423.64        19.50 o                         
  -5  -3   8        446.97        462.25        22.58 o                         
  -4  -3   8        172.36        176.67        13.81 o                         
  -3  -3   8        239.97        214.26        12.17 o                         
  -2  -3   8        744.72        763.69        22.06 o                         
  -1  -3   8        212.61        196.37        12.45 o                         
   0  -3   8        582.61        547.99        17.47 o                         
   1  -3   8        280.03        253.96        11.55 o                         
   2  -3   8       1445.03       1510.35        44.13 o                         
   3  -3   8       1280.38       1367.11        41.37 o                         
   4  -3   8        747.73        765.61        36.87 o                         
   5  -3   8        322.81        400.65        22.82 o                         
   6  -3   8        433.57        524.23        23.40 o                         
   7  -3   8        455.64        493.17        22.39 o                         
   8  -3   8         74.48         64.22        16.51 o                         
   9  -3   8         30.87         16.58        19.47 o                         
  -8  -2   8        210.47        169.27        49.82 o                         
  -7  -2   8        279.39        276.08        23.61 o                         
  -6  -2   8        158.14        167.56        20.15 o                         
  -5  -2   8        304.54        275.72        18.29 o                         
  -4  -2   8         48.38         40.01        10.19 o                         
  -3  -2   8        464.67        446.44        16.58 o                         
  -2  -2   8        279.72        289.15        24.77 o                         
  -1  -2   8         12.72         16.19         8.75 o                         
   0  -2   8         84.01         93.99        14.53 o                         
   1  -2   8       2601.30       2607.50        60.06 o                         
   2  -2   8       1792.78       1884.99        48.31 o                         
   3  -2   8        480.34        537.46        21.74 o                         
   4  -2   8        337.78        349.37        43.07 o                         
   5  -2   8        695.17        784.49        29.07 o                         
   6  -2   8        447.33        528.78        28.55 o                         
   7  -2   8          4.25          9.21        23.28 o                         
   8  -2   8         14.92          4.44        22.54 o                         
  -9  -1   8        122.45        102.38        24.86 o                         
  -8  -1   8        125.81        147.72        21.36 o                         
  -7  -1   8         37.05         37.64        19.08 o                         
  -6  -1   8        131.11        137.62        18.15 o                         
  -5  -1   8       1151.89       1097.55        29.36 o                         
  -4  -1   8         15.36          5.01        12.40 o                         
  -3  -1   8          6.93         15.17         9.92 o                         
  -2  -1   8        402.53        373.54        21.01 o                         
  -1  -1   8       1438.39       1461.08        46.57 o                         
   0  -1   8       1576.34       1604.15        37.97 o                         
   1  -1   8        673.00        631.43        22.06 o                         
   2  -1   8        305.20        326.54        16.46 o                         
   3  -1   8        694.78        812.30        38.53 o                         
   4  -1   8        323.54        354.20        18.32 o                         
   5  -1   8        285.34        274.14        17.63 o                         
   6  -1   8        314.83        308.03        26.06 o                         
   7  -1   8         46.84         33.12        15.42 o                         
   8  -1   8        335.16        289.54        21.15 o                         
  -9   0   8         81.07         88.84        29.96 o                         
  -8   0   8         36.06         28.44        41.50 o                         
  -7   0   8        225.08        233.37        25.66 o                         
  -6   0   8        156.97        150.49        16.42 o                         
  -5   0   8        111.22        115.58        11.52 o                         
  -4   0   8        370.03        350.39        14.70 o                         
  -3   0   8        648.32        632.90        24.62 o                         
  -2   0   8        623.91        574.83        18.86 o                         
  -1   0   8        603.37        641.17        20.76 o                         
   0   0   8        301.03        270.25        28.04 o                         
   1   0   8        464.05        450.80        20.58 o                         
   2   0   8        427.81        497.38        29.38 o                         
   3   0   8        319.98        342.46        20.19 o                         
   4   0   8        558.76        500.66        21.57 o                         
   5   0   8        213.82        237.67        21.88 o                         
   6   0   8        431.36        497.36        32.27 o                         
   7   0   8        417.83        401.98        25.89 o                         
   8   0   8        215.96        168.91        25.56 o                         
  -9   1   8         53.61         43.67        21.64 o                         
  -8   1   8         84.37         80.72        19.94 o                         
  -7   1   8        375.01        389.38        22.78 o                         
  -6   1   8        320.06        317.30        16.24 o                         
  -5   1   8        139.35        152.42        15.27 o                         
  -4   1   8        233.74        228.94        14.74 o                         
  -3   1   8        796.39        817.60        23.05 o                         
  -2   1   8        829.92        822.12        28.06 o                         
  -1   1   8         60.29         50.75        10.19 o                         
   0   1   8          0.94          4.55        11.79 o                         
   1   1   8        568.21        580.72        52.72 o                         
   2   1   8       1138.86       1071.72        42.22 o                         
   3   1   8        372.38        358.20        17.59 o                         
   4   1   8        805.41        761.52        39.55 o                         
   5   1   8        504.87        495.37        52.23 o                         
   6   1   8        315.21        265.35        33.29 o                         
   7   1   8        160.69        133.24        19.35 o                         
  -9   2   8         91.36        117.08        20.27 o                         
  -8   2   8        135.48        119.80        15.95 o                         
  -7   2   8        193.21        227.02        16.83 o                         
  -6   2   8        244.55        250.96        18.66 o                         
  -5   2   8        783.32        788.98        22.92 o                         
  -4   2   8        144.79        147.62        10.96 o                         
  -3   2   8         42.64         41.72         9.82 o                         
  -2   2   8        280.14        271.06        12.12 o                         
  -1   2   8          1.47          0.93        13.07 o                         
   0   2   8        878.01        862.04        27.04 o                         
   1   2   8       1955.73       1955.74        48.82 o                         
   2   2   8        728.10        762.85        27.89 o                         
   3   2   8        330.83        343.66        21.68 o                         
   4   2   8        445.20        478.29        22.32 o                         
   5   2   8        464.10        461.61        47.45 o                         
   6   2   8        369.46        356.08        22.34 o                         
   7   2   8         36.74         46.85        20.70 o                         
  -9   3   8        159.84        199.18        27.22 o                         
  -8   3   8        144.90        121.67        22.02 o                         
  -7   3   8         82.00         83.24        15.60 o                         
  -6   3   8        254.58        244.93        16.81 o                         
  -5   3   8        430.63        454.69        15.99 o                         
  -4   3   8         39.21         29.66        10.24 o                         
  -3   3   8          2.43          4.42        12.48 o                         
  -2   3   8        805.21        859.90        64.52 o                         
  -1   3   8       1088.05       1147.24        36.21 o                         
   0   3   8        727.16        756.53        23.80 o                         
   1   3   8        464.53        470.14        20.25 o                         
   2   3   8        624.48        684.57        24.97 o                         
   3   3   8        631.28        668.79        44.40 o                         
   4   3   8        337.49        374.18        25.63 o                         
   5   3   8          1.31         -3.82        15.55 o                         
   6   3   8         24.82         38.91        22.12 o                         
  -9   4   8         63.56         78.91        23.58 o                         
  -8   4   8        232.31        249.54        18.73 o                         
  -7   4   8        222.07        242.86        18.85 o                         
  -6   4   8        197.33        208.96        13.67 o                         
  -5   4   8          0.32          1.17        11.75 o                         
  -4   4   8        117.82        134.24        13.88 o                         
  -3   4   8        821.84        850.68        27.55 o                         
  -2   4   8        801.25        809.68        24.35 o                         
  -1   4   8        394.02        407.50        20.06 o                         
   0   4   8        400.11        421.48        20.26 o                         
   1   4   8        298.36        316.37        25.60 o                         
   2   4   8        680.64        745.40        34.21 o                         
   3   4   8         79.96        107.44        21.52 o                         
   4   4   8         10.41         16.88        18.82 o                         
   5   4   8        127.98        136.76        19.84 o                         
  -8   5   8        133.82        134.07        28.40 o                         
  -7   5   8         43.92         52.30        14.05 o                         
  -6   5   8        108.66        113.49        14.72 o                         
  -5   5   8        468.03        488.58        18.05 o                         
  -4   5   8        417.19        424.85        17.20 o                         
  -3   5   8        170.07        170.39        18.20 o                         
  -2   5   8        415.33        433.05        19.82 o                         
  -1   5   8        105.52        124.40        20.82 o                         
   0   5   8        479.66        523.44        33.25 o                         
   1   5   8        444.07        470.91        28.41 o                         
   2   5   8         28.69         33.64        15.77 o                         
   3   5   8         79.33         92.05        19.63 o                         
   4   5   8        410.22        387.62        30.20 o                         
  -8   6   8        146.59        169.66        28.95 o                         
  -7   6   8        149.64        126.27        20.05 o                         
  -6   6   8        114.68        105.21        19.61 o                         
  -5   6   8        252.60        279.22        23.07 o                         
  -4   6   8        306.05        324.42        25.47 o                         
  -3   6   8         29.04         59.43        14.15 o                         
  -2   6   8        258.37        271.13        23.91 o                         
  -1   6   8        221.75        227.44        21.23 o                         
   0   6   8        182.40        207.40        24.41 o                         
   1   6   8        272.60        280.11        26.01 o                         
   2   6   8        282.92        285.94        24.18 o                         
   3   6   8        213.38        220.22        20.69 o                         
  -7   7   8        132.32        150.22        22.14 o                         
  -6   7   8        146.76        189.47        21.82 o                         
  -5   7   8         26.07         43.84        24.33 o                         
  -4   7   8         27.60         36.18        17.61 o                         
  -3   7   8        232.60        282.73        20.47 o                         
  -2   7   8        235.74        199.99        21.23 o                         
  -1   7   8        184.37        170.59        22.81 o                         
   0   7   8        488.67        469.63        29.15 o                         
   1   7   8        136.36        130.32        19.18 o                         
  -5   8   8         34.60         83.85        27.78 o                         
  -4   8   8        133.47        150.55        25.81 o                         
  -3   8   8        305.85        323.16        30.11 o                         
  -2   8   8        272.84        253.46        29.16 o                         
  -1   8   8         56.63         51.01        23.86 o                         
   0 -11   9         83.81         96.67        26.94 o                         
   1 -11   9         68.11         89.57        24.53 o                         
   2 -11   9        101.61        118.99        23.84 o                         
   3 -11   9        282.10        279.24        24.88 o                         
   4 -11   9        154.45        131.13        17.31 o                         
   5 -11   9        359.64        250.82        34.65 o                         
  -2 -10   9        205.88        212.19        24.01 o                         
  -1 -10   9        236.89        229.27        24.13 o                         
   0 -10   9        113.64        128.28        21.60 o                         
   1 -10   9        196.26        217.53        16.87 o                         
   2 -10   9        115.86        102.95        15.52 o                         
   3 -10   9        414.45        468.65        44.18 o                         
   4 -10   9        339.04        338.78        21.76 o                         
   5 -10   9        233.69        188.95        23.43 o                         
   6 -10   9        175.77        145.31        23.32 o                         
   7 -10   9         70.60         35.22        16.25 o                         
  -3  -9   9        345.23        290.05        22.36 o                         
  -2  -9   9        158.54        153.62        23.60 o                         
  -1  -9   9        185.45        210.23        18.52 o                         
   0  -9   9        234.15        235.88        15.81 o                         
   1  -9   9        281.51        304.57        16.96 o                         
   2  -9   9        347.60        367.47        23.34 o                         
   3  -9   9        343.07        351.32        21.73 o                         
   4  -9   9         37.39         45.05        16.95 o                         
   5  -9   9        187.16        193.19        19.56 o                         
   6  -9   9        401.02        384.67        25.58 o                         
   7  -9   9        152.21        156.36        21.08 o                         
  -4  -8   9        300.38        316.43        23.43 o                         
  -3  -8   9        441.85        439.88        22.69 o                         
  -2  -8   9        107.15        110.19        19.15 o                         
  -1  -8   9        256.39        238.17        18.78 o                         
   0  -8   9        473.46        472.65        19.55 o                         
   1  -8   9         37.82         36.40        10.46 o                         
   2  -8   9         45.07         63.91        13.90 o                         
   3  -8   9        649.01        698.76        43.10 o                         
   4  -8   9        399.09        407.78        22.50 o                         
   5  -8   9        238.53        239.74        17.81 o                         
   6  -8   9        232.91        243.47        20.73 o                         
   7  -8   9        146.07        121.25        27.67 o                         
   8  -8   9        181.70        155.22        23.25 o                         
  -5  -7   9        243.23        238.65        25.38 o                         
  -4  -7   9        248.60        204.02        18.46 o                         
  -3  -7   9        280.27        284.37        18.02 o                         
  -2  -7   9         73.17         74.65        13.64 o                         
  -1  -7   9        139.17        169.07        12.85 o                         
   0  -7   9        279.89        341.74        19.37 o                         
   1  -7   9        285.18        289.53        27.54 o                         
   2  -7   9        151.15        144.63        14.60 o                         
   3  -7   9        387.43        426.67        18.63 o                         
   4  -7   9        839.14        855.54        28.05 o                         
   5  -7   9        433.56        452.57        28.35 o                         
   6  -7   9        167.48        197.11        19.31 o                         
   7  -7   9         65.17         71.79        29.50 o                         
   8  -7   9        229.26        282.08        29.36 o                         
  -6  -6   9        207.09        195.21        24.08 o                         
  -5  -6   9        100.37        101.64        24.88 o                         
  -4  -6   9        155.22        167.18        17.48 o                         
  -3  -6   9        337.29        352.06        20.85 o                         
  -2  -6   9        114.75        127.50        13.54 o                         
  -1  -6   9         45.78         49.89        11.82 o                         
   0  -6   9        378.93        407.74        16.48 o                         
   1  -6   9        817.25        921.24        24.69 o                         
   2  -6   9        675.96        663.60        22.27 o                         
   3  -6   9        413.69        399.47        24.61 o                         
   4  -6   9        436.02        476.72        26.07 o                         
   5  -6   9        171.96        164.39        16.55 o                         
   6  -6   9        250.44        297.30        21.04 o                         
   7  -6   9         98.08        110.12        18.67 o                         
   8  -6   9        135.40        139.31        26.93 o                         
  -7  -5   9        104.29        118.40        20.68 o                         
  -6  -5   9         51.27         15.59        24.12 o                         
  -5  -5   9        153.59        169.52        48.13 o                         
  -4  -5   9        130.70        125.82        18.08 o                         
  -3  -5   9        462.81        496.87        32.61 o                         
  -2  -5   9        386.36        389.77        17.01 o                         
  -1  -5   9        227.12        221.57        12.70 o                         
   0  -5   9        901.32        922.96        24.86 o                         
   1  -5   9        384.43        390.21        15.79 o                         
   2  -5   9        477.33        480.87        17.74 o                         
   3  -5   9        414.78        413.40        16.68 o                         
   4  -5   9        228.64        230.83        15.46 o                         
   5  -5   9        304.30        319.22        19.14 o                         
   6  -5   9        312.26        341.74        23.34 o                         
   7  -5   9          4.80          0.87        15.27 o                         
   8  -5   9        165.33        176.80        20.09 o                         
  -7  -4   9         70.79        102.05        22.95 o                         
  -6  -4   9        345.81        339.83        20.07 o                         
  -5  -4   9        397.76        408.98        18.63 o                         
  -4  -4   9        313.31        279.42        15.33 o                         
  -3  -4   9        307.70        319.51        15.90 o                         
  -2  -4   9        299.07        298.61        15.55 o                         
  -1  -4   9        581.16        585.59        18.16 o                         
   0  -4   9       1036.78       1032.59        26.47 o                         
   1  -4   9         13.13          2.89        15.35 o                         
   2  -4   9         89.98         80.31        17.63 o                         
   3  -4   9        721.63        737.48        24.51 o                         
   4  -4   9        661.98        681.13        27.19 o                         
   5  -4   9         99.07        104.26        15.42 o                         
   6  -4   9        205.76        221.00        28.44 o                         
   7  -4   9         61.56         82.53        15.48 o                         
   8  -4   9        166.10        166.40        30.27 o                         
  -8  -3   9        128.28        101.72        23.57 o                         
  -7  -3   9        411.62        393.33        23.57 o                         
  -6  -3   9        429.89        431.39        27.11 o                         
  -5  -3   9         88.18        116.85        15.68 o                         
  -4  -3   9        648.80        638.48        22.78 o                         
  -3  -3   9        737.65        676.53        29.85 o                         
  -2  -3   9         89.67         79.21        13.91 o                         
  -1  -3   9          0.55          0.50         8.56 o                         
   0  -3   9        185.97        181.87        13.43 o                         
   1  -3   9        628.03        654.86        22.35 o                         
   2  -3   9       1036.00       1001.46        45.72 o                         
   3  -3   9        164.66        190.80        17.69 o                         
   4  -3   9        574.05        617.07        30.26 o                         
   5  -3   9        189.45        202.23        15.32 o                         
   6  -3   9         51.85         65.71        27.74 o                         
   7  -3   9        151.60        141.60        22.78 o                         
   8  -3   9        234.48        220.67        25.47 o                         
  -8  -2   9        452.81        404.44        29.20 o                         
  -7  -2   9        331.85        322.28        26.61 o                         
  -6  -2   9        226.22        240.01        30.75 o                         
  -5  -2   9        191.62        135.88        49.36 o                         
  -4  -2   9        258.61        249.23        14.35 o                         
  -3  -2   9         61.98         66.11        11.70 o                         
  -2  -2   9         30.08         24.00         8.93 o                         
  -1  -2   9        163.02        137.95        13.14 o                         
   0  -2   9       1593.80       1467.58        34.66 o                         
   1  -2   9        293.91        285.65        13.50 o                         
   2  -2   9        385.45        423.36        31.49 o                         
   3  -2   9        655.36        670.96        27.37 o                         
   4  -2   9        404.64        424.74        21.06 o                         
   5  -2   9        105.38        133.39        16.60 o                         
   6  -2   9        117.25        114.90        16.01 o                         
   7  -2   9         24.43         28.47        15.16 o                         
   8  -2   9        262.55        271.32        31.87 o                         
  -8  -1   9        245.06        233.20        28.49 o                         
  -7  -1   9        225.51        206.33        20.16 o                         
  -6  -1   9        136.44        120.68        17.02 o                         
  -5  -1   9         44.11         55.27        14.52 o                         
  -4  -1   9         85.37         84.40        11.56 o                         
  -3  -1   9        115.18        113.69        13.41 o                         
  -2  -1   9        366.24        336.97        36.50 o                         
  -1  -1   9        269.42        252.82        14.22 o                         
   0  -1   9       1841.97       1796.11        47.86 o                         
   1  -1   9        685.27        645.48        21.56 o                         
   2  -1   9         60.71         69.95        13.05 o                         
   3  -1   9        259.45        279.61        20.98 o                         
   4  -1   9        377.52        397.47        21.09 o                         
   5  -1   9         62.73         71.48        19.79 o                         
   6  -1   9        185.06        179.82        19.11 o                         
   7  -1   9        136.95        109.37        23.81 o                         
  -8   0   9         84.96        106.92        25.12 o                         
  -7   0   9         94.79         84.71        18.59 o                         
  -6   0   9        146.87        160.86        16.29 o                         
  -5   0   9         15.51         13.16        13.49 o                         
  -4   0   9        486.46        488.59        19.26 o                         
  -3   0   9       1143.85       1107.09        29.42 o                         
  -2   0   9        189.48        164.53        16.03 o                         
  -1   0   9        221.98        216.02        13.82 o                         
   0   0   9        803.73        805.79        23.71 o                         
   1   0   9        137.72        129.27        17.22 o                         
   2   0   9        265.26        273.56        18.22 o                         
   3   0   9        131.71        126.35        24.06 o                         
   4   0   9        344.79        342.55        19.46 o                         
   5   0   9        295.30        303.93        19.27 o                         
   6   0   9         14.18         36.01        15.26 o                         
   7   0   9        120.45        112.08        17.21 o                         
  -8   1   9         96.79         75.44        19.52 o                         
  -7   1   9        189.42        172.35        19.30 o                         
  -6   1   9        427.36        404.11        23.70 o                         
  -5   1   9          9.82          5.71        10.59 o                         
  -4   1   9        211.74        212.52        20.94 o                         
  -3   1   9       1140.33       1113.06        28.00 o                         
  -2   1   9        268.55        259.62        14.10 o                         
  -1   1   9         33.57         26.98        13.97 o                         
   0   1   9        372.96        348.18        22.47 o                         
   1   1   9        598.43        558.89        55.59 o                         
   2   1   9        318.95        332.47        17.25 o                         
   3   1   9        136.40        169.15        17.34 o                         
   4   1   9        238.72        191.31        35.58 o                         
   5   1   9        321.58        313.79        22.94 o                         
   6   1   9         76.06         49.63        17.12 o                         
  -8   2   9         84.38         69.67        19.98 o                         
  -7   2   9        130.57        110.42        17.40 o                         
  -6   2   9        302.81        322.66        17.34 o                         
  -5   2   9        407.85        395.65        21.99 o                         
  -4   2   9        164.40        183.17        15.37 o                         
  -3   2   9         29.68         12.76        11.38 o                         
  -2   2   9        119.96        117.04        12.76 o                         
  -1   2   9        439.17        403.56        17.14 o                         
   0   2   9        595.96        577.91        23.62 o                         
   1   2   9        539.21        534.55        22.25 o                         
   2   2   9        164.86        176.82        21.59 o                         
   3   2   9        209.31        232.25        25.84 o                         
   4   2   9        275.35        292.67        21.73 o                         
   5   2   9        120.30        129.97        21.09 o                         
   6   2   9         41.26         51.94        19.71 o                         
  -8   3   9        178.04        191.78        21.32 o                         
  -7   3   9        167.19        162.23        20.92 o                         
  -6   3   9        150.23        164.11        16.41 o                         
  -5   3   9         30.32          2.15        13.71 o                         
  -4   3   9          4.47         12.36        10.78 o                         
  -3   3   9        501.58        523.27        42.30 o                         
  -2   3   9        364.77        352.16        17.26 o                         
  -1   3   9        271.63        272.88        16.77 o                         
   0   3   9        485.14        470.17        20.99 o                         
   1   3   9        289.99        323.34        23.18 o                         
   2   3   9        339.48        378.69        19.34 o                         
   3   3   9        240.31        258.17        19.21 o                         
   4   3   9          5.06         13.84        19.66 o                         
   5   3   9         82.76         82.13        20.60 o                         
  -8   4   9        165.99        168.34        21.85 o                         
  -7   4   9          0.55         -6.09        18.01 o                         
  -6   4   9          3.77          8.20        15.33 o                         
  -5   4   9         16.83         23.70        15.80 o                         
  -4   4   9        158.55        184.17        18.14 o                         
  -3   4   9        720.91        675.06        21.87 o                         
  -2   4   9        220.08        230.10        20.24 o                         
  -1   4   9        221.15        235.96        16.07 o                         
   0   4   9        670.94        680.00        26.37 o                         
   1   4   9        180.63        200.04        17.78 o                         
   2   4   9          4.18         -1.46        15.09 o                         
   3   4   9         64.14         99.57        17.79 o                         
   4   4   9        232.54        217.14        24.59 o                         
  -7   5   9         26.01         26.91        23.27 o                         
  -6   5   9        162.13        172.18        22.12 o                         
  -5   5   9        158.07        146.38        17.13 o                         
  -4   5   9        315.09        331.17        17.23 o                         
  -3   5   9        296.66        322.45        20.52 o                         
  -2   5   9        158.21        154.17        17.21 o                         
  -1   5   9        230.03        228.43        23.47 o                         
   0   5   9         88.56         99.51        21.61 o                         
   1   5   9        111.66        110.94        18.13 o                         
   2   5   9        165.23        170.82        21.89 o                         
   3   5   9        187.08        177.48        23.41 o                         
  -7   6   9         98.23         85.57        41.53 o                         
  -6   6   9        126.84        127.21        19.10 o                         
  -5   6   9        126.99        170.28        19.75 o                         
  -4   6   9        187.74        190.68        18.33 o                         
  -3   6   9        161.60        147.61        21.47 o                         
  -2   6   9         41.89         15.57        20.46 o                         
  -1   6   9        152.14        157.20        26.26 o                         
   0   6   9        208.73        154.76        25.53 o                         
   1   6   9        211.85        182.72        34.91 o                         
  -5   7   9          5.21          8.69        24.14 o                         
  -4   7   9         15.41         46.90        29.17 o                         
  -3   7   9        318.05        287.74        26.70 o                         
  -2   7   9        153.08        122.79        27.58 o                         
  -1   7   9        130.46        116.19        23.65 o                         
   3 -11  10         51.35         45.31        23.60 o                         
  -1 -10  10         93.22         98.43        19.06 o                         
   0 -10  10         72.26         90.86        27.54 o                         
   1 -10  10         51.92         94.77        24.87 o                         
   2 -10  10        205.94        230.93        22.25 o                         
   3 -10  10        289.83        302.34        25.43 o                         
   4 -10  10        622.94        662.87        57.46 o                         
   5 -10  10        151.13        142.34        25.99 o                         
   6 -10  10         44.68         22.15        22.73 o                         
  -2  -9  10         48.55         46.87        21.56 o                         
  -1  -9  10         30.11         41.14        19.27 o                         
   0  -9  10        190.22        224.61        36.20 o                         
   1  -9  10        399.59        394.98        22.33 o                         
   2  -9  10        670.86        774.72        29.34 o                         
   3  -9  10        190.71        202.72        18.07 o                         
   4  -9  10        190.31        207.49        21.93 o                         
   5  -9  10        142.82        158.28        23.29 o                         
   6  -9  10        160.04        159.32        25.51 o                         
   7  -9  10        147.05        100.37        24.34 o                         
  -3  -8  10        173.45        203.55        21.40 o                         
  -2  -8  10        106.67         94.99        17.33 o                         
  -1  -8  10        128.27        134.50        17.10 o                         
   0  -8  10        629.27        680.88        25.81 o                         
   1  -8  10        267.96        273.30        27.81 o                         
   2  -8  10        248.37        277.62        17.44 o                         
   3  -8  10        214.77        215.79        15.96 o                         
   4  -8  10        422.68        416.46        28.63 o                         
   5  -8  10        267.45        299.12        34.10 o                         
   6  -8  10         81.09         67.56        17.28 o                         
   7  -8  10         66.72         48.53        23.37 o                         
  -4  -7  10        156.55        151.45        21.33 o                         
  -3  -7  10        126.37        130.93        16.25 o                         
  -2  -7  10        179.50        211.91        23.05 o                         
  -1  -7  10        231.35        221.33        16.37 o                         
   0  -7  10        370.11        423.39        17.36 o                         
   1  -7  10        423.51        434.26        22.05 o                         
   2  -7  10        318.76        314.55        23.28 o                         
   3  -7  10         34.61         35.92        19.85 o                         
   4  -7  10        714.12        746.78        32.51 o                         
   5  -7  10        543.01        583.92        26.07 o                         
   6  -7  10         64.78         91.82        30.70 o                         
   7  -7  10        159.19        153.36        24.41 o                         
  -5  -6  10         59.53         53.32        20.90 o                         
  -4  -6  10        164.15        163.23        20.28 o                         
  -3  -6  10        123.07        126.70        16.26 o                         
  -2  -6  10        299.57        302.38        17.30 o                         
  -1  -6  10        241.73        245.64        21.40 o                         
   0  -6  10         98.39        104.81        13.78 o                         
   1  -6  10        332.73        339.85        16.53 o                         
   2  -6  10       1318.23       1328.16        46.92 o                         
   3  -6  10        306.08        288.09        22.66 o                         
   4  -6  10        236.79        276.27        33.07 o                         
   5  -6  10        421.44        437.13        29.24 o                         
   6  -6  10        165.58        160.72        17.51 o                         
   7  -6  10        167.46        202.32        27.12 o                         
   8  -6  10        184.11        167.03        28.51 o                         
  -6  -5  10         75.10        108.50        21.52 o                         
  -5  -5  10        110.46        115.40        17.53 o                         
  -4  -5  10        127.23        101.07        16.40 o                         
  -3  -5  10         89.05         79.90        16.49 o                         
  -2  -5  10        495.00        455.47        22.21 o                         
  -1  -5  10        289.42        276.86        15.85 o                         
   0  -5  10        449.64        441.90        27.04 o                         
   1  -5  10        606.45        595.82        21.18 o                         
   2  -5  10        780.87        793.49        35.26 o                         
   3  -5  10        737.21        759.73        26.66 o                         
   4  -5  10        254.82        286.56        21.60 o                         
   5  -5  10        171.87        186.46        21.34 o                         
   6  -5  10        305.09        316.77        18.93 o                         
   7  -5  10        164.03        191.72        24.34 o                         
   8  -5  10         42.17         50.23        39.20 o                         
  -6  -4  10        134.54        104.74        20.45 o                         
  -5  -4  10        160.73        154.54        21.71 o                         
  -4  -4  10        316.85        293.77        19.53 o                         
  -3  -4  10         82.03         94.92        14.06 o                         
  -2  -4  10        248.44        261.53        14.35 o                         
  -1  -4  10       1013.63       1023.02        29.15 o                         
   0  -4  10        890.51        866.95        24.97 o                         
   1  -4  10        648.95        634.83        29.35 o                         
   2  -4  10        601.35        607.39        21.14 o                         
   3  -4  10        247.91        250.12        23.36 o                         
   4  -4  10        346.59        394.43        21.29 o                         
   5  -4  10        364.08        399.86        20.38 o                         
   6  -4  10         26.68          7.34        23.55 o                         
   7  -4  10        216.15        212.04        30.25 o                         
   8  -4  10        246.36        231.85        23.89 o                         
  -7  -3  10         47.61         35.69        21.32 o                         
  -6  -3  10        201.14        222.16        18.59 o                         
  -5  -3  10        143.17        137.77        15.64 o                         
  -4  -3  10        419.26        408.19        19.95 o                         
  -3  -3  10        369.16        339.47        17.37 o                         
  -2  -3  10        241.19        243.95        28.73 o                         
  -1  -3  10       1003.48        983.39        27.12 o                         
   0  -3  10        727.25        675.41        20.70 o                         
   1  -3  10        309.78        296.53        19.86 o                         
   2  -3  10        685.84        673.93        30.67 o                         
   3  -3  10        402.42        427.80        23.44 o                         
   4  -3  10         97.79        110.47        16.29 o                         
   5  -3  10        216.58        225.37        18.59 o                         
   6  -3  10         77.07         86.52        15.69 o                         
   7  -3  10        369.59        401.49        24.19 o                         
  -7  -2  10        268.73        219.25        20.44 o                         
  -6  -2  10        109.01         95.59        25.55 o                         
  -5  -2  10        183.20        160.37        21.11 o                         
  -4  -2  10        292.64        293.73        19.71 o                         
  -3  -2  10        172.18        162.60        17.41 o                         
  -2  -2  10        876.84        828.59        36.05 o                         
  -1  -2  10       1049.26        970.51        27.92 o                         
   0  -2  10        179.83        153.48        15.66 o                         
   1  -2  10        444.17        440.01        24.68 o                         
   2  -2  10        366.22        369.55        19.35 o                         
   3  -2  10        364.84        388.24        23.50 o                         
   4  -2  10        195.45        196.23        16.85 o                         
   5  -2  10        175.59        171.99        17.68 o                         
   6  -2  10        152.57        153.01        20.09 o                         
   7  -2  10        334.96        374.35        24.78 o                         
  -8  -1  10        175.76        160.45        20.75 o                         
  -7  -1  10        205.22        174.18        22.78 o                         
  -6  -1  10         26.83         43.97        14.44 o                         
  -5  -1  10        183.02        164.00        15.45 o                         
  -4  -1  10        769.59        772.38        32.72 o                         
  -3  -1  10        281.95        272.41        22.99 o                         
  -2  -1  10        130.68        135.05        29.62 o                         
  -1  -1  10        864.14        767.32        34.01 o                         
   0  -1  10        680.62        644.96        33.83 o                         
   1  -1  10        499.88        480.56        24.26 o                         
   2  -1  10        135.33        131.51        15.77 o                         
   3  -1  10        326.05        303.90        24.26 o                         
   4  -1  10        229.22        220.90        16.96 o                         
   5  -1  10        213.35        235.83        19.35 o                         
   6  -1  10        186.74        188.23        21.66 o                         
   7  -1  10        265.44        274.20        27.79 o                         
  -8   0  10        115.14        113.09        19.82 o                         
  -7   0  10         50.57         47.00        18.82 o                         
  -6   0  10        151.66        148.08        15.18 o                         
  -5   0  10        243.81        215.51        16.17 o                         
  -4   0  10        265.01        283.21        17.13 o                         
  -3   0  10        716.23        700.88        23.14 o                         
  -2   0  10        276.32        237.36        15.54 o                         
  -1   0  10        493.78        442.88        17.80 o                         
   0   0  10        452.37        380.73        21.12 o                         
   1   0  10        389.97        336.09        45.03 o                         
   2   0  10        269.15        297.44        41.90 o                         
   3   0  10        310.96        325.86        31.16 o                         
   4   0  10        190.80        182.72        26.41 o                         
   5   0  10        232.66        235.03        19.32 o                         
   6   0  10         15.93         -5.64        18.01 o                         
  -8   1  10         78.15         83.47        20.34 o                         
  -7   1  10        170.08        193.53        18.78 o                         
  -6   1  10        175.26        194.34        17.22 o                         
  -5   1  10        323.58        315.35        18.09 o                         
  -4   1  10        239.87        248.19        17.23 o                         
  -3   1  10        207.58        208.81        21.77 o                         
  -2   1  10        399.07        389.05        18.39 o                         
  -1   1  10       1089.10       1038.42        28.79 o                         
   0   1  10        194.00        173.08        14.58 o                         
   1   1  10        167.16        140.75        15.74 o                         
   2   1  10        323.34        318.88        28.56 o                         
   3   1  10        254.31        251.56        40.96 o                         
   4   1  10         45.71         55.48        18.22 o                         
   5   1  10        110.96        100.64        20.45 o                         
   6   1  10         81.20         56.36        24.35 o                         
  -8   2  10         75.70         91.27        21.65 o                         
  -7   2  10        252.51        218.62        20.83 o                         
  -6   2  10         96.64        106.71        19.47 o                         
  -5   2  10        227.65        248.05        16.44 o                         
  -4   2  10        384.89        406.88        21.72 o                         
  -3   2  10        143.56        154.60        15.44 o                         
  -2   2  10        334.70        331.94        17.77 o                         
  -1   2  10        901.71        878.22        29.48 o                         
   0   2  10         84.74        100.08        15.22 o                         
   1   2  10        222.31        230.16        28.44 o                         
   2   2  10        139.28        112.55        22.76 o                         
   3   2  10         85.44        109.12        19.02 o                         
   4   2  10         66.55         52.25        21.03 o                         
   5   2  10         30.22         24.25        23.20 o                         
  -7   3  10         74.96         68.31        20.34 o                         
  -6   3  10          9.43          6.46        17.01 o                         
  -5   3  10        250.32        289.94        22.66 o                         
  -4   3  10        701.00        706.51        36.50 o                         
  -3   3  10        342.37        319.86        18.64 o                         
  -2   3  10         40.64         44.50        13.98 o                         
  -1   3  10        396.13        398.71        21.78 o                         
   0   3  10        321.45        309.86        20.57 o                         
   1   3  10         51.08         37.57        15.81 o                         
   2   3  10          9.60         11.30        18.36 o                         
   3   3  10         96.33        104.75        17.04 o                         
   4   3  10        174.64        176.82        20.52 o                         
  -7   4  10         73.79         80.39        21.17 o                         
  -6   4  10        115.47        115.58        19.59 o                         
  -5   4  10        323.70        321.20        18.42 o                         
  -4   4  10        133.81        141.12        17.53 o                         
  -3   4  10        191.02        174.19        25.19 o                         
  -2   4  10        215.49        231.76        18.68 o                         
  -1   4  10        248.49        245.59        20.24 o                         
   0   4  10        101.83         73.02        19.27 o                         
   1   4  10          4.00          9.30        17.18 o                         
   2   4  10         35.64         27.00        20.62 o                         
   3   4  10        353.84        315.52        22.35 o                         
  -6   5  10         68.11        100.62        21.23 o                         
  -5   5  10        132.02        146.89        21.26 o                         
  -4   5  10        399.78        394.54        20.50 o                         
  -3   5  10         98.11        109.46        18.86 o                         
  -2   5  10         29.89          8.96        18.83 o                         
  -1   5  10        189.35        195.30        21.17 o                         
   0   5  10         25.94         17.14        21.00 o                         
   1   5  10        148.13        151.20        22.24 o                         
  -5   6  10         59.51         67.29        44.19 o                         
  -4   6  10        237.01        198.46        20.60 o                         
  -3   6  10        106.92        111.60        27.27 o                         
  -2   6  10         21.74         40.51        27.46 o                         
  -1   6  10        164.76        158.16        29.87 o                         
   1 -10  11        174.09        170.33        23.66 o                         
   2 -10  11        217.63        227.71        28.27 o                         
   3 -10  11        112.50        130.94        23.46 o                         
   4 -10  11         39.82         75.07        23.30 o                         
  -1  -9  11        119.20        119.00        24.00 o                         
   0  -9  11        388.07        410.18        28.23 o                         
   1  -9  11        211.67        183.38        22.02 o                         
   2  -9  11          8.50          0.14        23.02 o                         
   3  -9  11        224.57        228.88        28.08 o                         
   4  -9  11        166.57        128.86        24.54 o                         
   5  -9  11         23.60         25.44        47.42 o                         
  -3  -8  11         90.74        112.97        20.83 o                         
  -2  -8  11        209.06        219.03        26.18 o                         
  -1  -8  11        172.88        152.96        23.80 o                         
   0  -8  11        142.77        161.63        22.54 o                         
   1  -8  11        177.03        205.52        19.45 o                         
   2  -8  11         50.41         47.01        17.77 o                         
   3  -8  11        391.00        402.45        31.92 o                         
   4  -8  11        261.79        262.93        35.49 o                         
   5  -8  11         43.87         52.76        20.05 o                         
   6  -8  11         74.40         98.74        27.07 o                         
  -4  -7  11         96.61        103.61        20.23 o                         
  -3  -7  11        125.66        126.62        22.48 o                         
  -2  -7  11         55.69         64.75        17.45 o                         
  -1  -7  11        229.50        237.09        22.50 o                         
   0  -7  11        270.31        275.48        18.67 o                         
   1  -7  11        318.94        320.19        19.11 o                         
   2  -7  11        143.34        139.35        14.91 o                         
   3  -7  11        184.47        205.07        23.10 o                         
   4  -7  11        151.09        205.39        27.26 o                         
   5  -7  11        243.44        254.84        22.17 o                         
   6  -7  11         75.49         80.70        23.05 o                         
  -4  -6  11         91.20         84.22        22.40 o                         
  -3  -6  11         94.94        156.30        23.67 o                         
  -2  -6  11        167.84        128.26        18.80 o                         
  -1  -6  11        268.64        286.10        18.44 o                         
   0  -6  11        126.77        137.18        18.89 o                         
   1  -6  11        410.29        398.80        18.56 o                         
   2  -6  11        251.42        245.15        22.41 o                         
   3  -6  11        343.84        363.65        26.07 o                         
   4  -6  11         61.61         85.90        22.48 o                         
   5  -6  11         32.59         31.33        17.29 o                         
   6  -6  11        133.86        122.96        24.06 o                         
   7  -6  11        351.06        300.43        22.02 o                         
  -5  -5  11         95.36         77.92        20.19 o                         
  -4  -5  11        131.58        118.98        17.91 o                         
  -3  -5  11         51.69         54.58        14.12 o                         
  -2  -5  11        173.37        179.30        14.91 o                         
  -1  -5  11        584.22        549.22        20.52 o                         
   0  -5  11        364.60        354.92        18.23 o                         
   1  -5  11        270.58        268.29        20.51 o                         
   2  -5  11          6.06         12.02        13.71 o                         
   3  -5  11        452.62        470.02        32.88 o                         
   4  -5  11        342.68        396.08        21.06 o                         
   5  -5  11         35.10         44.70        22.09 o                         
   6  -5  11        177.81        183.73        17.47 o                         
   7  -5  11        511.79        481.09        36.50 o                         
  -6  -4  11         19.74         21.01        20.88 o                         
  -5  -4  11        120.63        113.79        18.36 o                         
  -4  -4  11         79.31         71.63        19.06 o                         
  -3  -4  11        248.83        238.31        18.08 o                         
  -2  -4  11        186.77        208.22        20.26 o                         
  -1  -4  11        371.22        380.24        30.54 o                         
   0  -4  11        398.40        411.14        18.24 o                         
   1  -4  11        373.72        364.23        19.28 o                         
   2  -4  11         78.70         84.70        19.72 o                         
   3  -4  11        359.30        382.25        22.41 o                         
   4  -4  11        267.66        275.79        22.37 o                         
   5  -4  11        163.57        167.17        17.52 o                         
   6  -4  11        421.98        411.22        21.43 o                         
   7  -4  11        692.58        640.58        28.96 o                         
  -6  -3  11         10.44         19.44        25.53 o                         
  -5  -3  11        148.42        171.44        20.24 o                         
  -4  -3  11        171.39        173.15        18.91 o                         
  -3  -3  11        449.22        426.16        23.05 o                         
  -2  -3  11        192.35        185.64        16.89 o                         
  -1  -3  11        292.01        282.22        18.61 o                         
   0  -3  11        437.83        427.16        21.27 o                         
   1  -3  11        468.84        451.78        25.09 o                         
   2  -3  11        197.81        188.97        20.65 o                         
   3  -3  11        230.46        236.24        20.03 o                         
   4  -3  11        321.11        311.31        20.24 o                         
   5  -3  11        558.82        597.67        30.06 o                         
   6  -3  11        242.17        245.72        21.75 o                         
  -6  -2  11         43.30         27.16        58.33 o                         
  -5  -2  11        119.95         59.44        48.29 o                         
  -4  -2  11        213.88        177.95        16.22 o                         
  -3  -2  11        306.85        307.16        29.95 o                         
  -2  -2  11        501.86        453.50        19.64 o                         
  -1  -2  11        567.29        549.29        24.53 o                         
   0  -2  11        241.44        251.09        18.87 o                         
   1  -2  11        306.75        291.66        20.12 o                         
   2  -2  11        127.79        128.64        18.61 o                         
   3  -2  11        536.16        527.15        31.43 o                         
   4  -2  11        546.48        544.04        24.58 o                         
   5  -2  11         15.18         13.04        19.21 o                         
   6  -2  11        184.65        166.98        21.73 o                         
  -7  -1  11        114.27        163.30        23.29 o                         
  -6  -1  11         66.68         63.26        19.58 o                         
  -5  -1  11        261.37        253.58        21.66 o                         
  -4  -1  11        349.23        325.93        17.25 o                         
  -3  -1  11        391.06        348.05        28.40 o                         
  -2  -1  11        317.08        316.26        48.22 o                         
  -1  -1  11        242.75        248.53        28.36 o                         
   0  -1  11        324.24        317.97        16.92 o                         
   1  -1  11        639.76        616.39        22.26 o                         
   2  -1  11        188.67        163.92        29.35 o                         
   3  -1  11         75.48         56.77        21.64 o                         
   4  -1  11        323.56        350.99        21.50 o                         
   5  -1  11        206.16        186.26        18.79 o                         
   6  -1  11        329.82        307.38        21.50 o                         
  -7   0  11         46.88         64.10        22.43 o                         
  -6   0  11        168.77        170.64        32.58 o                         
  -5   0  11        388.62        385.01        24.53 o                         
  -4   0  11         78.80         86.50        15.36 o                         
  -3   0  11        477.39        420.11        18.98 o                         
  -2   0  11        580.72        537.40        22.04 o                         
  -1   0  11         92.57         84.71        15.69 o                         
   0   0  11        356.85        348.32        17.61 o                         
   1   0  11        268.54        195.74        37.72 o                         
   2   0  11        220.81        152.68        38.15 o                         
   3   0  11        346.45        334.62        30.80 o                         
   4   0  11        209.16        188.01        25.70 o                         
   5   0  11        287.12        234.97        26.34 o                         
  -7   1  11         90.31         77.55        20.64 o                         
  -6   1  11        215.87        215.27        39.54 o                         
  -5   1  11        298.75        314.54        21.43 o                         
  -4   1  11         88.65        105.39        23.40 o                         
  -3   1  11        151.13        142.47        15.05 o                         
  -2   1  11        774.70        718.18        23.88 o                         
  -1   1  11        396.35        383.17        21.06 o                         
   0   1  11        125.51        137.09        18.31 o                         
   1   1  11        251.44        253.35        21.09 o                         
   2   1  11        348.60        345.71        24.32 o                         
   3   1  11        206.06        237.28        33.98 o                         
   4   1  11        442.17        450.46        37.41 o                         
  -7   2  11         55.58         80.17        23.26 o                         
  -6   2  11        100.89         98.79        20.77 o                         
  -5   2  11        225.45        222.76        19.16 o                         
  -4   2  11        513.62        481.85        23.69 o                         
  -3   2  11        227.34        206.05        22.14 o                         
  -2   2  11        250.53        257.41        23.90 o                         
  -1   2  11        471.44        391.46        31.30 o                         
   0   2  11        234.94        212.18        19.58 o                         
   1   2  11         81.93         87.56        24.17 o                         
   2   2  11        413.54        398.81        25.62 o                         
   3   2  11        324.32        311.30        29.35 o                         
   4   2  11        179.75        153.19        23.14 o                         
  -6   3  11        121.85        121.33        21.98 o                         
  -5   3  11        502.06        504.16        26.17 o                         
  -4   3  11        300.14        262.44        19.48 o                         
  -3   3  11        248.08        257.06        17.29 o                         
  -2   3  11        464.13        448.81        21.44 o                         
  -1   3  11         37.68         35.69        18.63 o                         
   0   3  11        226.68        203.81        19.57 o                         
   1   3  11        284.88        285.50        21.27 o                         
   2   3  11         92.16         96.40        21.78 o                         
   3   3  11        136.18        129.58        20.44 o                         
  -5   4  11        348.47        335.19        21.63 o                         
  -4   4  11        153.61        167.96        20.74 o                         
  -3   4  11         68.16         79.51        27.61 o                         
  -2   4  11        346.30        313.87        27.87 o                         
  -1   4  11        126.92        136.41        27.02 o                         
   0   4  11         86.76         74.81        28.28 o                         
   1   4  11         84.41         96.51        24.74 o                         
  -4   5  11         99.41         89.53        30.60 o                         
  -3   5  11        108.75        140.75        24.39 o                         
  -2   5  11        120.59         98.67        20.21 o                         
  -1   5  11         85.57         82.20        23.21 o                         
   1  -9  12         24.16         45.60        23.56 o                         
   2  -9  12         51.22         79.16        20.19 o                         
   3  -9  12        174.26        200.95        27.31 o                         
  -1  -8  12         44.44         42.43        21.26 o                         
   0  -8  12          5.79        -24.65        21.11 o                         
   1  -8  12        134.57        154.16        24.43 o                         
   2  -8  12        228.59        251.21        21.02 o                         
   3  -8  12        153.18        151.72        22.76 o                         
   4  -8  12         81.65         97.59        28.87 o                         
   5  -8  12        256.00        255.45        33.90 o                         
  -2  -7  12         78.19         82.52        19.03 o                         
  -1  -7  12        152.20        170.79        18.23 o                         
   0  -7  12        182.82        164.63        25.64 o                         
   1  -7  12        196.56        190.94        18.32 o                         
   2  -7  12        538.56        516.61        29.18 o                         
   3  -7  12        147.69        157.80        19.92 o                         
   4  -7  12         21.01         35.26        22.85 o                         
   5  -7  12        323.82        323.19        22.93 o                         
  -3  -6  12         48.53         38.77        17.84 o                         
  -2  -6  12        210.26        183.31        28.80 o                         
  -1  -6  12        554.29        568.68        26.78 o                         
   0  -6  12        406.98        413.99        23.07 o                         
   1  -6  12         81.83        103.51        18.32 o                         
   2  -6  12        257.79        256.90        19.74 o                         
   3  -6  12        204.70        199.92        24.61 o                         
   4  -6  12         18.80         25.33        22.50 o                         
   5  -6  12         15.53          1.24        21.37 o                         
  -4  -5  12         89.85         83.56        20.83 o                         
  -3  -5  12        174.34        185.07        24.93 o                         
  -2  -5  12        812.20        818.52        48.64 o                         
  -1  -5  12        686.84        668.95        27.40 o                         
   0  -5  12         34.42         29.94        16.90 o                         
   1  -5  12          3.19         -7.10        16.47 o                         
   2  -5  12        162.72        162.96        24.61 o                         
   3  -5  12        152.91        171.32        21.79 o                         
   4  -5  12         72.41         52.10        19.27 o                         
   5  -5  12          6.49         -2.81        25.27 o                         
   6  -5  12        425.74        441.04        30.53 o                         
  -5  -4  12        225.46        204.49        25.31 o                         
  -4  -4  12        428.47        379.85        60.14 o                         
  -3  -4  12        507.89        483.60        24.70 o                         
  -2  -4  12        127.37        122.69        18.82 o                         
  -1  -4  12          0.47          4.45        16.14 o                         
   0  -4  12        159.83        150.47        16.76 o                         
   1  -4  12         68.67         65.56        15.42 o                         
   2  -4  12        165.04        158.15        17.80 o                         
   3  -4  12         27.28         73.96        23.91 o                         
   4  -4  12         74.70         78.62        28.12 o                         
   5  -4  12        805.02        754.79        32.51 o                         
  -5  -3  12        505.86        457.11        25.01 o                         
  -4  -3  12        176.51        153.92        21.31 o                         
  -3  -3  12         22.22         15.62        15.70 o                         
  -2  -3  12         83.25         95.11        17.92 o                         
  -1  -3  12         91.81        102.96        16.82 o                         
   0  -3  12        224.43        210.22        19.51 o                         
   1  -3  12          3.31        -15.77        18.15 o                         
   2  -3  12        230.96        207.62        17.71 o                         
   3  -3  12        689.12        706.55        28.96 o                         
   4  -3  12        517.86        500.01        34.82 o                         
   5  -3  12        182.36        182.12        26.64 o                         
  -5  -2  12         16.75         24.02        18.16 o                         
  -4  -2  12         61.34         63.55        16.86 o                         
  -3  -2  12         59.09         81.71        20.53 o                         
  -2  -2  12        232.50        199.91        18.93 o                         
  -1  -2  12        351.15        307.15        20.17 o                         
   0  -2  12        113.20         93.57        21.13 o                         
   1  -2  12         68.97         74.75        18.68 o                         
   2  -2  12        890.58        889.22        29.81 o                         
   3  -2  12        303.62        324.28        23.39 o                         
   4  -2  12         57.12         79.83        18.50 o                         
   5  -2  12         45.90         75.44        22.92 o                         
  -6  -1  12         95.03         90.19        30.61 o                         
  -5  -1  12         62.12         51.54        18.24 o                         
  -4  -1  12        173.88        157.87        17.47 o                         
  -3  -1  12        264.86        212.57        24.83 o                         
  -2  -1  12        272.11        266.59        30.67 o                         
  -1  -1  12        100.84         64.33        17.84 o                         
   0  -1  12        338.26        312.64        28.10 o                         
   1  -1  12        172.79        165.33        20.55 o                         
   2  -1  12        166.46        177.04        27.31 o                         
   3  -1  12         64.17         61.70        20.76 o                         
   4  -1  12         44.54         38.28        21.21 o                         
  -6   0  12         77.97        103.97        23.67 o                         
  -5   0  12        324.89        345.68        21.69 o                         
  -4   0  12        264.48        253.70        22.08 o                         
  -3   0  12        148.36        138.05        16.88 o                         
  -2   0  12        294.29        283.11        18.81 o                         
  -1   0  12         28.44         32.26        18.04 o                         
   0   0  12         84.80         70.06        22.75 o                         
   1   0  12         85.20         60.86        20.18 o                         
   3   0  12        116.69         94.01        27.66 o                         
   4   0  12        205.32        166.50        31.85 o                         
  -5   1  12        236.02        245.10        23.67 o                         
  -4   1  12         88.34         64.62        24.49 o                         
  -3   1  12         13.35         21.52        17.84 o                         
  -2   1  12         62.37         80.74        17.77 o                         
  -1   1  12        302.17        289.55        34.76 o                         
   0   1  12         97.15         95.41        20.78 o                         
   1   1  12         13.79         25.39        21.65 o                         
   2   1  12        347.41        340.47        22.56 o                         
   3   1  12       1047.43        972.83        39.42 o                         
  -5   2  12         20.46          2.49        19.88 o                         
  -4   2  12         93.31         90.90        22.94 o                         
  -3   2  12        176.77        153.86        34.07 o                         
  -2   2  12         35.19         29.33        20.06 o                         
  -1   2  12         36.90         38.06        20.72 o                         
   0   2  12        142.39        150.48        19.61 o                         
   1   2  12        445.27        437.03        24.94 o                         
   2   2  12        829.75        760.60        30.68 o                         
  -4   3  12        186.53        175.40        22.48 o                         
  -3   3  12         95.72        105.13        18.83 o                         
  -2   3  12         53.40         85.30        22.48 o                         
  -1   3  12        168.57        201.34        29.06 o                         
   0   3  12        515.95        445.67        33.64 o                         
   0  -7  13        255.21        242.45        23.81 o                         
   1  -7  13        247.09        231.21        21.27 o                         
   2  -7  13        306.28        315.55        20.93 o                         
   3  -7  13        163.75        162.23        28.86 o                         
  -2  -6  13        215.65        238.27        20.73 o                         
  -1  -6  13        394.42        318.79        24.79 o                         
   0  -6  13        255.30        252.58        23.77 o                         
   1  -6  13        163.95        155.53        24.62 o                         
   2  -6  13        337.14        361.29        31.85 o                         
   3  -6  13        208.86        206.21        28.34 o                         
   4  -6  13        327.64        322.33        24.09 o                         
  -3  -5  13        572.96        514.74        45.34 o                         
  -2  -5  13        419.72        426.69        29.70 o                         
  -1  -5  13        157.91        147.85        21.38 o                         
   0  -5  13        132.80        134.78        21.56 o                         
   1  -5  13        289.23        280.26        43.93 o                         
   2  -5  13        221.93        253.53        22.92 o                         
   3  -5  13         55.58         46.15        31.25 o                         
   4  -5  13        284.62        264.51        35.75 o                         
  -3  -4  13        263.45        216.15        23.85 o                         
  -2  -4  13        154.57        159.18        18.58 o                         
  -1  -4  13         33.56         32.69        22.24 o                         
   0  -4  13        147.33        168.01        25.52 o                         
   1  -4  13        362.81        335.83        48.70 o                         
   2  -4  13         95.22        105.19        32.05 o                         
   3  -4  13         97.06         58.43        20.66 o                         
   4  -4  13        399.26        369.41        25.64 o                         
  -4  -3  13        103.52         93.70        21.25 o                         
  -3  -3  13        139.68        131.89        25.26 o                         
  -2  -3  13        157.85        135.47        18.65 o                         
  -1  -3  13         56.55         35.64        18.39 o                         
   0  -3  13         33.54         35.63        20.59 o                         
   1  -3  13        326.24        324.68        29.50 o                         
   2  -3  13        518.06        510.42        32.36 o                         
   3  -3  13        371.41        311.78        25.73 o                         
   4  -3  13        145.54        154.88        28.20 o                         
  -4  -2  13         26.15         38.05        22.97 o                         
  -3  -2  13        175.46        188.64        19.89 o                         
  -2  -2  13        113.41         86.91        20.55 o                         
  -1  -2  13        239.61        188.71        22.99 o                         
   0  -2  13        201.07        204.34        20.20 o                         
   1  -2  13        507.23        493.14        29.42 o                         
   2  -2  13        343.89        327.46        23.39 o                         
   3  -2  13         80.95         58.72        28.76 o                         
  -4  -1  13        119.23        130.56        23.09 o                         
  -3  -1  13        298.40        254.68        30.39 o                         
  -2  -1  13        275.09        225.91        29.84 o                         
  -1  -1  13        178.30        168.30        23.10 o                         
   0  -1  13         95.64        118.64        20.11 o                         
   1  -1  13        508.21        466.98        27.97 o                         
   2  -1  13        205.21        216.23        21.24 o                         
   3  -1  13         20.54         21.88        23.00 o                         
  -4   0  13        200.46        159.78        23.89 o                         
  -3   0  13         95.48         78.38        19.58 o                         
  -2   0  13        232.42        258.96        28.03 o                         
  -1   0  13        192.08        189.01        34.33 o                         
   0   0  13         16.71         13.95        23.25 o                         
   1   0  13        186.62        109.98        49.99 o                         
   2   0  13         67.21         14.05        43.73 o                         
  -3   1  13        119.47         80.39        28.87 o                         
  -2   1  13         71.78         75.33        24.11 o                         
  -1   1  13         96.27        102.17        26.03 o                         
   0   1  13          4.74         14.03        24.28 o                         
   1   1  13        167.96        174.41        26.79 o                         
   0  -4  14        214.21        203.17        32.77 o                         
   1  -4  14        613.62        590.20        35.79 o                         
  -1  -3  14        194.59        214.14        31.41 o                         
   0  -3  14        315.87        329.70        31.79 o                         
   1  -3  14        393.11        351.08        26.37 o                         
  -1  -2  14        269.18        246.24        27.42 o                         
   0  -2  14        496.35        449.98        26.37 o                         
                                                                                
